# Supplementary material for: Unique signalling connectivity of FGFR3-TACC3 oncoprotein revealed by quantitative phosphoproteomics and differential network analysis
Source: Oncotarget. 2017 Oct 25;8(61):102898–911. doi: 10.18632/oncotarget.22048 (PMC5732698; doi:10.18632/oncotarget.22048)
Supplement: Supplementary file 2 [file oncotarget-08-102898-s002.xlsx]

## Sheet: grouped and joint
Experiment	Replicate	Count	Sequence	Phosphosites	Protein Group Accessions	Entry name	Protein names	Gene names	average C1	st dev C1	CV (%) C1	average C2	st dev C2	CV (%) C2	average C3	st dev C3	CV (%) C3
TiO2	c	1	RLTGALTGGGGAASPGANGtRtGPAGGAGAAAR	T61; T63	A6NL88	SHSA7_HUMAN	Protein shisa-7 (Protein shisa-6-like)	SHISA7	1.81638			0.867697			1.47011
TiO2	b	1	SAsPDDDLGSSNWEAADLGNEER	S17	O00193	SMAP_HUMAN	Small acidic protein	SMAP C11orf58	1.58399			1.44582			1.55676
TiO2	a	1	EGEEPTVYsDEEEPKDESAR	S181	O00264	PGRC1_HUMAN	Membrane-associated progesterone receptor component 1 (mPR)	PGRMC1 HPR6.6 PGRMC	1.10929			0.895593			1.40683
IP	a,b,c	7	VIyDFIEK	Y256	O00401	WASL_HUMAN	Neural Wiskott-Aldrich syndrome protein (N-WASP)	WASL	1.13498	0.0433206	3.81686	1.08196	0.074306	6.86775	1.10353	0.108041	9.79053
TiO2	a	3	NVPQEESLEDsDVDADFK	S60	O00505	IMA4_HUMAN	Importin subunit alpha-4 (Importin alpha Q2) (Qip2) (Karyopherin subunit alpha-3) (SRP1-gamma)	KPNA3 QIP2	1.19465	0.109	9.12395	1.32532	0.4446	33.5467	1.24384	0.386962	31.1103
TiO2	c	1	gKKYDSDsDDD	S223	O14530	TXND9_HUMAN	Thioredoxin domain-containing protein 9 (ATP-binding protein associated with cell differentiation) (Protein 1-4)	TXNDC9 APACD	1.07125			0.867454			1.0617
TiO2	a,b	3	KYDSDsDDD	S223	O14530				0.997328	0.0808886	8.11054	0.73269	0.0408078	5.56959	1.08374	0.037153	3.42822
TiO2	b	1	KYDsDSDDD	S221	O14530				1.20055			1.08922			0.943635
TiO2	a	1	lDSQPQETsPELPR	S416	O14545	TRAD1_HUMAN	TRAF-type zinc finger domain-containing protein 1 (Protein FLN29)	TRAFD1 FLN29	1.51309			1.19478			1.35989
TiO2	a	1	LDSQPQETsPELPR	S415	O14545	TRAD1_HUMAN	TRAF-type zinc finger domain-containing protein 1	TRAFD1	1.15913	0.281881	24.3183	1.24918	0.265412	21.2469	1.12844	0.0979266	8.67804
TiO2	a,c	4	KVMDsDEDDDY	S119	O14737	PDCD5_HUMAN	Programmed cell death protein 5 (TF-1 cell apoptosis-related protein 19) (Protein TFAR19)	PDCD5 TFAR19	1.91024	0.257588	13.4846	0.310888	0.0303447	9.76063	1.76317	0.123021	6.97726
TiO2	a	1	kVMDSDEDDDy	Y125	O14737				2.13639			0.519721			1.1971
IP	a,b,c	5	STYTSyPk	Y289	O14964	HGS_HUMAN	Hepatocyte growth factor-regulated tyrosine kinase substrate (Hrs) (Protein pp110)	HGS HRS	7.43763	0.891557	11.9871	7.01949	1.48381	21.1384	1.0003	0.133685	13.3644
IP	b,c	5	VVQDTyQIMK	Y132	O14964				nd			nd			nd
IP	a,c	2	YKVVQDtYQIMK	T131	O14964				nd			nd			nd
TiO2	b	1	RHStsPsPsRSSSGR	T931; S932; S934; S936	O15042	SR140_HUMAN	U2 snRNP-associated SURP motif-containing protein (140 kDa Ser/Arg-rich domain protein) (U2-associated protein SR140)	U2SURP KIAA0332 SR140	1.32105			1.06228			0.904209
TiO2	a	1	GGQGDPAVPAQQPADPStPERQSSPSGsEQLVR	T447; S457	O15231	ZN185_HUMAN	Zinc finger protein 185 (LIM domain protein ZNF185) (P1-A)	ZNF185	1.68603			1.48398			1.14681
IP	c	1	HADAEMTGyVVTR	Y182	O15264	MK13_HUMAN	Mitogen-activated protein kinase 13 (MAP kinase 13) (MAPK 13) (EC 2.7.11.24) (Mitogen-activated protein kinase p38 delta) (MAP kinase p38 delta) (Stress-activated protein kinase 4)	MAPK13 PRKM13 SAPK4	1.10174			0.861266			1.01787
TiO2	a	1	ALEAASLSQHPPSLCIsDsEEEEEER	S62; S64	O43159	RRP8_HUMAN	Ribosomal RNA-processing protein 8 (EC 2.1.1.-) (Cerebral protein 1) (Nucleomethylin)	RRP8 KIAA0409 NML hucep-1	0.837503			0.985298			1.28869
TiO2	b	1	SIQDLTVTGTEPGQVssR	S454; S455	O43318				1.1438			1.57255			0.91299
TiO2	a	2	sIQDLTVTGTEPGQVSSR	S439	O43318	M3K7_HUMAN	Mitogen-activated protein kinase kinase kinase 7 (EC 2.7.11.25) (Transforming growth factor-beta-activated kinase 1) (TGF-beta-activated kinase 1)	MAP3K7 TAK1	1.67125	0.579602	34.6807	1.23648	0.132278	10.6979	1.169	0.121351	10.3808
TiO2	b	1	EEGGSGGGGGGDEDGSLGsR	S41	O43541	SMAD6_HUMAN	Mothers against decapentaplegic homolog 6 (MAD homolog 6) (Mothers against DPP homolog 6) (SMAD family member 6) (SMAD 6) (Smad6) (hSMAD6)	SMAD6 MADH6	0.909084			1.37779			1.18101
TiO2	c	1	EMPQDLRsPARtPPSEEDSAEAER	S77; T81	O43765	SGTA_HUMAN	Small glutamine-rich tetratricopeptide repeat-containing protein alpha (Alpha-SGT) (Vpu-binding protein) (UBP)	SGTA SGT SGT1	1.53738			0.91495			1.47257
TiO2	a,c	4	sRTPsASNDDQQE	S301; S305	O43765				1.32061	0.328116	24.8457	0.955864	0.102344	10.707	1.4034	0.316787	22.5728
TiO2	a,b,c	3	SRTPsASNDDQQE	S305	O43765				1.74977	0.124737	7.12875	0.985	0.067363	6.83889	2.09039	0.256983	12.2936
TiO2	a,b	2	TPsASNDDQQE	S305	O43765				1.16473	0.554184	47.5804	1.38965	0.00830072	0.597327	1.06339	0.272969	25.6696
TiO2	a,b	9	lLEDSEEssEETVSR	S106; S107	O60231	DHX16_HUMAN	Putative pre-mRNA-splicing factor ATP-dependent RNA helicase DHX16 (EC 3.6.4.13) (ATP-dependent RNA helicase #3) (DEAH-box protein 16)	DHX16 DBP2 DDX16 KIAA0577	0.81547	0.26124	32.0355	1.32889	0.270059	20.3222	0.911837	0.143811	15.7715
TiO2	a,b	2	lLEDsEEsSEETVSR	S103; S106	O60231				0.981812	0.0629679	6.41344	0.681739	0.0393556	5.77282	0.94686	0.0210362	2.22168
TiO2	a,b	2	lCDDGPQLPTsPR	S530	O60504	VINEX_HUMAN	Vinexin (SH3-containing adapter molecule 1) (SCAM-1) (Sorbin and SH3 domain-containing protein 3)	SORBS3 SCAM1	1.0638	0.019243	1.8089	0.977871	0.0516015	5.27692	1.1445	0.136897	11.9613
IP	c	1	YYRPtEVDFLQGDCTK	T327	O60547	GMDS_HUMAN	GDP-mannose 4,6 dehydratase (EC 4.2.1.47) (GDP-D-mannose dehydratase) (GMD)	GMDS	4.63805			3.82901			1.23003
TiO2	a,b	2	GsLAsLDSLR	S346; S349	O60716	CTND1_HUMAN	Catenin delta-1 (Cadherin-associated Src substrate) (CAS) (p120 catenin) (p120(ctn)) (p120(cas))	CTNND1 KIAA0384	1.20561	0.0662298	5.49349	0.886763	0.0620019	6.99194	1.44396	0.0197132	1.36522
TiO2	a	1	GsLASLDsLR	S346; S352	O60716				1.02354			0.719349			1.05912
TiO2	b	1	SQsSHsYDDSTLPLIDR	S861; S864	O60716				0.910511			1.19471			0.867597
TiO2	c	1	AkEVELVsE	S513	O60832	DKC1_HUMAN	H/ACA ribonucleoprotein complex subunit 4 (EC 5.4.99.-) (CBF5 homolog) (Dyskerin) (Nopp140-associated protein of 57 kDa) (Nucleolar protein NAP57) (Nucleolar protein family A member 4) (snoRNP protein DKC1)	DKC1 NOLA4	1.07626			1.0463			0.945329
TiO2	a,b,c	5	EVELVsE	S513	O60832				1.01309	0.418534	41.3128	0.900711	0.0729943	8.10408	1.23361	0.257415	20.8669
TiO2	a	6	INssGESGDEsDEFLQSR	S182; S183; S190	O60841	IF2P_HUMAN	Eukaryotic translation initiation factor 5B (eIF-5B) (Translation initiation factor IF-2)	EIF5B IF2 KIAA0741	0.923806	0.163903	17.7421	0.651084	0.223347	34.3038	1.0902	0.212377	19.4806
TiO2	a,b,c	8	INsSGESGDEsDEFLQSR	S182; S190	O60841				0.777278	0.290112	37.3241	1.87873	0.581118	30.9315	0.925562	0.323553	34.9575
TiO2	a,b,c	4	NKPGPNIEsGNEDDDASFK	S214	O60841				1.09277	0.0353074	3.23101	0.81578	0.0871396	10.6817	1.12471	0.0891844	7.92958
TiO2	a,b	2	QSFDDNDsEELEDKDSK	S113	O60841				1.08892	0.271515	24.9344	1.26714	0.420797	33.2085	1.17473	0.378251	32.1991
TiO2	a,b,c	6	SRINsSGESGDEsDEFLQSR	S182; S190	O60841				1.18962	0.797045	66.9998	2.05778	0.663635	32.25	0.858615	0.171991	20.0313
TiO2	a	1	sRINssGESGDESDEFLQSR	S182; S183	O60841				0.795965			1.55246			0.787714
TiO2	b	1	SRINSsGEsGDEsDEFLQSR	S183; S186; S190	O60841				1.14652			1.0728			0.624679
TiO2	a,b	8	SRINssGESGDEsDEFLQSR	S182; S183; S190	O60841				1.00297	0.246088	24.536	0.783311	0.157301	20.0816	1.23102	0.154739	12.57
TiO2	a,c	2	VEMySGSDDDDDFNKLPK	Y134	O60841				1.0045	0.16652	16.5773	0.800354	0.0620266	7.74989	1.29857	0.0141885	1.09262
TiO2	a,c	3	SRsGSDsDDDDSHSK	2P,ambiguous	O75400	PR40A_HUMAN	Pre-mRNA-processing factor 40 homolog A (Fas ligand-associated factor 1) (Formin-binding protein 11) (Formin-binding protein 3) (Huntingtin yeast partner A) (Huntingtin-interacting protein 10) (HIP-10) (Huntingtin-interacting protein A) (Renal carcinoma antigen NY-REN-6)	PRPF40A FBP11 FLAF1 FNBP3 HIP10 HYPA HSPC225	1.49221	0.20702	13.8733	1.65912	0.254747	15.3543	1.6906	0.376139	22.2488
TiO2	a,b	2	SRsGsDsDDDDSHSK	S830; S832; S834;	O75400	PR40A_HUMAN	Pre-mRNA-processing factor 40 homolog A (Fas ligand-associated factor 1) (Formin-binding protein 11) (Formin-binding protein 3) (Huntingtin yeast partner A) (Huntingtin-interacting protein 10) (HIP-10) (Huntingtin-interacting protein A) (Renal carcinoma antigen NY-REN-6)	PRPF40A FBP11 FLAF1 FNBP3 HIP10 HYPA HSPC225	1.00629	0.0476627	4.73645	1.40968	0.463295	32.8651	0.858684	0.240737	28.0355
TiO2	b	1	sRsGsDSDDDDSHSK	S828; S830; S832;	O75400				0.933251			1.3363			0.837877
TiO2	a,b	2	SRsGSDsDDDDSHSK	S828; S832;	O75400				0.962448	0.161497	16.7798	1.29502	0.0584421	4.51283	1.44566	0.207082	14.3244
TiO2	a,b	3	TGVtsTSDSEEEGDDQEGEK	T270;S271	O75475	PSIP1_HUMAN	PC4 and SFRS1-interacting protein (CLL-associated antigen KW-7) (Dense fine speckles 70 kDa protein) (DFS 70) (Lens epithelium-derived growth factor) (Transcriptional coactivator p75/p52)	PSIP1 DFS70 LEDGF PSIP2	1.2909	0.322248	24.9631	1.16093	0.235232	20.2624	0.84111	0.240366	28.5773
TiO2	a	2	EATNTTSEPSAPSQDLLDLSPsPR	S323	O75674	TM1L1_HUMAN	TOM1-like protein 1 (Src-activating and signaling molecule protein) (Target of Myb-like protein 1)	TOM1L1 SRCASM	1.25989	0.118786	9.4283	1.11587	0.241783	21.6678	1.15231	0.178988	15.533
IP	a,b	2	lSEAYsR	S213	O75815	BCAR3_HUMAN	Breast cancer anti-estrogen resistance protein 3 (Novel SH2-containing protein 2) (SH2 domain-containing protein 3B)	BCAR3 NSP2 SH2D3B UNQ271/PRO308	1.29334	0.225995	17.4738	0.891774	0.167144	18.7428	1.3702	0.0132172	0.964621
IP	a,b	3	SLyPSSEIQLNNK	Y192	O75886	STAM2_HUMAN	Signal transducing adapter molecule 2 (STAM-2) (Hrs-binding protein)	STAM2 HBP	6.09686	2.69674	44.2316	6.67747	2.28906	34.2803	0.66841	0.10531	15.7553
TiO2	b	1	KPsPQPSsPR	S324; S329	O75909	CCNK_HUMAN	Cyclin-K	CCNK CPR4	1.07671			0.810885			1.13781
TiO2	a,b,c	6	ASQsRPNsSALETLGGEK	S450; S454	O94804	STK10_HUMAN	Serine/threonine-protein kinase 10 (EC 2.7.11.1) (Lymphocyte-oriented kinase)	STK10 LOK	1.08983	0.0927594	8.51136	1.28921	0.272097	21.1057	1.05108	0.216026	20.5527
TiO2	b,c	2	ASQsRPNSsALETLGGEK	S450; S455	O94804				0.643462	0.053973	8.3879	1.22976	0.00287026	0.2334	0.992704	0.185038	18.6398
TiO2	a	1	AsQsRPNSSALETLGGEK	S448; S450	O94804				0.930265			1.21157			1.11416
TiO2	a	1	GRKDDDSDDEsQSSHTGK	S462	O94874	UFL1_HUMAN	E3 UFM1-protein ligase 1 (EC 6.3.2.-) (Novel LZAP-binding protein) (Regulator of C53/LZAP and DDRGK1)	UFL1 KIAA0776 NLBP RCAD	0.85642			0.97614			1.00748
TiO2	a,c	2	kDDDsDDESQSSHTGK	S457	O94874				0.93154	0.0834958	8.9632	1.08766	0.0482117	4.43259	0.970291	0.00478343	0.492989
TiO2	b	1	SRsPIIHsPk	S489; S494	O94913	PCF11_HUMAN	Pre-mRNA cleavage complex 2 protein Pcf11 (Pre-mRNA cleavage complex II protein Pcf11)	PCF11 KIAA0824	0.871982			1.06663			1.01672
TiO2	a	1	MsGGASATGPR	S2	O94966	PAX3_HUMAN	Paired box protein Pax-3 (HuP2)	PAX3 HUP2	0.899492			1.06212			0.923413
IP	b,c	4	SESVVyADIR	Y263	O95297	MPZL1_HUMAN	Myelin protein zero-like protein 1 (Protein zero-related)	MPZL1 PZR UNQ849/PRO1787	1.28289	0.272575	21.2469	1.54511	0.14653	9.48346	0.967014	0.130804	13.5266
IP	b,c	2	SLPSGSHQGPVIyAQLDHSGGHHSDKINK	Y241	O95297				2.3829	0.928296	38.9565	1.14378	0.517765	45.2678	2.00606	0.529346	26.3874
TiO2	c	1	lDNtPAsPPRSPAEPNDIPIAK	T2314; S2317	O95359	TACC2_HUMAN	Transforming acidic coiled-coil-containing protein 2 (Anti-Zuai-1) (AZU-1)	TACC2	1.08484			1.05735			1.64754
TiO2	a	1	EKGPTTGEGALDLSDVHsPPKsPEGK	S148;S152;	O95684	FR1OP_HUMAN	FGFR1 oncogene partner	FGFR1OP FOP	1.11415			0.997178			1.19095
TiO2	a	1	SQsPAASDcSSSSSSASLPSSGR	S173	O95817	BAG3_HUMAN	BAG family molecular chaperone regulator 3 (BAG-3) (Bcl-2-associated athanogene 3) (Bcl-2-binding protein Bis) (Docking protein CAIR-1)	BAG3 BIS	0.474234			0.950566			0.899509
TiO2	a	1	SQsPIR	S1442	O95817				1.1444			1.05813			1.09378
TiO2	a	1	SSVQGASsREGsPAR	S275; S279	O95817				0.892294			0.892294			0.976891
TiO2	a,b,c	4	SSVQGAsSREGsPAR	S274; S279	O95817				0.934781	0.0886315	9.48152	0.87945	0.167641	19.0621	0.951968	0.101249	10.6358
TiO2	c	1	VPPAPVPCPPPsPGPSAVPsSPK	S377; S385;	O95817				0.667538			2.16228			0.481432
IP	b	1	lMTGDTyTAHAGAK	Y393	P00519	ABL1_HUMAN	Tyrosine-protein kinase ABL1 (EC 2.7.10.2) (Abelson murine leukemia viral oncogene homolog 1) (Abelson tyrosine-protein kinase 1) (Proto-oncogene c-Abl) (p150)	ABL1 ABL JTK7	1.08706			0.781494			0
TiO2	a	2	TPLLsSLsATSNNstVACIDR	S1036/S1039; S1045;T1046	P00533	EGFR_HUMAN	Epidermal growth factor receptor (EC 2.7.10.1) (Proto-oncogene c-ErbB-1) (Receptor tyrosine-protein kinase erbB-1)	EGFR ERBB ERBB1 HER1	0.870011	0.079114	9.09345	0.935598	0.242509	25.9202	0.853664	0.02393	2.80322
TiO2	b	1	TPLLSSLsATsNNSTVACIDR	S1039; S1041;	P00533				0.696391			1.27858	0	0	1.02805
TiO2	a,b,c	3	ASsHSsQTQGGGSVTK	S404; S406;	P02545	LMNA_HUMAN	Prelamin-A/C [Cleaved into: Lamin-A/C (70 kDa lamin) (Renal carcinoma antigen NY-REN-32)]	LMNA LMN1	0.807629	0.056559	7.0031	0.781094	0.171187	21.9163	1.01139	0.166566	16.4691
TiO2	a,b	3	AssHSSQTQGGGSVTK	S403; S404;	P02545				1.13198	0.114673	10.1304	0.88981	0.0512923	5.76442	0.983377	0.095202	9.68113
TiO2	a	1	ASSHSSQTQGGGsVTK	S414;	P02545				1.09285			1.20194			1.05441
TiO2	c	1	AsSHSSQTQGGGSVTK	S403	P02545				0.923879			1.05378			1.3089
TiO2	a	1	GRAssHSsQTQGGGSVTK	S403; S404; S407;	P02545				1.04808			0.980463			0.781299
TiO2	a,b	2	GRAssHssQTQGGGSVTK	2P, ambiguous (S403/S404*/S406/S407*)	P02545				1.06202	0.169884	15.9962	0.711768	0.00204205	0.286898	1.07244	0.120414	11.2281
TiO2	a,b,c	5	lRLsPsPTSQR	S390; S392	P02545				0.910489	0.238538	26.1989	1.03299	0.225881	21.8667	0.860127	0.19786	23.0036
TiO2	a	1	lSPsPTSQR	S390	P02545				0.991812			1.04656			0.947519
TiO2	b	1	SGAQASsTPLsPTR	S18; S22	P02545				0.999412			1.49013			0.96431
TiO2	a,b,c	6	HTLGDsDNES	S179	P02794	FRIH_HUMAN	Ferritin heavy chain (Ferritin H subunit) (EC 1.16.3.1) (Cell proliferation-inducing gene 15 protein) [Cleaved into: Ferritin heavy chain, N-terminally processed]	FTH1 FTH FTHL6 OK/SW-cl.84 PIG15	1.11291	0.24962	22.4296	1.12441	0.110361	9.81507	1.07387	0.143544	13.3669
TiO2	a,b,c	5	QLsSGVSEIR	S82	P04792	HSPB1_HUMAN	Heat shock protein beta-1 (HspB1) (28 kDa heat shock protein) (Estrogen-regulated 24 kDa protein) (Heat shock 27 kDa protein) (HSP 27) (Stress-responsive protein 27) (SRP27)	HSPB1 HSP27 HSP28	0.959789	0.101322	10.5567	0.829753	0.109293	13.1717	0.897097	0.0918513	10.2387
IP	a,b,c	8	MQQNGyENPTYK	Y757	P05067	APLP2_HUMAN	Amyloid-like protein 2 (APLP-2) (APPH) (Amyloid protein homolog) (CDEI box-binding protein) (CDEBP)	APLP2 APPL2	2.88458	0.884008	30.646	1.43767	0.376374	26.1794	0.953985	0.406631	42.6245
TiO2	a	1	KEEsEEsDDDMGFGLFD	S101; S104;	P05386	RLA1_HUMAN	60S acidic ribosomal protein P1	RPLP1 RRP1	0.532936			0.169428			0.784776
TiO2	a,b,c	10	KEEsEESDDDMGFGLFD	S101	P05386	RLA1_HUMAN	60S acidic ribosomal protein P1	RPLP1 RRP1	0.827888	0.307975	37.2001	0.843025	0.298618	35.4222	1.05867	0.332436	31.4015
TiO2	a,b	5	KEESEEsDDDMGFGLFD	S104	P05386				0.812211	0.062224	7.66106	0.736353	0.155604	21.1317	1.21265	0.207078	17.0765
TiO2	a	3	FAsDDEHDEHDENGATGPVKR	S366	P05455	LA_HUMAN	Lupus La protein (La autoantigen) (La ribonucleoprotein) (Sjoegren syndrome type B antigen) (SS-B)	SSB	1.17878	0.0545504	4.62771	1.34179	0.209773	15.6339	0.941074	0.107627	11.4366
IP	b	2	KLDNGGYyITTR	Y214	P06241	FYN_HUMAN	Tyrosine-protein kinase Fyn (EC 2.7.10.2) (Proto-oncogene Syn) (Proto-oncogene c-Fyn) (Src-like kinase) (SLK) (p59-Fyn)	FYN	0.938693	0.0247151	2.63293	0.932825	0.00274074	0.293811	0.940199	0.0104575	1.11226
IP	b,c	6	IEKIGEGTyGVVYK	Y15	P06493	CDK1_HUMAN	Cyclin-dependent kinase 1 (CDK1) (EC 2.7.11.22) (EC 2.7.11.23) (Cell division control protein 2 homolog) (Cell division protein kinase 1) (p34 protein kinase)	CDK1 CDC2 CDC28A CDKN1 P34CDC2	1.05782	0.0843365	7.97269	0.899628	0.0939662	10.445	1.02952	0.103695	10.0722
IP	b,c	4	IEKIGEGtyGVVYK	T14; Y15	P06493				0.95155	0.0270427	2.84197	0.835186	0.135845	16.2652	1.03407	0.0878819	8.49861
IP	b,c	3	IGEGtyGVVYKGR	T14; Y15	P06493				0.820296	0.113046	13.7811	0.729972	0.0895151	12.2628	1.05263	0.137081	13.0227
IP	b,c	3	AAVPSGAStGIYEALELRDNDKTR	T41	P06733	ENOA_HUMAN	Alpha-enolase (EC 4.2.1.11) (2-phospho-D-glycerate hydro-lyase) (C-myc promoter-binding protein) (Enolase 1) (MBP-1) (MPB-1) (Non-neural enolase) (NNE) (Phosphopyruvate hydratase) (Plasminogen-binding protein)	ENO1 ENO1L1 MBPB1 MPB1	1.01015	0.147202	14.5723	1.38517	0.489852	35.364	0.784271	0.111906	14.2688
IP	b	1	AyTNFDAER	Y30	P07355	ANXA2_HUMAN	Annexin A2 (Annexin II) (Annexin-2) (Calpactin I heavy chain) (Calpactin-1 heavy chain) (Chromobindin-8) (Lipocortin II) (Placental anticoagulant protein IV) (PAP-IV) (Protein I) (p36)	ANXA2 ANX2 ANX2L4 CAL1H LPC2D	1.21151			1.36077			0.943146
IP	a,b,c	9	lSLEGDHSTPPSAyGSVK	Y24;	P07355	ANXA2_HUMAN	Annexin A2 (Annexin II) (Annexin-2) (Calpactin I heavy chain) (Calpactin-1 heavy chain) (Chromobindin-8) (Lipocortin II) (Placental anticoagulant protein IV) (PAP-IV) (Protein I) (p36)	ANXA2 ANX2 ANX2L4 CAL1H LPC2D	3.1502	3.07411	97.5846	0.962155	0.437682	45.4897	3.82199	3.78982	99.1584
IP	b,c	2	lSLEGDHSTPPSAYGsVK	S26	P07355				2.09588	1.06194	50.6682	1.00258	0.215794	21.5238	1.91208	0.317871	16.6244
TiO2	a	1	EYIPGQPPLSQSsDSSPtR	S883; T888	P07814	SYEP_HUMAN	Bifunctional glutamate/proline--tRNA ligase (Bifunctional aminoacyl-tRNA synthetase) (Cell proliferation-inducing gene 32 protein) (Glutamatyl-prolyl-tRNA synthetase) [Includes: Glutamate--tRNA ligase (EC 6.1.1.17) (Glutamyl-tRNA synthetase) (GluRS); Proline--tRNA ligase (EC 6.1.1.15) (Prolyl-tRNA synthetase)]	EPRS GLNS PARS QARS QPRS PIG32	1.15591			1.12624			1.70657
TiO2	a,b,c	7	IEDVGsDEEDDSGKDK	S255	P08238	HS90B_HUMAN	Heat shock protein HSP 90-beta (HSP 90) (Heat shock 84 kDa) (HSP 84) (HSP84)	HSP90AB1 HSP90B HSPC2 HSPCB	1.01887	0.2029	19.9142	1.27266	0.164876	12.9553	1.02742	0.141401	13.7626
TiO2	a	1	GTGSGGQLQDLDCsssDDEGAAQNSTKPSATK	S296; S297; S298	P08240	SRPR_HUMAN	Signal recognition particle receptor subunit alpha (SR-alpha) (Docking protein alpha) (DP-alpha)	SRPR	1.09177			0.720382			1.20936
TiO2	a	3	GTGSGGQLQDLDCSssDDEGAAQNSTKPSATK	S297; S298	P08240				0.516977	0.223592	43.2499	1.26215	0.242111	19.1824	0.864315	0.318762	36.8803
TiO2	a,b,c	5	TDSREDEIsPPPPNPVVK	S83	P10644	KAP0_HUMAN	cAMP-dependent protein kinase type I-alpha regulatory subunit (Tissue-specific extinguisher 1) (TSE1) [Cleaved into: cAMP-dependent protein kinase type I-alpha regulatory subunit, N-terminally processed]	PRKAR1A PKR1 PRKAR1 TSE1	1.06344	0.109795	10.3245	1.16158	0.153317	13.1989	1.05411	0.102502	9.72409
TiO2	a,b,c	3	KPsTSDDsDSNFEK	S1469; S1474;	P11388	TOP2A_HUMAN	DNA topoisomerase 2-alpha (EC 5.99.1.3) (DNA topoisomerase II, alpha isozyme)	TOP2A TOP2	0.657301	0.051375	7.81605	1.32601	0.175365	13.225	0.871095	0.0975043	11.1933
TiO2	a	2	KPstSDDsDSNFEK	S1469; T1470; S1474;	P11388				1.04131	0.00914174	0.877905	0.925209	0.131451	14.2077	1.13054	0.0387333	3.42608
IP	c	1	VGFQyEGTYK	Y503;	P11413	G6PD_HUMAN	Glucose-6-phosphate 1-dehydrogenase (G6PD) (EC 1.1.1.49)	G6PD	1.44422			1.52346			1.01001
IP	c	1	VQPNEAVyTK	Y401	P11413				1.78161			1.05186			1.28587
TiO2	a,b,c	8	ALSSLHGDDQDsEDEVLTIPEVK	S2409	P11717	MPRI_HUMAN	Cation-independent mannose-6-phosphate receptor (CI Man-6-P receptor) (CI-MPR) (M6PR) (300 kDa mannose 6-phosphate receptor) (MPR 300) (Insulin-like growth factor 2 receptor) (Insulin-like growth factor II receptor) (IGF-II receptor) (M6P/IGF2 receptor) (M6P/IGF2R) (CD antigen CD222)	IGF2R MPRI	1.23207	0.398508	32.3447	0.975812	0.263774	27.0313	1.32521	0.40613	30.6464
IP	c	1	NLAMGVNLTsMSKILK	S74	P12004	PCNA_HUMAN	Proliferating cell nuclear antigen (PCNA) (Cyclin)	PCNA	1.19072			0.906532			0.988165
TiO2	a	1	QSLGHPPPEPGPDRVADAKGDsEsEEDEDLEVPVPSR	S78; S80	P13861	KAP2_HUMAN	cAMP-dependent protein kinase type II-alpha regulatory subunit	PRKAR2A PKR2 PRKAR2	1.18442			0.527858			1.26207
TiO2	a,b,c	7	VADAKGDsESEEDEDLEVPVPSR	S78	P13861				0.693613	0.151909	21.9011	1.7737	0.449264	25.3292	0.832432	0.260799	31.3298
TiO2	a,b,c	7	VADAKGDsEsEEDEDLEVPVPSR	S78; S80	P13861				1.20771	0.216227	17.9039	1.18264	0.514776	43.5278	1.10954	0.40583	36.5764
TiO2	a,b,c	4	lDIDsPPITAR	S37	P14618	KPYM_HUMAN	Pyruvate kinase PKM (EC 2.7.1.40) (Cytosolic thyroid hormone-binding protein) (CTHBP) (Opa-interacting protein 3) (OIP-3) (Pyruvate kinase 2/3) (Pyruvate kinase muscle isozyme) (Thyroid hormone-binding protein 1) (THBP1) (Tumor M2-PK) (p58)	PKM OIP3 PK2 PK3 PKM2	1.18575	0.218716	18.4453	1.17869	0.0913851	7.7531	1.04637	0.192513	18.3982
TiO2	a,b,c	37	GLPSPYNMSsAPGsR	S2821; S2825	P15924	DESP_HUMAN	Desmoplakin (DP) (250/210 kDa paraneoplastic pemphigus antigen)	DSP	1.00356	0.241825	24.0968	1.09117	0.258815	23.719	1.05952	0.335377	31.6536
TiO2	a,b	7	GLPSPYNMSSAPGsR	S2825	P15924				0.954538	0.158155	16.5687	1.41081	0.571175	40.4856	1.01985	0.267467	26.2262
TiO2	a	1	GLPSPYNMSsAPGSR	S2821	P15924				1.12926			1.15279			1.12275
TiO2	a,b	2	GLPSPYNMssAPGsRsGSR	S2820/S2821*; S2825; S2827	P15924				0.857396	0.0839063	9.78618	1.36015	0.596734	43.8728	0.834292	0.166124	19.912
TiO2	a,b	2	GLPSPYNMSSAPGsRsGSR	S2825; S2827	P15924				0.87962	0.216569	24.6207	0.942388	0.142619	15.1338	0.876072	0.0112301	1.28187
TiO2	a	1	DYSTLTSVssHDSR	S1517; S1518	P16144	ITB4_HUMAN	Integrin beta-4 (GP150) (CD antigen CD104)	ITGB4	0.589985			1.077			0.910599
TiO2	a,b,c	7	RAsGQAFELILsPR	S16; S25	P16949	STMN1_HUMAN	Stathmin (Leukemia-associated phosphoprotein p18) (Metablastin) (Oncoprotein 18) (Op18) (Phosphoprotein p19) (pp19) (Prosolin) (Protein Pr22) (pp17)	STMN1 C1orf215 LAP18 OP18	1.13976	0.167094	14.6605	1.12697	0.323241	28.6822	1.3895	0.368238	26.5015
TiO2	a	2	KLEKEEEEGIsQESsEEEQ	S99; S103	P17096	HMGA1_HUMAN	High mobility group protein HMG-I/HMG-Y (HMG-I(Y)) (High mobility group AT-hook protein 1) (High mobility group protein A1) (High mobility group protein R)	HMGA1 HMGIY	1.45373	0.0102476	0.704922	0.602682	0.227495	37.747	1.21935	0.616547	50.5637
TiO2	a	3	KLEKEEEEGISQEssEEEQ	S102; S103	P17096				1.39354	0.114069	8.18559	0.43755	0.115829	26.4722	1.36476	0.172657	12.6511
TiO2	a,b,c	8	KLEKEEEEGIsQEssEEEQ	S99; S103/S104	P17096				1.2905	0.39936	30.9461	0.391224	0.136271	34.8319	1.33884	0.446506	33.3502
TiO2	a	1	KLEKEEEEGIsQEssEEEQ	S99; S103;S104	P17096				2.50107			0.157988			2.54213
TiO2	a,b	4	KLEKEEEEGISQEsSEEEQ	S103	P17096				1.165	0.111181	9.54347	0.79705	0.0952744	11.9534	1.15408	0.162711	14.0988
TiO2	a	1	sRDAtPPVsPINMEDQER	S251; T255; S259	P17275	JUNB_HUMAN	Transcription factor jun-B	JUNB	1.44054			1.31311			0.970234
TiO2	b	1	DTYSDRsGsssPDSEITELKFPSINHD	2P, ambiguous (S565,S567,S568,S569)	P17812	PYRG1_HUMAN	CTP synthase 1 (EC 6.3.4.2) (CTP synthetase 1) (UTP--ammonia ligase 1)	CTPS1 CTPS	1.65266			0.519095			1.59476
TiO2	a	2	SGSssPDsEItELKFPSINHD	S568; S569; S572/T575	P17812				0.799603	0.0659904	8.2529	1.23206	0.0821587	6.6684	0.852197	0.0181633	2.13135
TiO2	a	2	SGSssPDSEITELKFPSINHD	S568; S569;	P17812				1.27097	0.0487081	3.83235	1.26278	0.262689	20.8024	1.0419	0.186144	17.8659
TiO2	b	1	SGSSsPDSEITELKFPSINHD	S569	P17812				1.32957			0.922605			1.4036
TiO2	a	1	KQSQIQNQQGEDsGsDPEDTY	S911; S913	P18858	DNLI1_HUMAN	DNA ligase 1 (EC 6.5.1.1) (DNA ligase I) (Polydeoxyribonucleotide synthase [ATP] 1)	LIG1	1.50505			1.2316			1.16667
TiO2	b	2	TIQEVLEEQsEDEDREAK	S141	P18858				0.883837	0.0840988	9.5152	1.20552	0.0236817	1.96443	0.979812	0.0466875	4.76494
TiO2	c	1	VLGsEGEEEDEALsPAK	S66; S76;	P18858				0.894668			0.992481			1.10934
TiO2	a	2	lELQGPRGsPNAR	S563	P19338	NUCL_HUMAN	Nucleolin (Protein C23)	NCL	1.21044	0.166264	13.7358	1.02487	0.150914	14.7252	1.14698	0.240832	20.997
TiO2	a	1	SKETSSPGTDDVFTPAPSDsPSSQR	S785	P19634	SL9A1_HUMAN	Sodium/hydrogen exchanger 1 (APNH) (Na(+)/H(+) antiporter, amiloride-sensitive) (Na(+)/H(+) exchanger 1) (NHE-1) (Solute carrier family 9 member 1)	SLC9A1 APNH1 NHE1	0.730907			0.81582			1.55986
TiO2	c	1	QEMEsGITTPPKMR	S2571	P21359	NF1_HUMAN	Neurofibromin (Neurofibromatosis-related protein NF-1) [Cleaved into: Neurofibromin truncated]	NF1	1.09779			1.03101			0.865889
TiO2	a	2	LLPHAPGVQMQAIPEDAVHEDsGDEDGEDPDKR	S394	P22059				1.18109	0.304026	25.7412	0.704618	0.0148886	2.113	1.4941	0.368216	24.6446
TiO2	a	1	MLAESDEsGDEESVSQTDKTELQNTLR	S193	P22059	OSBP1_HUMAN	Oxysterol-binding protein 1	OSBP OSBP1	0.688038			1.57853			1.29458
TiO2	b	1	MLAESDESGDEESVsQTDkTELQNTLR	S200	P22059				0.873805			3.89518			0.715833
TiO2	c	1	MLAEsDESGDEESVSQtDKTELQNTLR	S190; T202	P22059				1.55731			0.979577			0.977677
IP	c	1	DLVSCAyQVAR	Y599	P22607	FGFR3_HUMAN	Fibroblast growth factor receptor 3 (FGFR-3) (EC 2.7.10.1) (CD antigen CD333)	FGFR3 JTK4	7.21643			13.2085			0.606641
IP	b	1	DVHNLDYyK	Y648	P22607				1.75009			1.49969			1.06582
IP	a	2	DVHNLDyykk	Y647/Y648;	P22607				4.09153	0.167775	4.10054	3.61333	0.382029	10.5728	0.934074	0.197087	21.0997
IP	c	1	MDKPANCTHDLyMIMR	Y724	P22607				18.9286			41.3399			0.439701
TiO2	a	1	VIGQDHDFSEssEEEAPAEASSGALR	S499; S500	P23497	SP100_HUMAN	Nuclear autoantigen Sp-100	SP100	0.754049			0.9341			1.04402
TiO2	a,b,c	3	ERSRtGsEsSQTGTSTTSSR	3P, ambiguous	P23588	IF4B_HUMAN	Eukaryotic translation initiation factor 4B (eIF-4B)	EIF4B	0.939854	0.233553	24.85	1.61962	0.354185	21.8684	0.714512	0.152664	21.3662
TiO2	a	1	ERsRtGsEsSQTGTSTTSSR	S418; T420; S422; S424	P23588				1.22633			1.19826			0.886485
TiO2	a,b,c	5	sQSSDTEQQSPTSGGGK	1P, ambiguous	P23588				1.16491	0.362997	31.161	1.44642	0.520721	36.0008	0.931388	0.192406	20.658
TiO2	b,c	5	SQSsDtEQQSPTSGGGK	S498; T500;	P23588				0.815031	0.172507	21.1657	0.990463	0.106299	10.7322	1.014	0.18514	18.2583
TiO2	a,b,c	9	SQSSDtEQQsPTSGGGK	T500; S504;	P23588				0.840962	0.198242	23.5732	0.931046	0.3217	34.5525	1.11914	0.194333	17.3644
TiO2	a,b	4	sQSsDtEQQsPTSGGGk	3P, ambiguous	P23588				1.17175	0.253905	21.6689	1.17745	0.279702	23.7548	1.23706	0.235116	19.0061
TiO2	a	2	SQSSDTEQQsPTSGGGk	S504	P23588				0.972724	0.05283	5.43114	0.938416	0.0318302	3.39191	1.09409	0.0773617	7.0709
TiO2	a,b,c	6	SRtGsESSQTGTSTTSSR	T420; S422	P23588				0.786255	0.169174	21.5165	0.919651	0.131975	14.3505	1.01384	0.23541	23.2196
TiO2	a,b,c	3	sRTGsESSQTGTSTTSSR	S418; S422	P23588				1.4851	0.205521	13.8389	1.08626	0.260411	23.9733	1.34199	0.088094	6.56443
TiO2	a,b,c	3	SRTGsESsQTGTSTTSSR	S422; S425	P23588				1.21156	0.117848	9.72697	1.03271	0.158405	15.3389	1.2833	0.0978351	7.62374
TiO2	a,b,c	5	SRtGSESSQTGTSTTSSR	T420	P23588				1.49129	0.431897	28.9614	1.23914	0.25987	20.9719	1.54396	0.59249	38.3746
TiO2	c	1	SRTGsESSQTGTSTTSSR	S422	P23588				0.910971			1.12607			0.969217
TiO2	a,b,c	4	TGsESSQTGTSTTSSR	S422	P23588				1.18236	0.260851	22.0619	1.13789	0.208664	18.3378	1.35708	0.424042	31.2466
TiO2	a,b,c	4	TGsEsSQTGTSTTSSR	S422; S425	P23588				1.03322	0.124778	12.0766	1.2744	0.350257	27.484	1.14286	0.371464	32.5029
TiO2	b	1	tGsESSQTGTSTTSSR	T420; S422	P23588				0.978111			0.773392			0.804532
TiO2	a	1	tGSESSQTGTSTTSSR	T420	P23588				1.16382			0.761897			1.78561
TiO2	c	1	MttLAGAVPR	T2; T3	P23760	DNJC3_HUMAN	DnaJ homolog subfamily C member 3 (Endoplasmic reticulum DNA J domain-containing protein 6) (ER-resident protein ERdj6) (ERdj6) (Interferon-induced, double-stranded RNA-activated protein kinase inhibitor) (Protein kinase inhibitor of 58 kDa) (Protein kinase inhibitor p58)	DNAJC3 P58IPK PRKRI	0.988798			1.30821			0.79514
IP	a,b,c	18	IGEGTyGVVYK	Y15	P24941	CDK2_HUMAN	Cyclin-dependent kinase 2 (EC 2.7.11.22) (Cell division protein kinase 2) (p33 protein kinase)	CDK2 CDKN2	0.9654	0.180219	18.6678	0.961676	0.246075	25.5881	0.993429	0.230147	23.167
IP	a,b,c	11	VEKIGEGTyGVVYK	Y15	P24941				0.97183	0.230335	23.7011	0.855565	0.133107	15.5578	1.00182	0.147504	14.7236
IP	c	2	IGEGTYGVVyK	Y19	P24941;P06493				0.901697	0.0845352	9.37512	1.06966	0.167495	15.6588	1.02382	0.0947559	9.25516
IP	a,b,c	28	IGEGtyGVVYK	T14; Y15;	P24941;P06493				0.914782	0.114929	12.5635	0.936718	0.179618	19.1752	0.958779	0.134523	14.0306
TiO2	a,b,c	6	ESLKEEDEsDDDNM	S250	P25788	PSA3_HUMAN	Proteasome subunit alpha type-3 (EC 3.4.25.1) (Macropain subunit C8) (Multicatalytic endopeptidase complex subunit C8) (Proteasome component C8)	PSMA3 HC8 PSC8	0.941031	0.164562	17.4874	0.720007	0.240356	33.3824	1.14218	0.221603	19.4017
TiO2	c	1	TDssPNQAR	1P, ambiguous, S140/S141	P26599	PTBP1_HUMAN	Polypyrimidine tract-binding protein 1 (PTB) (57 kDa RNA-binding protein PPTB-1) (Heterogeneous nuclear ribonucleoprotein I) (hnRNP I)	PTBP1 PTB	1.41724			1.2552			1.18953
TiO2	a,b	2	EAQTLDSQIQETsI	S1151	P27816	MAP4_HUMAN	Microtubule-associated protein 4 (MAP-4)	MAP4	0.943116	0.162048	17.1821	1.00718	0.0716359	7.11251	1.15922	0.222159	19.1645
TiO2	a,b,c	11	AEEDEILNRsPR	S583	P27824	CALX_HUMAN	Calnexin (IP90) (Major histocompatibility complex class I antigen-binding protein p88) (p90)	CANX	0.926475	0.224022	24.1801	1.15085	0.41296	35.8832	1.01862	0.25424	24.9592
TiO2	c	1	QKsDAEEDGGtVsQEEEDRKPK	2P, ambiguous (S554/T562/S564 )	P27824				1.12073			1.54871			1.06944
IP	c	1	TRDQyLMWLTQK	Y580;	P27986	P85A_HUMAN	Phosphatidylinositol 3-kinase regulatory subunit alpha (PI3-kinase regulatory subunit alpha) (PI3K regulatory subunit alpha) (PtdIns-3-kinase regulatory subunit alpha) (Phosphatidylinositol 3-kinase 85 kDa regulatory subunit alpha) (PI3-kinase subunit p85-alpha) (PtdIns-3-kinase regulatory subunit p85-alpha)	PIK3R1 GRB1	0.880241			1.1484			0.777942
IP	c	1	VADPDHDHTGFLtEyVATR	T185; Y187	P28482	MK01_HUMAN	Mitogen-activated protein kinase 1 (MAP kinase 1) (MAPK 1) (EC 2.7.11.24) (ERT1) (Extracellular signal-regulated kinase 2) (ERK-2) (MAP kinase isoform p42) (p42-MAPK) (Mitogen-activated protein kinase 2) (MAP kinase 2) (MAPK 2)	MAPK1 ERK2 PRKM1 PRKM2	6.10986			0.947935			5.20907
IP	c	3	ELFDDPSyVNVQNLDKAR	Y427	P29353	SHC1_HUMAN	SHC-transforming protein 1 (SHC-transforming protein 3) (SHC-transforming protein A) (Src homology 2 domain-containing-transforming protein C1) (SH2 domain protein C1)	SHC1 SHC SHCA	0.891452	0.430436	48.2848	0.631618	0.196631	31.1314	1.16107	0.243654	20.9853
TiO2	a	1	AVsPPHLDGPPsPR	S518; S527	P29590	PML_HUMAN	Protein PML (Promyelocytic leukemia protein) (RING finger protein 71) (Tripartite motif-containing protein 19)	PML MYL PP8675 RNF71 TRIM19	1.00336			1.16157			0.903808
TiO2	a	2	ATAPQTQHVsPMR	S133	P29692	EF1D_HUMAN	Elongation factor 1-delta (EF-1-delta) (Antigen NY-CO-4)	EEF1D EF1D	1.04054	0.142349	13.6803	1.32628	0.459899	34.676	0.995567	0.284199	28.5464
TiO2	c	2	SGSPsDNsGAEEMEVSLAKPK	S126; S129	P31749	AKT1_HUMAN	RAC-alpha serine/threonine-protein kinase (EC 2.7.11.1) (Protein kinase B) (PKB) (Protein kinase B alpha) (PKB alpha) (Proto-oncogene c-Akt) (RAC-PK-alpha)	AKT1 PKB RAC	1.15558	0.024009	2.07766	1.43893	0.352762	24.5156	1.0963	0.333492	30.4196
TiO2	a,b	3	sGsPsDNsGAEEmEVSLAKPK	2P, ambiguous (S122/S124/S126/S129 )	P31749				1.03409	0.287058	27.7594	1.31816	0.361415	27.418	1.04213	0.35617	34.1771
TiO2	a,b	5	sGsPSDNsGAEEMEVSLAKPK	S122; S124; S129 ;	P31749				1.13743	0.136073	11.9632	0.789954	0.112243	14.2088	1.26774	0.175774	13.8651
TiO2	b	1	sRtsVQtEDDQLIAGQSAR	3P, ambiguous, (S652/T654/ S655; T658)	P35221	CTNA1_HUMAN	Catenin alpha-1 (Alpha E-catenin) (Cadherin-associated protein) (Renal carcinoma antigen NY-REN-13)	CTNNA1	1.47682			1.06888			1.46463
TiO2	a,b,c	3	sRtsVQTEDDQLIAGQSAR	2P, ambiguous (S652/T654/ S655)	P35221	CTNA1_HUMAN	Catenin alpha-1 (Alpha E-catenin) (Cadherin-associated protein) (Renal carcinoma antigen NY-REN-13)	CTNNA1	1.11795	0.208981	18.6932	1.76747	0.254438	14.3956	0.925393	0.0283789	3.06668
TiO2	a	2	TPEELDDsDFETEDFDVR	S641	P35221				1.08108	0.0513085	4.74605	1.12299	0.230435	20.5197	1.13769	0.209589	18.4223
TiO2	a	2	IIYDsDsESEETLQVK	S69; S71;	P35251	RFC1_HUMAN	Replication factor C subunit 1 (Activator 1 140 kDa subunit) (A1 140 kDa subunit) (Activator 1 large subunit) (Activator 1 subunit 1) (DNA-binding protein PO-GA) (Replication factor C 140 kDa subunit) (RF-C 140 kDa subunit) (RFC140) (Replication factor C large subunit)	RFC1 RFC140	1.15009	0.0325921	2.83387	0.995865	0.146744	14.7353	1.16195	0.36968	31.8156
TiO2	a,c	2	IIYDSDsESEETLQVK	S71	P35251				0.854554	0.047542	5.56337	1.11966	0.0714907	6.38503	1.06156	0.101177	9.53101
TiO2	c	1	GNsRPGtPSAEGGSTSSTLR	S385; T389	P35269	T2FA_HUMAN	General transcription factor IIF subunit 1 (General transcription factor IIF 74 kDa subunit) (Transcription initiation factor IIF subunit alpha) (TFIIF-alpha) (Transcription initiation factor RAP74)	GTF2F1 RAP74	0.808382			1.25335			0.755794
TiO2	a,b	7	IHDLEDDLEMssDAsDAsGEEGGRVPK	3P,ambiguous	P35269				0.88815	0.143325	16.1375	0.504348	0.158872	31.5005	1.27137	0.238634	18.7698
TiO2	a,b,c	4	IHDLEDDLEMSSDAsDAsGEEGGRVPK	S221; S224;	P35269				1.08173	0.302742	27.9869	1.08509	0.175419	16.1664	1.16201	0.222009	19.1057
TiO2	a	2	IHDLEDDLEMssDASDASGEEGGRVPK	S117; S218;	P35269				0.986459	0.0491684	4.98433	0.83412	0.0813965	9.75838	1.45096	0.0772976	5.32735
IP	b,c	2	KGSGDyMPMSPK	Y632	P35568	IRS1_HUMAN	Insulin receptor substrate 1 (IRS-1)	IRS1	0.960339	0.0655697	6.82777	0.948471	0.260923	27.5098	0.865075	0.0384224	4.44151
TiO2	a,b	3	GAGDGsDEEVDGKADGAEAKPAE	S1943	P35579	MYH9_HUMAN	Myosin-9 (Cellular myosin heavy chain, type A) (Myosin heavy chain 9) (Myosin heavy chain, non-muscle IIa) (Non-muscle myosin heavy chain A) (NMMHC-A) (Non-muscle myosin heavy chain IIa) (NMMHC II-a) (NMMHC-IIA)	MYH9	0.974673	0.0788287	8.0877	1.34522	0.409527	30.443	1.02724	0.126252	12.2904
TiO2	a,b,c	13	kGAGDGsDEEVDGK	S1943	P35579				0.857625	0.170037	19.8266	1.19799	0.215557	17.9932	1.01084	0.158521	15.6821
IP	b	1	kGAGDGsDEEVDGkADGAEAKPAE	S1943	P35579	MYH9_HUMAN	Myosin-9 (Cellular myosin heavy chain, type A) (Myosin heavy chain 9) (Myosin heavy chain, non-muscle IIa) (Non-muscle myosin heavy chain A) (NMMHC-A) (Non-muscle myosin heavy chain IIa) (NMMHC II-a) (NMMHC-IIA)	MYH9	0.641122			1.352			0.650045
TiO2	a,b	9	ESESEDssDDEPLIKK	S306; S307	P35659	DEK_HUMAN	Protein DEK	DEK	0.818911	0.210944	25.759	1.97295	0.538271	27.2826	1.0014	0.258699	25.8337
TiO2	a	1	ESEsEDssDDEPLIKK	S303; S306; S307	P35659				1.32342			1.32342			1.16404
TiO2	a,b	6	KESESEDssDDEPLIKK	S306; S307	P35659				0.685486	0.121859	17.7771	1.96718	0.0950971	4.83419	0.835018	0.0619946	7.42434
TiO2	a	2	KESEsEDssDDEPLIKK	S303; S306; S307	P35659				0.975823	0.058038	5.94759	0.818922	0.0287064	3.50539	1.0562	0.0129127	1.22256
TiO2	a	1	RPEGPGAQAPSsPR	S515	P40222	TXLNA_HUMAN	Alpha-taxilin	TXLNA TXLN	1.00674			1.08676			0.965852
TiO2	a	1	VQDLsAGGQGsLTDsGPERRPEGPGAQAPssPR	1P, ambiguous	P40222				1.08015			0.925978			1.15688
TiO2	a	1	sYSSPDITQAIQEEEK	S716	P40818	UBP8_HUMAN	Ubiquitin carboxyl-terminal hydrolase 8 (EC 3.4.19.12) (Deubiquitinating enzyme 8) (Ubiquitin isopeptidase Y) (hUBPy) (Ubiquitin thioesterase 8) (Ubiquitin-specific-processing protease 8)	USP8 KIAA0055 UBPY	0.713786			0.99371			0.932038
TiO2	a,b	7	IQEQEssGEEDSDLSPEER	S121; S122	P41236	IPP2_HUMAN	Protein phosphatase inhibitor 2 (IPP-2)	PPP1R2 IPP2	1.12619	0.300974	26.7249	0.840509	0.119592	14.2285	1.23809	0.163838	13.2331
TiO2	a	2	YRIQEQEssGEEDSDLSPEEREK	S121; S122	P41236				1.00167	0.073201	7.30788	0.851268	0.120481	14.1531	1.28823	0.184675	14.3356
TiO2	a,b,c	7	GPPDFssDEEREPTPVLGSGAAAAGR	S66; S67	P42167	LAP2B_HUMAN	Lamina-associated polypeptide 2, isoforms beta/gamma (Thymopoietin, isoforms beta/gamma) (TP beta/gamma) (Thymopoietin-related peptide isoforms beta/gamma) (TPRP isoforms beta/gamma) [Cleaved into: Thymopoietin (TP) (Splenin); Thymopentin (TP5)]	TMPO LAP2	0.993934	0.21289	21.4189	1.25481	0.306988	24.4649	0.907463	0.201183	22.1698
TiO2	a	4	GPPDFssDEEREPtPVLGSGAAAAGR	S66; S67; T84	P42167				1.32408	0.124671	9.41567	1.06009	0.214577	20.2414	1.28008	0.145563	11.3714
TiO2	a	2	GPPDFSsDEEREPTPVLGSGAAAAGR	S67	P42167				0.963994	0.0337588	3.50198	1.10558	0.00354368	0.320526	0.9916	0.039434	3.9768
TiO2	a	1	GPPDFSsDEEREPtPVLGSGAAAAGR	S67; T84	P42167				0.649338			1.24411			0.779392
TiO2	a,b	2	sVGSDE	S281	P43307	SSRA_HUMAN	Translocon-associated protein subunit alpha (TRAP-alpha) (Signal sequence receptor subunit alpha) (SSR-alpha)	SSR1 TRAPA PSEC0262	1.16481	0.0669856	5.75076	0.982877	0.106953	10.8816	1.23519	0.142351	11.5247
TiO2	a	3	TADSssSEDEEEYVVEK	S12; S13;	P45973	CBX5_HUMAN	Chromobox protein homolog 5 (Antigen p25) (Heterochromatin protein 1 homolog alpha) (HP1 alpha)	CBX5 HP1A	0.771943	0.0880475	11.406	1.24736	0.174276	13.9715	0.841467	0.128667	15.2908
TiO2	a	1	TADSsssEDEEEYVVEk	S12; S13; S14;	P45973				0.885815			0.780933			0.982059
IP	b	1	QEEAEyVR	Y136	P46108	CRK_HUMAN	Adapter molecule crk (Proto-oncogene c-Crk) (p38)	CRK	1.535			1.17726			1.27544
IP	c	1	VPCAyDK	Y251	P46109	CRKL_HUMAN	Crk-like protein	CRKL	0.831028			1.11729			0.773318
TiO2	a	1	ESSPLySPtFSDSTSAVK	Y1796; T1799	P46821	MAP1B_HUMAN	Microtubule-associated protein 1B (MAP-1B) [Cleaved into: MAP1B heavy chain; MAP1 light chain LC1]	MAP1B	1.08858			1.13688			1.42388
IP	b,c	3	lQQTyAALNSK	Y1510	P46940	IQGA1_HUMAN	Ras GTPase-activating-like protein IQGAP1 (p195)	IQGAP1 KIAA0051	0.977896	0.0661148	6.76092	1.14209	0.267134	23.3898	1.09335	0.242032	22.1368
TiO2	a,b	2	ERsDsGGsSSEPFDR	S761; S759/S763*	P48634	PRC2A_HUMAN	Protein PRRC2A (HLA-B-associated transcript 2) (Large proline-rich protein BAT2) (Proline-rich and coiled-coil-containing protein 2A) (Protein G2)	PRRC2A BAT2 G2	1.05295	0.041635	3.95413	1.01289	0.122547	12.0988	1.13052	0.180866	15.9984
TiO2	a	1	ERSDsGGSSSEPFDR	S761	P48634				0.865816			1.01792			1.16318
TiO2	a	1	DGGRsSPGGQDEGGFMAQGK	S302	P49023	PAXI_HUMAN	Paxillin	PXN	1.1332			0.807574			1.32458
IP	a,b,c	3	FIHQQPQSSSPVyGSSAK	Y88	P49023	PAXI_HUMAN	Paxillin	PXN	0.889947	0.319724	35.9262	0.266211	0.0526267	19.7688	1.02124	0.372698	36.4946
TiO2	b	1	ISAsSATR	S260	P49023				1.06756			1.11672			1.35206
TiO2	b	3	sAEPSPtVMSTSLGSNLSELDR	S126; T132	P49023				1.17188	0.256381	21.8777	1.46378	0.282938	19.3293	0.784798	0.0794981	10.1298
TiO2	a	1	TSSVSNPQDSVGsPCSR	S106	P49023				1.31213			0.9769			1.45997
TiO2	a	1	QsPSSsPTR	S319; S323	P49585	PCY1A_HUMAN	Choline-phosphate cytidylyltransferase A (EC 2.7.7.15) (CCT-alpha) (CTP:phosphocholine cytidylyltransferase A) (CCT A) (CT A) (Phosphorylcholine transferase A)	PCYT1A CTPCT PCYT1	1.07838			1.63395			0.860846
TiO2	a	1	TsPPCsPANLSR	S343; S347	P49585				0.885435			1.17556			1.01563
TiO2	a,b,c	5	GLLYDsDEEDEERPAR	S139	P49736	MCM2_HUMAN	DNA replication licensing factor MCM2 (EC 3.6.4.12) (Minichromosome maintenance protein 2 homolog) (Nuclear protein BM28)	MCM2 BM28 CCNL1 CDCL1 KIAA0030	1.26835	0.286678	22.6024	0.980869	0.135061	13.7695	1.10455	0.14789	13.3892
TiO2	a	1	GNDPLTsSPGR	S27	P49736				1.1565			0.920827			1.23904
IP	a,b,c	51	GEPNVSyICSR	Y216	P49841	GSK3B_HUMAN	Glycogen synthase kinase-3 beta (GSK-3 beta) (EC 2.7.11.26) (Serine/threonine-protein kinase GSK3B) (EC 2.7.11.1)	GSK3B	1.02056	0.273092	26.7591	1.09023	0.37061	33.9938	1.05127	0.213898	20.3466
IP	c	2	GEPNVsYICSR	S215	P49841				1.21984	0.00349394	0.286427	1.2893	0.249898	19.3824	1.22701	0.0460391	3.75214
IP	b,c	4	GEPNVsYICsR	S215; S219	P49841				1.07476	0.196983	18.3281	0.96555	0.121471	12.5805	1.28113	0.1494	11.6616
IP	a,b,c	14	QLVRGEPNVSyICSR	Y216	P49841				0.966827	0.26056	26.95	0.698594	0.204656	29.2953	1.20806	0.360372	29.8307
IP	a,b	3	QLVRGEPNVSYICsR	S219	P49841				0.674827	0.0759006	11.2474	0.871799	0.204898	23.5028	0.825685	0.25524	30.9125
TiO2	a,b,c	4	IHIDPEIQDGsPTTSR	S112	P50479	PDLI4_HUMAN	PDZ and LIM domain protein 4 (LIM protein RIL) (Reversion-induced LIM protein)	PDLIM4 RIL	1.06349	0.193963	18.2383	1.1656	0.299607	25.704	1.21377	0.375887	30.9685
TiO2	a,b	2	IHIDPEIQDGSPTTsR	S116	P50479				1.03444	0.288201	27.8607	1.04608	0.0888185	8.49061	1.0298	0.198029	19.2299
IP	a	1	VQIyHNPTANSFR	Y29	P50552	VASP_HUMAN	Vasodilator-stimulated phosphoprotein (VASP)	VASP	0.87788			0.869209			1.16647
TiO2	a,c	2	RGsASGSEPAGDSDR	S79	P50747	BPL1_HUMAN	Biotin--protein ligase (EC 6.3.4.-) (Biotin apo-protein ligase) [Includes: Biotin--[methylmalonyl-CoA-carboxytransferase] ligase (EC 6.3.4.9); Biotin--[propionyl-CoA-carboxylase [ATP-hydrolyzing]] ligase (EC 6.3.4.10) (Holocarboxylase synthetase) (HCS); Biotin--[methylcrotonoyl-CoA-carboxylase] ligase (EC 6.3.4.11); Biotin--[acetyl-CoA-carboxylase] ligase (EC 6.3.4.15)]	HLCS	1.15789	0.156237	13.4932	1.27574	0.266142	20.8618	1.44261	0.15806	10.9565
TiO2	c	1	AGDLLEDsPk	S165	P51858	HDGF_HUMAN	Hepatoma-derived growth factor (HDGF) (High mobility group protein 1-like 2) (HMG-1L2)	HDGF HMG1L2	0.749195			1.41934			0.820491
TiO2	a,b,c	5	KPAQEETEETssQESAEED	S101; S102	P52926	HMGA2_HUMAN	High mobility group protein HMGI-C (High mobility group AT-hook protein 2)	HMGA2 HMGIC	1.29011	0.449761	34.8623	1.00607	0.0621222	6.17474	1.08306	0.142944	13.1982
TiO2	a,b,c	4	KPAQEETEETSsQESAEED	S102	P52926				1.41275	0.300719	21.2861	1.55309	0.351138	22.609	1.05435	0.161245	15.2932
TiO2	a,b	5	KPAQEETEEtssQESAEED	3P, ambiguous	P52926				0.74424	0.305977	41.1127	0.74982	0.410422	54.736	0.823893	0.295898	35.9146
TiO2	a	1	KQQQEPTGEPsPK	S44;	P52926				1.03143			1.2863			0.939395
TiO2	b	1	ELVSSSsSGSDSDsEVDKK	S12; S19	P53999	TCP4_HUMAN	Activated RNA polymerase II transcriptional coactivator p15 (Positive cofactor 4) (PC4) (SUB1 homolog) (p14)	SUB1 PC4 RPO2TC1	0.638244			4.05694			0.601151
TiO2	a,b	2	ELVSSSSSGsDsDsEVDKK	S15; S17; S19	P53999				0.565452	0.0664208	11.7465	3.86779	0.77169	19.9517	0.676618	0.0475249	7.02388
TiO2	b	1	QEKPAEKPAETPVAtSPTATDSTSGDSSR	T159	P54727	RD23B_HUMAN	UV excision repair protein RAD23 homolog B (HR23B) (hHR23B) (XP-C repair-complementing complex 58 kDa protein) (p58)	RAD23B	0.68365			1.42897			0.906342
TiO2	a	1	QEKPAEKPAETPVATsPTATDSTSGDSSR	S160	P54727				0.830589			1.21322			0.889674
TiO2	a,b,c	5	sSPNVANQPPsPGGK	S1172; S1182;	P55196	AFAD_HUMAN	Afadin (ALL1-fused gene from chromosome 6 protein) (Protein AF-6)	MLLT4 AF6	1.07672	0.201946	18.7556	1.06816	0.139067	13.0193	1.18584	0.208945	17.6201
TiO2	a,b,c	3	SDsRAQAVSEDAGGNEGR	S119	P55884	EIF3B_HUMAN	Eukaryotic translation initiation factor 3 subunit B (eIF3b) (Eukaryotic translation initiation factor 3 subunit 9) (Prt1 homolog) (hPrt1) (eIF-3-eta) (eIF3 p110) (eIF3 p116)	EIF3B EIF3S9	0.985891	0.10806	10.9607	1.07569	0.0287278	2.67064	1.01682	0.117395	11.5452
IP	c	1	QNsIRtNAITLGSAQAGQEPGPGEKR	2P, ambiguous	P57735				0.819577			0.922777			1.23428
TiO2	a	1	PGPTPSGTNVGSSGRsPSK	S17;	P60468	SC61B_HUMAN	Protein transport protein Sec61 subunit beta	SEC61B	0.957856			1.05528			0.880283
TiO2	a,b,c	6	DYDDMsPR	S284	P61978	HNRPK_HUMAN	Heterogeneous nuclear ribonucleoprotein K (hnRNP K) (Transformation up-regulated nuclear protein) (TUNP)	HNRNPK HNRPK	0.928967	0.115507	12.4339	0.976604	0.169853	17.3923	1.00501	0.233049	23.1887
TiO2	a,b,c	5	HSHsHsPMSTR	S97; S99;	P62995	TRA2B_HUMAN	Transformer-2 protein homolog beta (TRA-2 beta) (TRA2-beta) (hTRA2-beta) (Splicing factor, arginine/serine-rich 10) (Transformer-2 protein homolog B)	TRA2B SFRS10	0.854697	0.3522	41.2076	1.50435	0.657605	43.7136	0.660221	0.301182	45.6184
TiO2	b	1	HsHsHsPMSTR	S97; S99; S101	P62995				0.671078			0.758835			0.9805
TiO2	a	1	RHsHsHsPMSTR	S97; S99; S101	P62995				0.73536			2.79868			0.28289
TiO2	a	2	RHSHsHsPMSTR	S97; S99;	P62995				0.920967	0.136361	14.8063	0.909366	0.15319	16.8458	0.775689	0.0962682	12.4107
TiO2	a,b,c	6	RsPsPYYSR	S260; S262	P62995				0.925158	0.147665	15.9611	1.15715	0.139352	12.0428	0.88089	0.109219	12.3987
TiO2	a,c	2	AADPPAENSsAPEAEQGGAE	S314	P67809	YBOX1_HUMAN	Nuclease-sensitive element-binding protein 1 (CCAAT-binding transcription factor I subunit A) (CBF-A) (DNA-binding protein B) (DBPB) (Enhancer factor I subunit A) (EFI-A) (Y-box transcription factor) (Y-box-binding protein 1) (YB-1)	YBX1 NSEP1 YB1	0.882916	0.28616	32.4108	1.20371	0.0873257	7.25471	1.18963	0.198105	16.6526
IP	c	2	EHALLAyTLGVK	Y141	P68104	EF1A1_HUMAN	Elongation factor 1-alpha 1 (EF-1-alpha-1) (Elongation factor Tu) (EF-Tu) (Eukaryotic elongation factor 1 A-1) (eEF1A-1) (Leukocyte receptor cluster member 7)	EEF1A1 EEF1A EF1A LENG7	1.30078	0.147566	11.3444	0.917569	0.162492	17.709	1.09949	0.0162657	1.47939
TiO2	a	1	tYNsTSFsR	T615;S618; S622	P78362	SRPK2_HUMAN	SRSF protein kinase 2 (EC 2.7.11.1) (SFRS protein kinase 2) (Serine/arginine-rich protein-specific kinase 2) (SR-protein-specific kinase 2) [Cleaved into: SRSF protein kinase 2 N-terminal; SRSF protein kinase 2 C-terminal]	SRPK2	0.976456			1.42909			0.898803
TiO2	b,c	4	SVSEINsDDELSGK	S344	P82094	TMF1_HUMAN	TATA element modulatory factor (TMF) (Androgen receptor coactivator 160 kDa protein) (Androgen receptor-associated protein of 160 kDa)	TMF1 ARA160	0.842	0.293611	34.8707	1.18326	0.198255	16.755	0.912167	0.24117	26.4393
IP	a	1	FCLGLLsNVNRNAAVELTRR	S275	P84022	SMAD3_HUMAN	Mothers against decapentaplegic homolog 3 (MAD homolog 3) (Mad3) (Mothers against DPP homolog 3) (hMAD-3) (JV15-2) (SMAD family member 3) (SMAD 3) (Smad3) (hSMAD3)	SMAD3 MADH3	0.744004			0.686859			0.91868
TiO2	b	1	sFSRsR	S120; S124	P84103	SRSF3_HUMAN	Serine/arginine-rich splicing factor 3 (Pre-mRNA-splicing factor SRP20) (Splicing factor, arginine/serine-rich 3)	SRSF3 SFRS3 SRP20	1.16101			1.54377			0.96433
TiO2	c	1	SGGLQtPECLsREGSPIPHDPEFGSK	T436; S441;	P85037	FOXK1_HUMAN	Forkhead box protein K1 (Myocyte nuclear factor) (MNF)	FOXK1 MNF	0.586104			0.6655			0.992667
IP	c	1	TTENNYCPHyEK	Y317	P98172	EFNB1_HUMAN	Ephrin-B1 (EFL-3) (ELK ligand) (ELK-L) (EPH-related receptor tyrosine kinase ligand 2) (LERK-2)	EFNB1 EFL3 EPLG2 LERK2	0.962667			0.939135			0.589849
TiO2	a,b,c	4	DCDPGsPR	S944	Q00341	VIGLN_HUMAN	Vigilin (High density lipoprotein-binding protein) (HDL-binding protein)	HDLBP HBP VGL	0.910839	0.0946351	10.3899	1.21146	0.0984909	8.12993	0.979249	0.183844	18.774
TiO2	a	1	RPPsPEPSTK	S4;	Q01082	SPTB2_HUMAN	Spectrin beta chain, non-erythrocytic 1 (Beta-II spectrin) (Fodrin beta chain) (Spectrin, non-erythroid beta chain 1)	SPTBN1 SPTB2	0.922821			1.28956			0.962084
TiO2	a	1	TSsKESsPIPsPTSDR	S2161; S2165; S2169	Q01082				1.16569			0.827599			1.06132
TiO2	a,b	2	sRsPPPVSK	S189; S191;	Q01130	SRSF2_HUMAN	Serine/arginine-rich splicing factor 2 (Protein PR264) (Splicing component, 35 kDa) (Splicing factor SC35) (SC-35) (Splicing factor, arginine/serine-rich 2)	SRSF2 SFRS2	0.837785	0.00356778	0.425859	2.44971	0.275939	11.2642	0.823464	0.0280301	3.40392
TiO2	a,b	4	EEssEDENEVSNILR	S1028; S1029	Q01804	OTUD4_HUMAN	OTU domain-containing protein 4 (EC 3.4.19.12) (HIV-1-induced protein HIN-1)	OTUD4 HIN1 KIAA1046	0.979831	0.180307	18.4018	1.15336	0.179896	15.5976	0.91515	0.14751	16.1187
TiO2	a,b,c	4	VQRPKEEssEDENEVSNILR	S1028; S1029	Q01804				0.92284	0.162601	17.6196	0.92022	0.19817	21.5351	1.06733	0.160778	15.0636
TiO2	a	1	SEAAAPHtDAGGGLSsDEEEGTSSQAEAAR	T876;S884	Q01831	XPC_HUMAN	DNA repair protein complementing XP-C cells (Xeroderma pigmentosum group C-complementing protein) (p125)	XPC XPCC	0.928111			1.04281			0.793503
TiO2	a	1	KAsGsENEGDYNPGR	S1550; S1552	Q02880	TOP2B_HUMAN	DNA topoisomerase 2-beta (EC 5.99.1.3) (DNA topoisomerase II, beta isozyme)	TOP2B	0.974528			0.998201			0.987229
TiO2	a	2	KVVEAVNsDsDSEFGIPK	S1521;S1523	Q02880	TOP2B_HUMAN	DNA topoisomerase 2-beta (EC 5.99.1.3) (DNA topoisomerase II, beta isozyme)	TOP2B	1.02169			0.837713			1.06398
TiO2	a,b	5	VVEAVNsDsDSEFGIPK	S1522; S1524	Q02880				1.22799	0.206301	16.7999	0.846785	0.00907192	1.07134	1.16457	0.100592	8.63773
TiO2	a,b	2	RGsssDEEGGPK	S696; S697; S698	Q02952	AKA12_HUMAN	A-kinase anchor protein 12 (AKAP-12) (A-kinase anchor protein 250 kDa) (AKAP 250) (Gravin) (Myasthenia gravis autoantigen)	AKAP12 AKAP250	0.738602	0.0218368	2.9565	0.815588	0.131263	16.0943	0.911089	0.0409004	4.48918
TiO2	a	1	AAsLTEDRDR	S1209	Q04637	IF4G1_HUMAN	Eukaryotic translation initiation factor 4 gamma 1 (eIF-4-gamma 1) (eIF-4G 1) (eIF-4G1) (p220)	EIF4G1 EIF4F EIF4G EIF4GI	1.44668			1.37975			1.04554
TiO2	b,c	4	EAEEEsDHN	S1596	Q04637				1.95604	0.264678	13.5313	1.00706	0.119396	11.8559	1.83803	0.2757	14.9997
IP	a	1	DLSKMyPQtRHPAPHQPAQPFK	Y9; T12	Q04727	TLE4_HUMAN	Transducin-like enhancer protein 4 (Grg-4) (Groucho-related protein 4)	TLE4 GRG4 KIAA1261	0.741376			0.453358			1.33175
TiO2	a,b	2	TPLSFTNPLHsDDsDsDERNSDGAVTQNK	S603; S606; S608;	Q05209	PTN12_HUMAN	Tyrosine-protein phosphatase non-receptor type 12 (EC 3.1.3.48) (PTP-PEST) (Protein-tyrosine phosphatase G1) (PTPG1)	PTPN12	1.18562	0.230983	19.4821	1.3112	0.000557234	0.042498	0.935139	0.0312768	3.34462
TiO2	a,b	3	TPLSFTNPLHsDDsDSDERNSDGAVTQNK	S606; S608	Q05209				0.999739	0.120679	12.0711	0.952101	0.0564546	5.92947	1.31786	0.120031	9.10801
IP	b,c	2	YMEDSTyYK	Y576	Q05397	FAK1_HUMAN	Focal adhesion kinase 1 (FADK 1) (EC 2.7.10.2) (Focal adhesion kinase-related nonkinase) (FRNK) (Protein phosphatase 1 regulatory subunit 71) (PPP1R71) (Protein-tyrosine kinase 2) (p125FAK) (pp125FAK)	PTK2 FAK FAK1	0.995837	0.223589	22.4524	0.704225	0.0842229	11.9596	1.00594	0.00291225	0.289506
IP	a,b,c	6	yMEDSTYYK	Y570	Q05397				0.977992	0.0566562	5.79312	0.954554	0.247333	25.9108	1.22917	0.420064	34.1747
TiO2	a	1	VNGDDHHEEDMDMsD	S483	Q05519	SRS11_HUMAN	Serine/arginine-rich splicing factor 11	SRSF11	0.768736			0.850888			1.11071
IP	a,b,c	10	RSDSASSEPVGIyQGFEKK	Y313	Q05655	KPCD_HUMAN	Protein kinase C delta type (EC 2.7.11.13) (Tyrosine-protein kinase PRKCD) (EC 2.7.10.2) (nPKC-delta) [Cleaved into: Protein kinase C delta type regulatory subunit; Protein kinase C delta type catalytic subunit (Sphingosine-dependent protein kinase-1) (SDK1)]	PRKCD	0.98855	0.183841	18.597	1.12293	0.228345	20.3348	0.66864	0.123465	18.4651
IP	b	1	GHEyTNIK	Y546	Q06124	PTN11_HUMAN	Tyrosine-protein phosphatase non-receptor type 11 (EC 3.1.3.48) (Protein-tyrosine phosphatase 1D) (PTP-1D) (Protein-tyrosine phosphatase 2C) (PTP-2C) (SH-PTP2) (SHP-2) (Shp2) (SH-PTP3)	PTPN11 PTP2C SHPTP2	7.42753			5.00377			1.59696
TiO2	a,b,c	3	VDSTtCLFPVEEK	T263	Q06210	GFPT1_HUMAN	Glutamine--fructose-6-phosphate aminotransferase [isomerizing] 1	GFPT1	0.909171	0.345706	38.0243	1.25971	0.112205	8.90725
TiO2	a,b,c	3	VDsTTCLFPVEEK	S261	Q06210				0.974528	0.0565255	5.80029	1.14881	0.428302	37.2821	1.12211	0.217829	19.4124
TiO2	c	1	MQNHGyENPTYK	Y750	Q06481	APLP2_HUMAN	Amyloid-like protein 2	APLP2	2.42485			1.49101			0.91025
IP	a	4	lGEGTyATVFK	Y153	Q07002	CDK18_HUMAN	Cyclin-dependent kinase 18 (EC 2.7.11.22) (Cell division protein kinase 18) (PCTAIRE-motif protein kinase 3) (Serine/threonine-protein kinase PCTAIRE-3)	CDK18 PCTAIRE3 PCTK3	1.00951	0.0947319	9.38398	0.840948	0.177054	21.0541	0.952609	0.0350372	3.67803
TiO2	a,b,c	4	sREsLNVDVVK	S521; S524;	Q07866	KLC1_HUMAN	Kinesin light chain 1 (KLC 1)	KLC1 KLC KNS2	0.941982	0.202076	21.4522	1.46284	0.133411	9.12004	1.01405	0.166546	16.4239
TiO2	a	1	SREsLNVDVVK	S524	Q07866				1.25142			1.89772			1.05919
IP	a,b	2	KPTyDPVSEDQDPLSSDFKR	Y518	Q07912	ACK1_HUMAN	Activated CDC42 kinase 1 (ACK-1) (EC 2.7.10.2) (EC 2.7.11.1) (Tyrosine kinase non-receptor protein 2)	TNK2 ACK1	1.21031	0.044533	3.67946	1.08275	0.0435103	4.01851	0.9824	0.146467	14.9091
TiO2	a,b	2	gsPRysPR	S234;Y237/S238*	Q07955	SRSF1_HUMAN	Serine/arginine-rich splicing factor 1 (Alternative-splicing factor 1) (ASF-1) (Splicing factor, arginine/serine-rich 1) (pre-mRNA-splicing factor SF2, P33 subunit)	SRSF1 ASF SF2 SF2P33 SFRS1 OK/SW-cl.3	1.14538	0.089619	7.82439	1.21688	0.115104	9.45892	1.0352	0.0187719	1.81335
TiO2	a	1	VDGPRsPsYGR	S205; S207	Q07955				0.990027			1.0475			1.03396
TiO2	c	1	EGRGEsENAGTNQETR	S431	Q08170	SRSF4_HUMAN	Serine/arginine-rich splicing factor 4 (Pre-mRNA-splicing factor SRP75) (SRP001LB) (Splicing factor, arginine/serine-rich 4)	SRSF4 SFRS4 SRP75	0.897985			0.923805			1.47228
TiO2	c	1	RGRGEsENAGTNQETR	S431	Q08170	SRSF4_HUMAN	Serine/arginine-rich splicing factor 4 (Pre-mRNA-splicing factor SRP75) (SRP001LB) (Splicing factor, arginine/serine-rich 4)	SRSF4 SFRS4 SRP75	0.897985			0.923805			1.47228
TiO2	a	1	SKEFVSSDEssSGENK	S671; S672;	Q08945	SSRP1_HUMAN	FACT complex subunit SSRP1 (Chromatin-specific transcription elongation factor 80 kDa subunit) (Facilitates chromatin transcription complex 80 kDa subunit) (FACT 80 kDa subunit) (FACTp80) (Facilitates chromatin transcription complex subunit SSRP1) (Recombination signal sequence recognition protein 1) (Structure-specific recognition protein 1) (hSSRP1) (T160)	SSRP1 FACT80	0.619902			2.15357			0.764252
TiO2	a,b	3	APTLAELDssEsEEETLHK	S464; S465; S467;	Q08AE8	SPIR1_HUMAN	Protein spire homolog 1 (Spir-1)	SPIRE1 KIAA1135 SPIR1	0.970852	0.130953	13.4885	0.926459	0.0310995	3.35682	1.11634	0.16313	14.6129
TiO2	a,b	4	AGEPNsPDAEEANsPDVTAGCDPAGVHPPR	S743; S751;	Q08J23	NSUN2_HUMAN	tRNA (cytosine(34)-C(5))-methyltransferase (EC 2.1.1.203) (Myc-induced SUN domain-containing protein) (Misu) (NOL1/NOP2/Sun domain family member 2) (Substrate of AIM1/Aurora kinase B) (tRNA (cytosine-5-)-methyltransferase) (tRNA methyltransferase 4 homolog) (hTrm4)	NSUN2 SAKI TRM4	1.49523	0.767435	51.3256	1.29944	0.212557	16.3576	1.24392	0.281411	22.623
TiO2	a,b,c	9	ASLGsLEGEAEAEASSPK	S5752;	Q09666	AHNK_HUMAN	Neuroblast differentiation-associated protein AHNAK (Desmoyokin)	AHNAK PM227	0.773027	0.195781	25.3265	0.975445	0.247302	25.3528	0.866448	0.166676	19.2367
TiO2	a,b,c	10	ASLGsLEGEAEAEAssPK	S5752; S5762/S5763*	Q09666				0.74622	0.141437	18.9537	1.26128	0.263158	20.8643	0.818161	0.237811	29.0665
TiO2	a,b	4	AsLGsLEGEAEAEASSPK	S5749; S5752	Q09666				1.10199	0.189862	17.229	1.15036	0.322833	28.0637	1.27147	0.324524	25.5235
TiO2	a,b,c	8	AsLGsLEGEAEAEAssPk	2P; ambiguous ( S5749; S5752/S5762/S5763)	Q09666				0.806891	0.101948	12.6346	1.17225	0.334205	28.5097	0.824811	0.136162	16.5083
TiO2	a	3	ASLGSLEGEAEAEASsPK	S5763	Q09666				1.30945	0.226237	17.2772	1.13752	0.21932	19.2806	1.26643	0.247069	19.5091
TiO2	a,b	3	AsLGsLEGEAEAEASsPKGK	S5749; S5752; S5763	Q09666				0.917779	0.273648	29.8163	1.02051	0.0869004	8.51538	1.11842	0.30633	27.3895
TiO2	a,b,c	4	dIDISsPEFk	S177;	Q09666				0.9809	0.0686671	7.00042	1.169	0.145911	12.4817	1.03594	0.0917953	8.86103
TiO2	a	1	GDRsPEPGQTWTR	S93	Q09666				1.04731			1.28515			1.04496
TiO2	b	1	HRsNsFSDER	S5780; S5782	Q09666				1.42462			1.34212			2.1053
TiO2	a,b,c	8	lksEDGVEGDLGETQSR	S135	Q09666				2.07376	0.48801	23.5326	1.27009	0.306202	24.1087	2.18738	0.327138	14.9557
TiO2	c	1	lPsGSGAASPtGSAVDIR	S210; T218	Q09666				1.20324			0.743854			1.75939
TiO2	a,b,c	7	lPsGSGAASPTGSAVDIR	S210	Q09666				0.825498	0.252044	30.5323	1.17094	0.423271	36.1479	0.952161	0.376906	39.5843
TiO2	a,b,c	11	lPsGSGAAsPTGSAVDIR	S210; S216	Q09666				1.02112	0.260893	25.5497	1.0371	0.2836	27.3456	0.978601	0.306608	31.3313
TiO2	a,b,c	8	lPSGsGAAsPTGSAVDIR	S212; S216	Q09666				1.15126	0.268605	23.3314	1.14171	0.244151	21.3846	1.07997	0.150562	13.9413
TiO2	a	2	lPSGSGAAsPTGSAVDIR	S216	Q09666				1.10695	0.108963	9.84356	1.06644	0.144868	13.5842	1.21281	0.122326	10.0861
IP	c	1	MKGDYDVtVPK	Y1469	Q09666	AHNK_HUMAN	Neuroblast differentiation-associated protein AHNAK (Desmoyokin)	AHNAK PM227	1.70841			1.53897			1.09512
TiO2	a,c	3	SsKAsLGsLEGEAEAEASSPK	S5746; S5749; S5752	Q09666				1.3178	0.307348	23.3228	1.24279	0.0835406	6.72202	1.05414	0.269857	25.5997
TiO2	a,b,c	4	SSKASLGSLEGEAEAEAssPK	S5763/S5764	Q09666				0.935595	0.103988	11.1146	1.0712	0.466639	43.5625	1.17857	0.357917	30.3688
TiO2	a,c	4	SsKASLGsLEGEAEAEASSPK	S5746; S5752	Q09666				1.33479	0.177217	13.2767	0.79486	0.0783318	9.85479	1.32959	0.131478	9.88865
TiO2	b	1	ssKASLGSLEGEAEAEASSPK	S5745; S5746;	Q09666				0.841475			1.02889			1.04109
TiO2	b	1	SSKASLGSLEGEAEAEAssPK	S5762/S5763	Q09666				1.10825			0.997918			1.21533
TiO2	a	1	SsKASLGSLEGEAEAEAsSPK	S5746;S5762	Q09666				0.928478			0.823146			1.73899
TiO2	b	1	TVIRLPSGsGAAsPTGSAVDIR	S212; S216	Q09666				0.996367			1.42794			0.807328
TiO2	a	1	TVIRLPsGSGAAsPtGSAVDIR	S210;S216;T218	Q09666				1.05464			0.524588			1.23855
TiO2	a	1	TVIRLPsGSGAASPTGsAVDIR	S210; S220	Q09666				1.14025			0.88486			1.0314
TiO2	a,b	2	TVIRLPSGsGAAsPtGSAVDIR	S212; S216; T218	Q09666				0.668005	0.0167597	2.50891	0.996473	0.313587	31.4697	0.797598	0.0778466	9.76013
TiO2	a,b,c	3	TVsAsStGDLPK	S494;S496/T497	Q09666				1.22094	0.0431567	3.53471	0.921103	0.107055	11.6224	1.13785	0.108693	9.55255
IP	c	1	VKGEyDVTVPK	Y715;	Q09666				1.6729			1.94004			1.13347
TiO2	a	1	NLsNEELTK	S412	Q0JRZ9	FCHO2_HUMAN	F-BAR domain only protein 2	FCHO2	1.09102			0.97901			1.26442
TiO2	a,b,c	4	SSGNSSSSGSGSGSTSAGSSsPGARR	S29	Q12797	ASPH_HUMAN	Aspartyl/asparaginyl beta-hydroxylase (EC 1.14.11.16) (Aspartate beta-hydroxylase) (ASP beta-hydroxylase) (Peptide-aspartate beta-dioxygenase)	ASPH BAH	0.985543	0.17186	17.4381	1.17832	0.177311	15.0478	1.10841	0.105565	9.52402
TiO2	a,b,c	4	QGDDssDEEDKER	S14; S15;	Q12846	STX4_HUMAN	Syntaxin-4 (Renal carcinoma antigen NY-REN-31)	STX4 STX4A	0.795917	0.128945	16.2008	1.45406	0.572656	39.3832	0.907032	0.356855	39.3431
TiO2	a,b	2	SSAQADSGssDDEAASEAR	S95; S96	Q12894	IFRD2_HUMAN	Interferon-related developmental regulator 2 (Protein SKMC15)	IFRD2	1.05657	0.0269991	2.55537	1.69522	0.609912	35.9783	0.846274	0.0864524	10.2157
TiO2	a,b,c	8	SsLPR	S170	Q12918	KLRB1_HUMAN	Killer cell lectin-like receptor subfamily B member 1 (C-type lectin domain family 5 member B) (HNKR-P1a) (NKR-P1A) (Natural killer cell surface protein P1A) (CD antigen CD161)	KLRB1 CLEC5B NKRP1A	0.974999	0.134215	13.7656	1.09729	0.101754	9.27324	1.23378	0.0179448	1.45446
TiO2	b	2	RtHSDAsDDEAFTTSK	T1171; S1176;	Q13017	RHG05_HUMAN	Rho GTPase-activating protein 5 (Rho-type GTPase-activating protein 5) (p190-B)	ARHGAP5 RHOGAP5	1.24931	0.011709	0.937234	1.11286	0.00549686	0.493942	1.19511	0.0503021	4.20898
TiO2	a	1	rSsDGSLsHEEDLAK	S239; S244;	Q13136	LIPA1_HUMAN	Liprin-alpha-1 (LAR-interacting protein 1) (LIP-1) (Protein tyrosine phosphatase receptor type f polypeptide-interacting protein alpha-1) (PTPRF-interacting protein alpha-1)	PPFIA1 LIP1	0.951675			1.17919			0.98954
TiO2	a,b	2	KsLsDsESDDSK	S93/S95; S97;	Q13185	CBX3_HUMAN	Chromobox protein homolog 3 (HECH) (Heterochromatin protein 1 homolog gamma) (HP1 gamma) (Modifier 2 protein)	CBX3	0.915564	0.0584937	6.38881	1.37921	0.289472	20.9883	0.882022	0.0330755	3.74996
TiO2	a	1	sLSDsESDDSK	2P, ambiguous	Q13185				1.2794			1.50645			0.9384
TiO2	a,b	3	SLsDsESDDSK	S95; S97;	Q13185				0.862189	0.00946927	1.09828	1.23355	0.118673	9.62041	0.928459	0.113821	12.2592
TiO2	a,b	2	sLsDSESDDSKSK	S93; S95	Q13185				0.913676	0.0953816	10.4393	1.25639	0.209708	16.6913	0.971134	0.105118	10.8242
TiO2	b	1	MVAPGsVTsR	S6; S9	Q13217	DNJC3_HUMAN	DnaJ homolog subfamily C member 3 (Endoplasmic reticulum DNA J domain-containing protein 6) (ER-resident protein ERdj6) (ERdj6) (Interferon-induced, double-stranded RNA-activated protein kinase inhibitor) (Protein kinase inhibitor of 58 kDa) (Protein kinase inhibitor p58)	DNAJC3	1.08328			0.837438			1.24654
TiO2	a	2	ARsVsPPPK	S314; S316;	Q13247	SRSF6_HUMAN	Serine/arginine-rich splicing factor 6 (Pre-mRNA-splicing factor SRP55) (Splicing factor, arginine/serine-rich 6)	SRSF6 SFRS6 SRP55	0.963817	0.0277661	2.88085	1.00581	0.0590487	5.87076	0.99373	0.036702	3.69336
TiO2	a	1	sQsRsNsPLPVPPSK	S299; S301; S303;	Q13247				0.813288			1.44414			0.778127
TiO2	b	3	SRSQsRsNsPLPVPPSK	S299; S301; S303;	Q13247				0.935965	0.0825255	8.81716	1.32224	0.132919	10.0526	0.818002	0.0280834	3.43317
TiO2	a,b,c	7	SSsPAPADIAQTVQEDLR	S232	Q13283	G3BP1_HUMAN	Ras GTPase-activating protein-binding protein 1 (G3BP-1) (EC 3.6.4.12) (EC 3.6.4.13) (ATP-dependent DNA helicase VIII) (hDH VIII) (GAP SH3 domain-binding protein 1)	G3BP1 G3BP	1.16014	0.342311	29.506	1.08893	0.18909	17.3647	1.20495	0.477402	39.6201
TiO2	a	2	sSSPAPADIAQTVQEDLR	S230	Q13283				1.17669	0.0869898	7.39275	1.25892	0.332625	26.4215	1.20553	0.218126	18.0937
TiO2	b	1	NSATCHsEDsDLEID	S293; S296	Q13371	PHLP_HUMAN	Phosducin-like protein (PHLP)	PDCL PHLOP1 PhLP1	1.27599			0.849356			1.48537
TiO2	a	1	AEKQEDsEssEEEsDSEEAAASPAQVk	3P; ambiguous	Q13428	TCOF_HUMAN	Treacle protein (Treacher Collins syndrome protein)	TCOF1	0.921883			1.42004			0.745527
TiO2	a,b	2	KLsGDQPAAR	S1350	Q13428				0.829312	0.0465176	5.60917	0.770818	0.107177	13.9044	0.894267	0.117318	13.1189
TiO2	b,c	2	KSLDsDESEDEEDDYQQK	S60	Q13442	HAP28_HUMAN	28 kDa heat- and acid-stable phosphoprotein (PDGF-associated protein) (PAP) (PDGFA-associated protein 1) (PAP1)	PDAP1 HASPP28	1.06479	0.0149441	1.40348	0.963925	0.0301084	3.12352	1.2601	0.0191842	1.52244
TiO2	a	2	SLDsDEsEDEEDDYQQK	S60; S63;	Q13442				1.29112	0.135489	10.4939	0.560044	0.171459	30.6153	1.42254	0.157342	11.0607
TiO2	a,b,c	8	SLDSDEsEDEEDDYQQK	S63;	Q13442				1.08169	0.209526	19.3701	0.875421	0.174874	19.9759	1.17169	0.192951	16.4677
TiO2	a,c	3	SLDsDESEDEEDDYQQKR	S60;	Q13442				1.09084	0.145565	13.3443	0.893009	0.122056	13.668	1.14158	0.136095	11.9216
TiO2	a	1	HVsPVtPPREVPIYANR	S758; T761	Q13443	ADAM9_HUMAN	Disintegrin and metalloproteinase domain-containing protein 9 (ADAM 9) (EC 3.4.24.-) (Cellular disintegrin-related protein) (Meltrin-gamma) (Metalloprotease/disintegrin/cysteine-rich protein 9) (Myeloma cell metalloproteinase)	ADAM9 KIAA0021 MCMP MDC9 MLTNG	1.81377			1.36866			0.901824
IP	b	1	yVLARP	Y661	Q13470	TNK1_HUMAN	Non-receptor tyrosine-protein kinase TNK1 (EC 2.7.10.2) (CD38 negative kinase 1)	TNK1	1.00008			0.926498			0.928898
IP	a,c	3	lCDFGSASHVADNDITPyLVSR	Y849	Q13523	PRP4B_HUMAN	Serine/threonine-protein kinase PRP4 homolog (EC 2.7.11.1) (PRP4 kinase) (PRP4 pre-mRNA-processing factor 4 homolog)	PRPF4B KIAA0536 PRP4 PRP4H PRP4K	1.20039	0.428222	35.6736	1.10387	0.153915	13.9433	1.45955	0.595337	40.789
IP	a	1	lCDFGSASHVADNDITPYLVsR	S852	Q13523				1.09966			1.30986			0.840858
TiO2	a,b,c	11	IACEEEFsDsEEEGEGGRK	S421; S423;	Q13547	HDAC1_HUMAN	Histone deacetylase 1 (HD1) (EC 3.5.1.98)	HDAC1 RPD3L1	1.00091	0.191773	19.1598	0.753122	0.138512	18.3917	1.13547	0.151164	13.3129
TiO2	a,c	2	IACEEEFSDsEEEGEGGRK	S423;	Q13547				0.585887	0.0436553	7.45115	1.5014	0.108833	7.24876	0.777702	0.0194368	2.49926
TiO2	a	2	GPPsPPAPVMHsPSRK	S224; S232;	Q13573	SNW1_HUMAN	SNW domain-containing protein 1 (Nuclear protein SkiP) (Nuclear receptor coactivator NCoA-62) (Ski-interacting protein)	SNW1 SKIIP SKIP	1.08916	0.0366652	3.36639	1.00337	0.120932	12.0526	1.10244	0.00661104	0.599672
TiO2	b	1	sHsPMSNR	S98; S100	Q13595	TRA2A_HUMAN	Transformer-2 protein homolog alpha (TRA-2 alpha) (TRA2-alpha) (Transformer-2 protein homolog A)	TRA2A	1.01605			1.57781			0.813991
TiO2	a	1	EKLQEEGGGsDEEETGSPSEDGMQSAR	S50	Q13610	PWP1_HUMAN	Periodic tryptophan protein 1 homolog (Keratinocyte protein IEF SSP 9502)	PWP1	0.807185			1.43184			0.945875
IP	b,c	4	EKPAQDPLyDVPNASGGQAGGPQRPGR	Y36	Q13671	RIN1_HUMAN	Ras and Rab interactor 1 (Ras inhibitor JC99) (Ras interaction/interference protein 1)	RIN1	1.0331	0.0639677	6.19182	0.803837	0.108597	13.5098	0.822398	0.130851	15.9109
IP	a,b,c	3	lSSFTSyENPT	Y447	Q13882	PTK6_HUMAN	Protein-tyrosine kinase 6 (EC 2.7.10.2) (Breast tumor kinase) (Tyrosine-protein kinase BRK)	PTK6 BRK	1.55212	0.361723	23.3052	0.972765	0.238955	24.5646	1.58651	0.176755	11.1411
TiO2	a	2	IDASKNEEDEGHSNsSPR	S83	Q14103	HNRPD_HUMAN	Heterogeneous nuclear ribonucleoprotein D0 (hnRNP D0) (AU-rich element RNA-binding protein 1)	HNRNPD AUF1 HNRPD	0.937339	0.0151731	1.61875	1.12191	0.176488	15.7311	1.02968	0.205029	19.9119
TiO2	a	1	iDASKNEEDEGHsNsSPR	S81; S83	Q14103				1.31495			1.26618			1.07686
TiO2	c	1	RYPSsISSsPQKDLTQK	1P, ambiguous	Q14157	UBP2L_HUMAN	Ubiquitin-associated protein 2-like (Protein NICE-4)	UBAP2L KIAA0144 NICE4	0.920838			0.986161			1.15055
TiO2	a,b	2	sTSAPQMSPGSsDNQsSSPQPAQQK	2P, ambiguous	Q14157				1.20788	0.21754	18.01	0.969286	0.0478081	4.9323	1.51931	0.31846	20.9609
TiO2	a,b	3	STSAPQMsPGSSDNQSSSPQPAQQK	S467	Q14157				1.12329	0.623344	55.4927	0.760396	0.0766033	10.0741	1.42732	0.433289	30.3568
TiO2	a,b,c	3	MAESPCSPSGQQPPsPPsPDELPANVK	S1306; S1309;	Q14160	SCRIB_HUMAN	Protein scribble homolog (Scribble) (hScrib) (Protein LAP4)	SCRIB CRIB1 KIAA0147 LAP4 SCRB1 VARTUL	0.567811	0.0139932	2.46441	1.20436	0.247575	20.5566	0.839624	0.177991	21.1988
TiO2	c	1	MAMAMSDsGASR	S8	Q14160				0.974939			1.31769			0.89054
TiO2	a,b	2	AKTQtPPVsPAPQPTEER	T401; S405	Q14247	SRC8_HUMAN	Src substrate cortactin (Amplaxin) (Oncogene EMS1)	CTTN EMS1	1.56149	0.122309	7.83284	1.61958	0.142123	8.77535	1.01195	0.0613469	6.06225
TiO2	c	1	akTQtPPVsPAPQPTEERLPSSPVyEDAASFk	T401; S405; Y421;	Q14247				1.85345			1.05373			1.92636
TiO2	b	1	SAssPsPR	S238;S239;S241	Q14669	TRIPC_HUMAN	E3 ubiquitin-protein ligase TRIP12	TRIP12	0.800489			1.17014			0.89097
TiO2	a	1	sQTTTERDsDtDVEEEELPVENR	S9; T11	Q14676	MDC1_HUMAN	Mediator of DNA damage checkpoint protein 1 (Nuclear factor with BRCT domains 1)	MDC1 KIAA0170 NFBD1	1.27977			0.626173			1.61432
TiO2	b	1	sASAsHQADIK	1P, ambiguous	Q14739	LBR_HUMAN	Lamin-B receptor (Integral nuclear envelope inner membrane protein) (LMN2R)	LBR	1.04788			0.964376			1.05661
TiO2	a	2	KAsSSDSEDssEEEEEVQGPPAKK	3P, ambiguous	Q14978	NOLC1_HUMAN	Nucleolar and coiled-body phosphoprotein 1 (140 kDa nucleolar phosphoprotein) (Nopp140) (Hepatitis C virus NS5A-transactivated protein 13) (HCV NS5A-transactivated protein 13) (Nucleolar 130 kDa protein) (Nucleolar phosphoprotein p130)	NOLC1 KIAA0035 NS5ATP13	0.961803	0.399864	41.5745	1.5996	0.139635	8.72937	0.774484	0.0756297	9.76517
TiO2	b	1	QQPVESSEDSSDESDsssEEEKKPPTK	S331; S332; S333 ;	Q14978				0.246185			4.00621			0.396802
TiO2	a	1	QQPVESSEDSSDESDSssEEEKKPPTK	S332; S333 ;	Q14978				0.53341			2.16326			0.741972
TiO2	a,c	3	IYHLPDAEsDEDEDFKEQTR	S218;	Q15019	SEPT2_HUMAN	Septin-2 (Neural precursor cell expressed developmentally down-regulated protein 5) (NEDD-5)	SEPT2 DIFF6 KIAA0158 NEDD5	1.42709	0.150624	10.5546	0.92651	0.139769	15.0856	1.49534	0.363873	24.3338
TiO2	a,c	3	QPsEEEIIK	S116;	Q15121	PEA15_HUMAN	Astrocytic phosphoprotein PEA-15 (15 kDa phosphoprotein enriched in astrocytes) (Phosphoprotein enriched in diabetes) (PED)	PEA15	0.76054	0.0936061	12.3079	1.13802	0.195096	17.1434	0.889997	0.0399597	4.48986
TiO2	a,b	2	SRsssVGsSSSYPISPAVSR	S4385; S4386; S4384/S4387	Q15149	PLEC_HUMAN	Plectin (PCN) (PLTN) (Hemidesmosomal protein 1) (HD1) (Plectin-1)	PLEC PLEC1	1.38677	0.240649	17.3532	1.36235	0.21052	15.4527	1.12023	0.258646	23.0888
TiO2	a	1	sRSssVGsSSSYPISPAVSR	S4386;S4387;S4390	Q15149				1.14612			1.57287			0.86158
TiO2	a,b,c	7	SSsVGsSSSYPISPAVSR	S4386; S4389	Q15149				0.926187	0.182872	19.7446	0.987638	0.187327	18.9671	1.1266	0.151726	13.4676
TiO2	a,b,c	7	SSsVGSSSSYPISPAVSR	S4386	Q15149				1.14164	0.205237	17.9774	0.982725	0.345785	35.1864	1.28497	0.385781	30.0224
TiO2	a,c	4	SssVGSSSSYPISPAVSR	S4385; S4386	Q15149				0.920899	0.209765	22.7783	0.862684	0.239877	27.8059	1.48905	0.414367	27.8275
TiO2	a	1	NVRsDIsDQEEDEESEGCPVSINLSK	S1765; S1768	Q15154	PCM1_HUMAN	Pericentriolar material 1 protein (PCM-1) (hPCM-1)	PCM1	1.1689			1.11102			0.996609
TiO2	b	1	RAQsTDsLGTSGSLQSK	S407; S410;	Q15276	RABE1_HUMAN	Rab GTPase-binding effector protein 1 (Rabaptin-4) (Rabaptin-5) (Rabaptin-5alpha) (Renal carcinoma antigen NY-REN-17)	RABEP1 RAB5EP RABPT5 RABPT5A	1.3133			1.01898			1.14528
TiO2	c	1	SSSSSSSSGsPsPSR	S123; S125*	Q15287	RNPS1_HUMAN	RNA-binding protein with serine-rich domain 1 (SR-related protein LDC2)	RNPS1 LDC2	0.389059			0.647042			0.501432
TiO2	a	1	TEGYAAFQEDssGDEAESPSK	S92; S93;	Q15311	RBP1_HUMAN	RalA-binding protein 1 (RalBP1) (76 kDa Ral-interacting protein) (Dinitrophenyl S-glutathione ATPase) (DNP-SG ATPase) (Ral-interacting protein 1)	RALBP1 RLIP1 RLIP76	1.26289			1.02536			1.10038
TiO2	a	1	ESSTSEGADQKMSSPEDDsDtKR	S389; T391	Q15424	SAFB1_HUMAN	Scaffold attachment factor B1 (SAF-B) (SAF-B1) (HSP27 estrogen response element-TATA box-binding protein) (HSP27 ERE-TATA-binding protein)	SAFB HAP HET SAFB1	0.989475			0.843139			1.04532
TiO2	a,b,c	14	TGDLGIPPNPEDRsPsPEPIYNSEGK	S80; S82;	Q15637	SF01_HUMAN	Splicing factor 1 (Mammalian branch point-binding protein) (BBP) (mBBP) (Transcription factor ZFM1) (Zinc finger gene in MEN1 locus) (Zinc finger protein 162)	SF1 ZFM1 ZNF162	1.1212	0.276097	24.6251	1.34725	0.34819	25.8445	1.12402	0.428879	38.1559
TiO2	a,b,c	3	APSDSSLGTPsDGRPELR	S304	Q15642	CIP4_HUMAN	Cdc42-interacting protein 4 (Protein Felic) (Salt tolerant protein) (hSTP) (Thyroid receptor-interacting protein 10) (TR-interacting protein 10) (TRIP-10)	TRIP10 CIP4 STOT STP	0.818999	0.102446	12.5087	0.934707	0.145575	15.5744	1.09764	0.0188684	1.71899
TiO2	a	1	APsDsSLGTPSDGRPELR	S296; S296	Q15642				0.989477			1.24253			0.945513
TiO2	a,b,c	13	ILQEkLDQPVsAPPsPR	S240; S245	Q16204	CCDC6_HUMAN	Coiled-coil domain-containing protein 6 (Papillary thyroid carcinoma-encoded protein) (Protein H4)	CCDC6 D10S170 TST1	1.27975	0.312584	23.8037	1.06051	0.175901	15.6579	1.27319	0.227079	17.7713
TiO2	a,b	2	ASsLGEIDESSELR	S583	Q16513	PKN2_HUMAN	Serine/threonine-protein kinase N2 (EC 2.7.11.13) (PKN gamma) (Protein kinase C-like 2) (Protein-kinase C-related kinase 2)	PKN2 PRK2 PRKCL2	1.12701	0.0252152	2.23736	1.18863	0.0152361	1.28182	1.11654	0.00985051	0.882236
TiO2	b	1	RsASPERMD	S231	Q16629				1.00801			0.905668			0.693773
TiO2	b	1	sRSPsGsPR	S221; S225; S227	Q16629	SRSF7_HUMAN	Serine/arginine-rich splicing factor 7 (Splicing factor 9G8) (Splicing factor, arginine/serine-rich 7)	SRSF7 SFRS7	0.888528			1.3884			0.852779
TiO2	b	1	sSsPsEQGsNSTYDR	3P, ambiguous	Q16832	DDR2_HUMAN	Discoidin domain-containing receptor 2 (Discoidin domain receptor 2) (EC 2.7.10.1) (CD167 antigen-like family member B) (Discoidin domain-containing receptor tyrosine kinase 2) (Neurotrophic tyrosine kinase, receptor-related 3) (Receptor protein-tyrosine kinase TKT) (Tyrosine-protein kinase TYRO10) (CD antigen CD167b)	DDR2 NTRKR3 TKT TYRO10	1.10782			0.727003			1.23453
TiO2	a	1	rssCSLFR	S79; S90;	Q17RC7	EX3L4_HUMAN	Exocyst complex component 3-like protein 4	EXOC3L4 C14orf73	1.06597			1.4128			0.90548
IP	b	1	dGSsCISR	S836;	Q2NKJ3	CTC1_HUMAN	CST complex subunit CTC1 (Conserved telomere maintenance component 1) (HBV DNAPTP1-transactivated protein B)	CTC1 C17orf68	1.3177			1.07364			1.36953
TiO2	b	1	lTGTAVQLsWELRtGsRGR	S498; T503;S505	Q2TAZ0	ATG2A_HUMAN	Autophagy-related protein 2 homolog A	ATG2A KIAA0404	0.616218			2.45656			0.603215
TiO2	b	1	DCLIEDsDDEAGQS	S508	Q2VPK5	CTU2_HUMAN	Cytoplasmic tRNA 2-thiolation protein 2	CTU2 C16orf84 NCS2	0.581574			0.730038			1.21581
TiO2	a	1	QLPLEPESPSGQVGPRPAPPQEEsPsSEAK	S86; S88;	Q3KQU3	MA7D1_HUMAN	MAP7 domain-containing protein 1 (Arginine/proline-rich coiled-coil domain-containing protein 1) (Proline/arginine-rich coiled-coil domain-containing protein 1)	MAP7D1 KIAA1187 PARCC1 RPRC1 PP2464	1.24779			0.995488			1.66897
TiO2	a	1	RSsQPsPtAVPASDSPPTKQEVK	S113; S116; T118	Q3KQU3	MA7D1_HUMAN	MAP7 domain-containing protein 1 (Arginine/proline-rich coiled-coil domain-containing protein 1) (Proline/arginine-rich coiled-coil domain-containing protein 1)	MAP7D1 KIAA1187 PARCC1 RPRC1 PP2464	0.665754			0.637909			1.36787
TiO2	a	2	RSsQPsPTAVPASDSPPTKQEVK	S113; S116;	Q3KQU3				1.15116	0.114561	9.95179	0.961486	0.0334188	3.47575	1.35791	0.0533257	3.92704
TiO2	a	1	SRPTsEGsDIESTEPQKQCSK	S258; S261 ;	Q4G0J3	LARP7_HUMAN	La-related protein 7 (La ribonucleoprotein domain family member 7) (P-TEFb-interaction protein for 7SK stability) (PIP7S)	LARP7 HDCMA18P	0.923536			0.896014			1.00942
TiO2	b,c	2	EVDEDsEPEREVR	S82	Q53GS9	SNUT2_HUMAN	U4/U6.U5 tri-snRNP-associated protein 2 (Inactive ubiquitin-specific peptidase 39) (SAD1 homolog) (U4/U6.U5 tri-snRNP-associated 65 kDa protein) (65K)	USP39 CGI-21 HSPC332 PRO2855	0.907917	0.172667	19.018	0.983479	0.114203	11.6122	0.994926	0.00699565	0.703132
TiO2	a,b,c	9	DSHssEEDEASSQTDLSQTISKK	S156; S157	Q5JTV8	TOIP1_HUMAN	Torsin-1A-interacting protein 1 (Lamin-associated protein 1B) (LAP1B)	TOR1AIP1 LAP1	0.86727	0.0995253	10.2006	0.887399	0.21891	24.9543	1.0431	0.201233	19.7648
TiO2	a	1	DsHsSEEDEASSQTDLSQTISKK	S154; S156	Q5JTV8				1.03629			0.963686			1.20623
TiO2	a,b	3	GLRDsHssEEDEASSQTDLSQTISKK	S154; S156; S157	Q5JTV8				1.03897	0.137598	13.2437	0.851157	0.0883083	10.3751	1.17367	0.187656	15.9888
TiO2	b	1	GLRDSHssEEDEASSQTDLSQTISKK	S156; S157	Q5JTV8				0.74133	0.010525	1.41974	0.735639	0.19586	26.6244	1.0891	0.0984057	9.03554
TiO2	b	1	lRWLPPADsGGRSDVTYsLLCLR	S365; S374;	Q5JZY3	EPHAA_HUMAN	Ephrin type-A receptor 10 (EC 2.7.10.1)	EPHA10	1.24868			0.764482			1.24003
TiO2	a,b	3	NHsPsPPVTPTGAAPSLASPK	S1386; S1388;	Q5SYE7	NHSL1_HUMAN	NHS-like protein 1	NHSL1 C6orf63 KIAA1357	0.970087	0.0792721	8.17165	1.75383	0.156943	8.94861	0.721925	0.0745573	10.3276
TiO2	a,b	5	SsLsGDEEDELFK	S1162; S1164;	Q5T1M5	FKB15_HUMAN	FK506-binding protein 15 (FKBP-15) (133 kDa FK506-binding protein) (133 kDa FKBP) (FKBP-133) (WASP and FKBP-like) (WAFL)	FKBP15 KIAA0674	1.1926	0.127284	10.6728	0.973815	0.159037	16.3313	1.32083	0.182973	13.853
TiO2	a	1	SsLSGDEEDELFK	S1162	Q5T1M5				0.713039			0.713039			1.25678
TiO2	b	1	EHsPDsDAYNsGDDKNEK	S845; S848; S853	Q5T200	ZC3HD_HUMAN	Zinc finger CCCH domain-containing protein 13	ZC3H13 KIAA0853	1.02009			1.43855			0.772339
TiO2	a	1	sKGDSDIsDEEAAQQSK	S1010;S1017;	Q5T200				0.997965			1.12528			1.04928
TiO2	a	1	HVTLPsSPR	S2718	Q5T4S7	UBR4_HUMAN	E3 ubiquitin-protein ligase UBR4 (EC 6.3.2.-) (600 kDa retinoblastoma protein-associated factor) (N-recognin-4) (Retinoblastoma-associated factor of 600 kDa) (RBAF600) (p600) (Zinc finger UBR1-type protein 1)	UBR4 KIAA0462 KIAA1307 RBAF600 ZUBR1	0.768196			1.10517			1.01567
TiO2	a	1	TGSTssKEDDYESDAATIVQK	S364; S366	Q5T4S7				1.21935			0.825678			1.44531
TiO2	a	2	AESSDsGAEsEEEEAQEEVKGAEQSDNDKK	S196; S200 ;	Q5T8D3	ACBD5_HUMAN	Acyl-CoA-binding domain-containing protein 5	ACBD5 KIAA1996	1.03303	0.143379	13.8795	0.87579	0.0498862	5.69613	1.18763	0.0792164	6.67012
TiO2	a	1	EAEEGPTGASESQDsPR	S547	Q5TCZ1	SPD2A_HUMAN	SH3 and PX domain-containing protein 2A (Adapter protein TKS5) (Five SH3 domain-containing protein) (SH3 multiple domains protein 1) (Tyrosine kinase substrate with five SH3 domains)	SH3PXD2A FISH KIAA0418 SH3MD1 TKS5	1.31892			1.39888			1.02958
TiO2	a,b	2	RRsQsIEQESQEK	S527; S529;	Q5VTL8	PR38B_HUMAN	Pre-mRNA-splicing factor 38B (Sarcoma antigen NY-SAR-27)	PRPF38B	0.879518	0.0959973	10.9148	0.879462	0.041721	4.74392	0.957463	0.156659	16.3619
TiO2	a	1	ALVVPEPEPDSDsNQER	S137	Q5VTR2				1.08433			1.13562			1.04905
TiO2	a,c	5	KALVVPEPEPDSDsNQER	S137	Q5VTR2	BRE1A_HUMAN	E3 ubiquitin-protein ligase BRE1A (BRE1-A) (hBRE1) (EC 6.3.2.-) (RING finger protein 20)	RNF20 BRE1A	0.941679	0.0780953	8.2932	1.07492	0.0847723	7.88636	1.02683	0.0820217	7.98782
TiO2	c	1	DGQsSPQPSPR	S1314	Q5VZK9	LR16A_HUMAN	Leucine-rich repeat-containing protein 16A (CARMIL homolog)	LRRC16A CARMIL CARMIL1a LRRC16	1.10617			1.0265			1.28613
IP	a,c	3	GPLDGSPyAQVQRPPR	Y483	Q63HR2	TNS2_HUMAN	Tensin-2 (EC 3.1.3.-) (C1 domain-containing phosphatase and tensin homolog) (C1-TEN) (Tensin-like C1 domain-containing phosphatase)	TNS2 KIAA1075 TENC1	1.06544	0.125706	11.7985	1.1667	0.333177	28.5572	0.868743	0.134946	15.5334
TiO2	c	1	tPsPESHRSPAEGSER	T476; S478	Q66K74	MAP1S_HUMAN	Microtubule-associated protein 1S (MAP-1S) (BPY2-interacting protein 1) (Microtubule-associated protein 8) (Variable charge Y chromosome 2-interacting protein 1) (VCY2-interacting protein 1) (VCY2IP-1) [Cleaved into: MAP1S heavy chain; MAP1S light chain]	MAP1S BPY2IP1 C19orf5 MAP8 VCY2IP1	1.40257			1.00047			1.34074
TiO2	c	1	sAGEEEDGPVLTDEQK	S332	Q66PJ3	AR6P4_HUMAN	ADP-ribosylation factor-like protein 6-interacting protein 4 (ARL-6-interacting protein 4) (Aip-4) (HSP-975) (HSVI-binding protein) (SR-15) (SRp25) (SR-25) (Splicing factor SRrp37)	ARL6IP4	0.886331			0.957265			0.755809
TiO2	a,b	4	lIRGPGENGDDs	S349	Q6IBS0	TWF2_HUMAN	Twinfilin-2 (A6-related protein) (hA6RP) (Protein tyrosine kinase 9-like) (Twinfilin-1-like protein)	TWF2 PTK9L MSTP011	1.16534	0.0890457	7.64117	1.16978	0.217497	18.593	0.999117	0.143453	14.358
TiO2	a	2	DSQDASAEQsDHDDEVASLASASGGFGTK	S879;	Q6P2E9	EDC4_HUMAN	Enhancer of mRNA-decapping protein 4 (Autoantigen Ge-1) (Autoantigen RCD-8) (Human enhancer of decapping large subunit) (Hedls)	EDC4 HEDLS	0.716475	0.161129	22.4891	1.6383	0.207967	12.6941	0.827203	0.178896	21.6267
TiO2	a,c	2	TLSAsTQDLSPH	S497	Q6P597	KLC3_HUMAN	Kinesin light chain 3 (KLC2-like) (kinesin light chain 2)	KLC3 KLC2 KLC2L	0.779867	0.219011	28.0831	0.815881	0.0352693	4.32284	1.05641	0.0652602	6.17754
TiO2	a	1	GSDALSETssVSHIEDLEK	S721; S722;	Q6P996	PDXD1_HUMAN	Pyridoxal-dependent decarboxylase domain-containing protein 1 (EC 4.1.1.-)	PDXDC1 KIAA0251	0.92515			1.43641			0.957816
TiO2	c	1	ESNHNPsDSES	S179	Q6P9G4	TM154_HUMAN	Transmembrane protein 154	TMEM154	1.48593			1.05354			1.83949
TiO2	a	1	ESNHNPsDsES	S179; S181	Q6P9G4				0.958021			1.01881			1.13904
TiO2	a,b	3	AIISsSDDssDEDKLK	S1016; S1020; S1021	Q6PD62	CTR9_HUMAN	RNA polymerase-associated protein CTR9 homolog (SH2 domain-binding protein 1)	CTR9 KIAA0155 SH2BP1	0.540336	0.116281	21.5201	2.62106	0.951952	36.3194	0.559033	0.137823	24.6539
TiO2	c	1	gEEGsDDDETENGPKPK	S970	Q6PD62				0.859563			0.930513			0.937357
TiO2	a,b,c	3	KGsGsEQEGEDEEGGER	S941; S943	Q6PD62				0.828344	0.0863061	10.4191	0.989242	0.0643483	6.50481	0.927942	0.07001	7.54465
TiO2	a	1	NSNsNsDsDEDEQRKK	S1039; S1041; S1043	Q6PD62				0.931322			0.683017			0.98478
TiO2	b,c	2	QRsDQDSDsDQPSR	S1081; S1087	Q6PD62				0.887408	0.172386	19.4258	1.15776	0.32519	28.0879	1.12586	0.159187	14.1391
TiO2	b	1	QRSDQDsDsDQPSR	S1085; S1088	Q6PD62				1.38179			1.0138			1.58587
TiO2	b	1	RQRsDQDsDsDQPSR	S1081; S1085; S1087	Q6PD62				1.08184			1.31446			0.718887
TiO2	b,c	2	RQRSDQDsDsDQPSR	S1085; S1088	Q6PD62				0.909339	0.19635	21.5926	1.1796	0.290295	24.6097	1.06271	0.11855	11.1554
TiO2	a,b	2	RQRsDQDsDSDQPSR	S1081; S1085	Q6PD62				0.598355	0.017794	2.97383	0.891723	0.030194	3.38603	0.99351	0.0775187	7.80251
TiO2	b	2	SDQDsDsDQPsRK	S1085; S1087/S1091;	Q6PD62				0.870218	0.111317	12.7919	1.04849	0.147762	14.0928	1.03841	0.0298729	2.87679
TiO2	a,b	4	ETEsAPGsPR	S517; S521	Q6PKG0	LARP1_HUMAN	La-related protein 1 (La ribonucleoprotein domain family member 1)	LARP1 KIAA0731 LARP	1.22714	0.052393	4.26952	1.12436	0.0426228	3.79084	1.11675	0.117074	10.4834
TiO2	a,b,c	8	sLPTTVPEsPNYR	S766; S774	Q6PKG0				0.961395	0.124161	12.9147	0.968366	0.222912	23.0194	1.14444	0.137229	11.9909
TiO2	a,b,c	3	SLPTTVPEsPNYR	S774	Q6PKG0				1.02586	0.0625193	6.09432	1.15517	0.204679	17.7186	1.13251	0.175175	15.4678
TiO2	a	1	tASISSsPsEGtPTVGSYGCTPQSLPK	3P, ambiguous	Q6PKG0				2.32058			0.817685			2.10184
TiO2	a	1	VAGEAAEtDsEPEPEPEPTAAPR	T63; S65	Q6QNY0	BL1S3_HUMAN	Biogenesis of lysosome-related organelles complex 1 subunit 3 (BLOC-1 subunit 3)	BLOC1S3 BLOS3	1.36388			0.812407			1.97483
TiO2	a	1	HEsEEGDSHRR	S555	Q6UN15	FIP1_HUMAN	Pre-mRNA 3'-end-processing factor FIP1 (hFip1) (FIP1-like 1 protein) (Factor interacting with PAP) (Rearranged in hypereosinophilia)	FIP1L1 FIP1 RHE	0.834947			0.906231			1.40633
TiO2	a	1	GFFPsSCVR	S118	Q6XZF7	DNMBP_HUMAN	Dynamin-binding protein (Scaffold protein Tuba)	DNMBP KIAA1010	0.945494			1.57618			0.694077
IP	c	1	EyGMIYLGK	Y109	Q7KZF4	SND1_HUMAN	Staphylococcal nuclease domain-containing protein 1 (100 kDa coactivator) (EBNA2 coactivator p100) (Tudor domain-containing protein 11) (p100 co-activator)	SND1 TDRD11	1.00095			1.36384			0.957163
TiO2	a	1	VPAsPLPGLER	S455	Q7KZI7	MARK2_HUMAN	Serine/threonine-protein kinase MARK2	MARK2	1.04442			1.0218			1.14445
TiO2	a,b	5	NAEEEsEsEAEEGD	S411; S413	Q7L1Q6	BZW1_HUMAN	Basic leucine zipper and W2 domain-containing protein 1	BZW1	0.90077	0.321817	35.7268	0.771599	0.314591	40.7714	1.01365	0.120676	11.9051
TiO2	a	1	NAEEESEsEAEEGD	S411	Q7L1Q6				1.42735			0.948276			1.31164
TiO2	a	1	GLSDHVsLDGQELGTR	S362	Q7L8J4	3BP5L_HUMAN	SH3 domain-binding protein 5-like (SH3BP-5-like)	SH3BP5L KIAA1720 UNQ2766/PRO7133	0.802514			1.03008			1.01921
TiO2	a,b	3	GADNDGsGsESGYTTPK	S212; S215;	Q7Z417	NUFP2_HUMAN	Nuclear fragile X mental retardation-interacting protein 2 (82 kDa FMRP-interacting protein) (82-FIP) (Cell proliferation-inducing gene 1 protein) (FMRP-interacting protein 2)	NUFIP2 KIAA1321 PIG1	1.26758	0.505536	39.8821	0.936836	0.141868	15.1433	1.32497	0.325641	24.5772
TiO2	a	1	gADNDGsGSESGYTTPk	S212;	Q7Z417				1.13312			0.942082			1.02459
TiO2	b	1	SRsDIDVNAAASAK	S600	Q7Z460	CLAP1_HUMAN	CLIP-associating protein 1 (Cytoplasmic linker-associated protein 1) (Multiple asters homolog 1) (Protein Orbit homolog 1) (hOrbit1)	CLASP1 KIAA0622 MAST1	1.43367			1.28309			1.37734
TiO2	a,c	2	ARGDsEALDEES	S604	Q7Z4V5	HDGR2_HUMAN	Hepatoma-derived growth factor-related protein 2 (HRP-2) (Hepatoma-derived growth factor 2) (HDGF-2)	HDGFRP2 HDGF2 UNQ785/PRO1604	0.834489	0.0682091	8.17376	0.897471	0.0965561	10.7587	1.01731	0.0869537	8.5474
TiO2	a,b	4	GRGPPsSsDsEPEAELER	S395; S397; S399	Q7Z4V5				0.910486	0.0954808	10.4868	1.78166	0.359142	20.1577	0.899552	0.0811907	9.02568
TiO2	a,b	3	GRGPPsssDsEPEAELER	S395; S396; S397; S399	Q7Z4V5				0.859646	0.0610768	7.10488	0.865212	0.116697	13.4877	0.85688	0.104337	12.1763
TiO2	a	1	GSGGssGDELREDDEPVK	S369; S370;	Q7Z4V5				0.798989			1.98659			0.969889
TiO2	a	1	KAPSAsDsDsKADsDGAKPEPVAMAR	4P, ambiguous	Q7Z4V5				1.21448			0.637459			1.19895
TiO2	a	1	RPEsPSEIsPIkGSVR	S221; S226;	Q7Z5K2	WAPL_HUMAN	Wings apart-like protein homolog (Friend of EBNA2 protein)	WAPAL FOE KIAA0261 WAPL	0.879284			0.908863			1.26624
TiO2	c	1	RNSNsPPsPSSMNQR	S457; S460;	Q7Z5L9	I2BP2_HUMAN	Interferon regulatory factor 2-binding protein 2 (IRF-2-binding protein 2) (IRF-2BP2)	IRF2BP2	1.01763			0.557477			1.37465
TiO2	a,b	2	RNsNsPPsPSSMNQR	S455;S457;S460;	Q7Z5L9				0.797372	0.118014	14.8004	0.704955	0.0105835	1.50131	1.20547	0.137552	11.4107
TiO2	a	1	GSGTAsDDEFENLR	S1907	Q7Z6Z7	HUWE1_HUMAN	E3 ubiquitin-protein ligase HUWE1 (EC 6.3.2.-) (ARF-binding protein 1) (ARF-BP1) (HECT, UBA and WWE domain-containing protein 1) (Homologous to E6AP carboxyl terminus homologous protein 9) (HectH9) (Large structure of UREB1) (LASU1) (Mcl-1 ubiquitin ligase E3) (Mule) (Upstream regulatory element-binding protein 1) (URE-B1) (URE-binding protein 1)	HUWE1 KIAA0312 KIAA1578 UREB1 HSPC272	1.13816			0.954383			1.1439
TiO2	a,c	4	RsTSPIIGsPPVR	S177; S184	Q86TB9	PATL1_HUMAN	Protein PAT1 homolog 1 (PAT1-like protein 1) (Protein PAT1 homolog b) (Pat1b) (hPat1b)	PATL1 OK/KNS-cl.5	0.957537	0.308795	32.2489	1.06906	0.528365	49.4235	1.17444	0.118049	10.0514
TiO2	a	1	RSTsPIIGsPPVR	S184	Q86TB9				0.89145			0.759394			1.27358
TiO2	a,c	2	EIQNGNLHEsDsESVPR	S75/S77*	Q86UP2	KTN1_HUMAN	Kinectin (CG-1 antigen) (Kinesin receptor)	KTN1 CG1 KIAA0004	0.854213	0.0170374	1.99451	1.27873	0.083218	6.50788	0.812129	0.0170223	2.09601
TiO2	b	1	SPQVLGSSLSVRSPtGsPSR	T989; S991	Q86UU0	BCL9L_HUMAN	B-cell CLL/lymphoma 9-like protein (B-cell lymphoma 9-like protein) (BCL9-like protein) (Protein BCL9-2)	BCL9L DLNB11	1.01799			1.13498			1.1387
TiO2	a,b	3	tRsPsPTLGESLAPHK	2P, ambiguous	Q86UU1	PHLB1_HUMAN	Pleckstrin homology-like domain family B member 1 (Protein LL5-alpha)	PHLDB1 KIAA0638 LL5A DLNB07	1.41701	0.192623	13.5937	0.963844	0.238133	24.7066	1.32442	0.301892	22.7944
TiO2	b,c	3	tRsPSPTLGESLAPHK	T516; S518;	Q86UU1				1.54401	0.232372	15.0499	1.11786	0.0443764	3.96977	2.08612	0.509453	24.4211
TiO2	a,b	4	AMDNHsDsEEELAAFCPQLDDSTVAR	S258; S260;	Q86VR2	F134C_HUMAN	Protein FAM134C	FAM134C	1.2058	0.32648	27.0757	0.791536	0.101763	12.8563	1.54223	0.26521	17.1966
TiO2	a	1	GQTPLTEGSEDLDGHsDPEESFAR	S320	Q86VR2				1.42221			1.49498			1.15759
TiO2	a,b	3	GQTPLTEGsEDLDGHsDPEESFAR	S313; S320	Q86VR2				1.19592	0.395684	33.0862	1.07928	0.183512	17.0032	1.03688	0.362118	34.9237
TiO2	a	1	VENMSSNQDGNDsDEFM	S204	Q86WR0	CCD25_HUMAN	Coiled-coil domain-containing protein 25	CCDC25	0.560507			0.790612			1.12091
TiO2	c	1	SRsFTLDDESLK	S43;	Q86WR7	PRSR2_HUMAN	Proline and serine-rich protein 2	PROSER2 C10orf47	0.886702			0.87699			1.3891
TiO2	a,c	2	SVAAEGALLPQtPPsPR	T326; S329	Q86X27	RGPS2_HUMAN	Ras-specific guanine nucleotide-releasing factor RalGPS2 (Ral GEF with PH domain and SH3-binding motif 2) (RalA exchange factor RalGPS2)	RALGPS2	1.03963	0.0535003	5.14609	1.07162	0.0793436	7.40411	1.05223	0.0367839	3.49579
TiO2	a,b,c	6	RPPsPDVIVLsDNEQPSsPR	S100; S107; S114	Q86YP4	P66A_HUMAN	Transcriptional repressor p66-alpha (Hp66alpha) (GATA zinc finger domain-containing protein 2A)	GATAD2A	0.898423	0.193263	21.5114	1.16305	0.394665	33.9335	1.27963	0.193789	15.1442
TiO2	a,b,c	3	RPPsPDVIVLsDNEQPSSPR	S100; S107	Q86YP4				1.13449	0.202685	17.8657	1.01047	0.153391	15.1802	1.13108	0.158581	14.0203
TiO2	b,c	2	RPPsPDVIVLSDNEQPssPR	S100; S113; S114	Q86YP4				1.02396	0.043512	4.2494	1.18413	0.405119	34.2124	0.888754	0.194097	21.8392
TiO2	a	1	SQsEsSDEVTELDLSHGKK	S659; S661	Q86YS7	C2CD5_HUMAN	C2 domain-containing protein 5 (C2 domain-containing phosphoprotein of 138 kDa)	C2CD5 CDP138 KIAA0528	1.25733			1.24885			0.99521
IP	a,c	3	EATQPEPIyAESTKR	Y413	Q86YV5	SG223_HUMAN	Tyrosine-protein kinase SgK223 (EC 2.7.10.2) (Sugen kinase 223)	SGK223	1.29561	0.321297	24.799	0.737621	0.139473	18.9085	1.15214	0.360488	31.2887
TiO2	b,c	2	VEPSSQsPGRsPR	S17; S21	Q8IUD2	RB6I2_HUMAN	ELKS/Rab6-interacting/CAST family member 1 (ERC-1) (Rab6-interacting protein 2)	ERC1 ELKS KIAA1081 RAB6IP2	0.937342	0.0909627	9.70432	1.71269	0.307686	17.965	0.788437	0.114859	14.568
TiO2	a	2	SHsSSEAYEPR	S281	Q8IVF2	AHNK2_HUMAN	Protein AHNAK2	AHNAK2 C14orf78 KIAA2019	1.04271	0.018054	1.73144	1.07496	0.142829	13.287	1.17392	0.107629	9.16839
TiO2	a	1	sHsSSEAYEPR	S281	Q8IVF2				1.04832			1.10711			1.14051
TiO2	b	1	MYDNIAsLR	S1601	Q8IVF4	BZW1_HUMAN	Basic leucine zipper and W2 domain-containing protein 1 (Protein Orf)	BZW1 BZAP45 KIAA0005	0.738408			0.52085			0.960802
TiO2	a	2	IHGVNSGSSEGAQPNTENGVPEITDAATDQGPAESPPTsPsSASR	2P, ambiguous	Q8IWE2	NXP20_HUMAN	Protein NOXP20 (Nervous system overexpressed protein 20) (Protein FAM114A1)	FAM114A1 NOXP20	1.06212	0.34663	32.6358	0.926828	0.225998	24.3841	1.45236	0.0564632	3.88769
TiO2	a	1	TAHNSEADLEEsFNEHELEPSsPK	S145; S155;	Q8IWS0	PHF6_HUMAN	PHD finger protein 6 (PHD-like zinc finger protein)	PHF6 CENP-31 KIAA1823	1.44298			1.2701			1.05819
TiO2	a	4	sRsPtPPSSAGLGSNSAPPIPDSR	S815; S817; T819	Q8IWX8				1.30644	0.389175	29.789	1.1768	0.241679	20.537	1.11584	0.294375	26.3815
TiO2	a	1	sRsRsPtPPSSAGLGSNSAPPIPDSR	S813; S815; S817; T819	Q8IWX8				1.42049			0.832545			1.14758
TiO2	c	1	sYsPGR	S804; S806	Q8IWX8	CHERP_HUMAN	Calcium homeostasis endoplasmic reticulum protein (ERPROT 213-21) (SR-related CTD-associated factor 6)	CHERP DAN26 SCAF6	0.786144			1.61175			1.08414
TiO2	a,b,c	5	AAsPSPQsVR	S738; S743	Q8IYB3	SRRM1_HUMAN	Serine/arginine repetitive matrix protein 1 (SR-related nuclear matrix protein of 160 kDa) (SRm160) (Ser/Arg-related nuclear matrix protein)	SRRM1 SRM160	1.13631	0.368789	32.4551	0.802447	0.174433	21.7376	1.35634	0.318125	23.4546
TiO2	a,b,c	8	aAsPsPQSVR	S738; S741	Q8IYB3				0.919595	0.156311	16.9978	1.02044	0.12258	12.0124	0.937296	0.166309	17.7435
TiO2	a,b	7	aAsPsPQsVR	S738; S741;S743	Q8IYB3				1.00004	0.128736	12.8731	1.02649	0.17895	17.4331	0.945505	0.151872	16.0626
TiO2	a,b,c	5	aASPsPQsVR	S741;S743	Q8IYB3				0.800735	0.0746857	9.32715	0.950026	0.10311	10.8534	0.932569	0.084882	9.10196
TiO2	a,b	4	APQTsSsPPPVR	2P; ambiguous (T4,S5,S6,S7)	Q8IYB3				1.05357	0.135938	12.9026	1.03064	0.395312	38.3558	1.20933	0.153454	12.6891
TiO2	a	1	APQTSSsPPPVRR	S696	Q8IYB3				0.908188			0.931283			1.05338
TiO2	a	3	HRPsPPAtPPPK	S402; T406;	Q8IYB3				0.880844	0.103146	11.7099	0.840582	0.0463689	5.51629	0.915599	0.0203657	2.22431
TiO2	b	1	KAAsPsPQsVR	S738; S741;S743	Q8IYB3				0.95424			0.691139			1.16815
TiO2	a,c	2	KAAsPsPQsVR	S738; S740/S743*	Q8IYB3				1.01285	0.0109845	1.08451	0.795674	0.0461262	5.79712	1.0764	0.0431212	4.00605
TiO2	a,b,c	5	KEtEsEAEDNLDDLEK	T872; S875;	Q8IYB3				1.25501	0.174672	13.918	1.43758	0.485638	33.7818	1.00764	0.18959	18.8153
TiO2	a,b,c	7	KETEsEAEDNLDDLEK	S875;	Q8IYB3				1.13976	0.130384	11.4396	1.07752	0.0969665	8.99901	1.1001	0.130694	11.8802
TiO2	a,c	2	QNQQSSSDSGSSssSEDERPKR	S500; S501;	Q8IYB3				0.847248	0.164714	19.441	1.13562	0.156517	13.7825	1.14588	0.311558	27.1893
TiO2	a,b	2	RAsPsPPPK	S626; S628;	Q8IYB3				0.882164	0.0448355	5.08244	1.07999	0.0648633	6.00591	1.0535	0.06419	6.09301
TiO2	a,b	3	RHsPSRsAsPsPR	S524; S528; S530; S532	Q8IYB3				0.863402	0.145899	16.8981	1.04376	0.148416	14.2193	0.855137	0.179856	21.0324
TiO2	a,b	3	RHsPsRsAsPSPR	S524; S526; S530; S532	Q8IYB3				0.919385	0.346723	37.7125	1.06586	0.195386	18.3314	1.09825	0.37813	34.4302
TiO2	b	1	RHsPsRsAsPsPR	S524; S526; S528; S530; S532	Q8IYB3				1.15592			0.811577			0.798288
TiO2	a,b	3	RLsPsAsPPR	S389; S391; S893	Q8IYB3				1.36311	0.25864	18.9743	1.01439	0.128623	12.6799	1.04827	0.131908	12.5834
TiO2	a,b	2	RLSPsAsPPR	S391; S893	Q8IYB3				1.29656	0.267166	18.9743	0.735814	0.027869	18.9743	1.30713	0.285415	18.9743
TiO2	a	3	RQNQQSSSDSGSSSssEDERPKR	2P,ambiguous	Q8IYB3				0.831466	0.0412104	4.95635	1.11648	0.14785	13.2425	0.977822	0.140558	14.3746
TiO2	b	1	RVSssRsVSGSPEPAAK	S749; S751; S753;	Q8IYB3				0.751386			1.19107			0.756977
TiO2	a,b	3	RYsPsPPPK	2P, ambiguous, Y2; S3; S5;	Q8IYB3				0.91642	0.067368	7.35122	0.951363	0.0410329	4.31306	0.926382	0.152661	16.4792
TiO2	a,b,c	8	sPsPAPPPR	S560; S562	Q8IYB3				1.12274	0.193069	17.1963	1.20327	0.151382	12.5809	1.03669	0.137763	13.2887
TiO2	a,b,c	6	SVsGsPEPAAK	S754; S756;	Q8IYB3				1.16973	0.127024	10.8592	1.03689	0.131103	12.6438	1.06379	0.0883191	8.3023
TiO2	a,b,c	12	tAsPPPPPK	T614; S616;	Q8IYB3				0.937666	0.16507	17.6043	1.06617	0.229176	21.4953	1.03669	0.137763	13.2887
TiO2	a,b	3	tPtPPPR	T572; T574	Q8IYB3				1.05648	0.0384136	3.63601	1.31315	0.340551	25.934	1.10213	0.129411	11.742
TiO2	a	1	tRHSPtPQQSNR	T411; T416	Q8IYB3				0.407252			0.669747			0.936854
TiO2	a,b	2	VsVsPGR	S430; S432	Q8IYB3				1.23459	0.208541	16.8916	1.41233	0.222661	15.7655	1.07515	0.0237807	2.21185
TiO2	a	1	ysPsPPPK	Y604; S607;	Q8IYB3				0.887514			1.38017			0.947079
TiO2	a	1	sRsySPR	2P, ambiguous	Q8IYB3;P62995;Q07955				0.833064			1.06986			0.799302
TiO2	a,b,c	8	MLAEsDEsGDEESVSQTDKTELQNTLR	S190; S193;	Q8IYI6	EXOC8_HUMAN	Exocyst complex component 8 (Exocyst complex 84 kDa subunit)	EXOC8	1.03792	0.253507	24.4246	0.769971	0.183378	23.8162	1.22278	0.23066	18.8636
TiO2	b	1	lGSQHsPGR	S225	Q8IZP0	ABI1_HUMAN	Abl interactor 1 (Abelson interactor 1) (Abi-1) (Abl-binding protein 4) (AblBP4) (Eps8 SH3 domain-binding protein) (Eps8-binding protein) (Nap1-binding protein) (Nap1BP) (Spectrin SH3 domain-binding protein 1) (e3B1)	ABI1 SSH3BP1	1.12705			0.897238			1.1968
TiO2	b	1	ASsPHGLGSPLVAsPR	S241/S243*; S253	Q8IZW8	TENS4_HUMAN	Tensin-4 (C-terminal tensin-like protein)	TNS4 CTEN PP14434	1.19089			1.02096			1.29882
TiO2	a	1	sVASNQsEMEFSSLQDMPK	S675; S681	Q8N163	CCAR2_HUMAN	Cell cycle and apoptosis regulator protein 2 (Cell division cycle and apoptosis regulator protein 2) (DBIRD complex subunit KIAA1967) (Deleted in breast cancer gene 1 protein) (DBC-1) (DBC.1) (NET35) (p30 DBC)	CCAR2 DBC1 KIAA1967	0.89292			1.43973			0.687933
TiO2	a	1	SVAsNQsEMEFSSLQDMPK	S678; S681	Q8N163				1.05301			0.6934			1.8215
TiO2	a,b	3	APsAsPLALHASR	S484; S486	Q8N3F8	MILK1_HUMAN	MICAL-like protein 1 (Molecule interacting with Rab13) (MIRab13)	MICALL1 KIAA1668 MIRAB13	2.19442	0.867543	39.5341	0.927193	0.0379618	4.09427	1.78451	0.730445	40.9324
IP	b	1	SKVAQQPLSLVGCEVVPDPSPDHLySFR	Y413	Q8N4X5	AF1L2_HUMAN	Actin filament-associated protein 1-like 2 (AFAP1-like protein 2)	AFAP1L2 KIAA1914 XB130	1.44659			0.552028			3.57031
TiO2	a	1	VVSStsEEEEAFTEK	T203; S204;	Q8N573	OXR1_HUMAN	Oxidation resistance protein 1	OXR1 Nbla00307	1.28148			0.969713			1.9421
TiO2	a,b,c	4	QALDsEEEEEDVAAKETLLR	S385;	Q8NC44	F134A_HUMAN	Protein FAM134A	FAM134A C2orf17	1.15052	0.195403	16.984	0.971379	0.0864145	8.89606	1.07178	0.124512	11.6173
TiO2	a,b,c	2	KLSVPtsDEEDEVPAPKPR	T108; S109;	Q8NE71	ABCF1_HUMAN	ATP-binding cassette sub-family F member 1 (ATP-binding cassette 50) (TNF-alpha-stimulated ABC protein)	ABCF1 ABC50	0.923978	0.124489	13.4732	1.15415	0.0338983	2.93708	1.0199	0.0237069	2.32443
TiO2	b,c	4	KLsVPtSDEEDEVPAPKPR	S105; T108;	Q8NE71				1.0352	0.308429	29.7942	1.39845	0.233185	16.6745	0.975018	0.0797517	8.17951
TiO2	a,b	2	KLsVPtsDEEDEVPAPKPR	S105; T108; S109;	Q8NE71				1.26879	0.0311901	2.45825	0.924151	0.0721318	7.8052	0.998885	0.274372	27.4678
TiO2	a,b,c	22	lSVPtsDEEDEVPAPKPR	T108; S109;	Q8NE71				1.11125	0.263702	23.7301	1.20052	0.266469	22.1961	1.05417	0.295866	28.0662
TiO2	a,b,c	6	lSVPTsDEEDEVPAPKPR	S109;	Q8NE71				1.0943	0.0864695	7.90183	1.12172	0.0939953	8.37955	1.17319	0.106755	9.09959
TiO2	a	1	ALTDDsDENEEEDAFTDQK	S1213;	Q8NI35	INADL_HUMAN	InaD-like protein (Inadl protein) (hINADL) (Pals1-associated tight junction protein) (Protein associated to tight junctions)	INADL PATJ	1.00583			1.39284			1.01358
TiO2	a	1	RPDHSGGsPsPPTSEPAR	S52; S54	Q8TAD8	SNIP1_HUMAN	Smad nuclear-interacting protein 1 (FHA domain-containing protein SNIP1)	SNIP1	1.43143			1.78765			0.769507
TiO2	a	1	RtSNERPGSGQGQGR	T152	Q8TAD8				0.831801			0.804154			1.10833
TiO2	a,b	2	IDDRDsDEEGASDR	S782	Q8TDD1	DDX54_HUMAN	ATP-dependent RNA helicase DDX54 (EC 3.6.4.13) (ATP-dependent RNA helicase DP97) (DEAD box RNA helicase 97 kDa) (DEAD box protein 54)	DDX54	0.951144	0.0179053	1.8825	1.24275	0.0158372	1.27436	0.959148	0.0205575	2.14331
TiO2	a,b,c	3	QAsVHDsGEEGEA	S649; S653	Q8TE77	SSH3_HUMAN	Protein phosphatase Slingshot homolog 3 (EC 3.1.3.16) (EC 3.1.3.48) (SSH-like protein 3) (SSH-3L) (hSSH-3L)	SSH3 SSH3L	1.13796	0.206042	18.1062	1.04117	0.270991	26.0274	1.08736	0.166833	15.3429
TiO2	a	1	ISEDAMSTASSty	T949; Y950	Q8TF05	PP4R1_HUMAN	Serine/threonine-protein phosphatase 4 regulatory subunit 1	PPP4R1 MEG1 PP4R1	1.03855			1.17573			1.21037
TiO2	a	1	IYssDSDEGsEEDKAQR	S607; S608; S614;	Q8WVC0	LEO1_HUMAN	RNA polymerase-associated protein LEO1 (Replicative senescence down-regulated leo1-like protein)	LEO1 RDL	1.1397			0.565449			1.42604
TiO2	a	1	KYVIsDEEEEDDD	S658	Q8WVC0				1.10246			0.635401			1.04526
TiO2	c	1	REsQNGEHR	S292	Q8WVS4	WDR60_HUMAN	WD repeat-containing protein 60	WDR60	1.63597			0.930024			1.61961
TiO2	a	1	tLSVAAAFNEDEDsEPEEMPPEAK	S108	Q8WW12	PCNP_HUMAN	PEST proteolytic signal-containing nuclear protein (PCNP) (PEST-containing nuclear protein)	PCNP	0.87			1.24			0.99
TiO2	a,b	4	RGsDPASGEVEASQLR	S137	Q8WWA1	TMM40_HUMAN	Transmembrane protein 40	TMEM40	1.05781	0.129933	12.2832	1.12249	0.230206	20.5086	1.0895	0.149262	13.7
TiO2	a,b	3	RRGsDPASGEVEASQLR	S137	Q8WWA1				0.962262	0.0571749	5.94172	0.993979	0.197518	19.8715	1.12467	0.2981	26.5057
TiO2	a,b,c	7	IAsDEEIQGTK	S893;	Q8WX93	PALLD_HUMAN	Palladin (SIH002) (Sarcoma antigen NY-SAR-77)	PALLD KIAA0992 CGI-151	1.24563	0.283999	22.7996	1.1411	0.0886881	7.77217	1.27858	0.108797	8.50918
TiO2	a,b,c	4	sPSGHPHVR	S1104	Q8WX93				1.50604	0.302989	20.1183	1.23177	0.0997423	8.09749	1.47415	0.252742	17.145
TiO2	a,b,c	5	sRDsGDENEPIQER	S1116; S1119	Q8WX93				1.16247	0.145655	12.5298	1.21174	0.325078	26.8274	1.14444	0.187794	16.4092
TiO2	a	1	SRDsGDENEPIQER	S1119	Q8WX93				0.711303			1.20537			0.968852
TiO2	a	1	sRSRDsGDENEPIQER	S1116; S1121	Q8WX93				1.06693			1.49027			0.976578
TiO2	a,b	7	GRLtPsPDIIVLsDNEASsPR	T120; S122; S129; S135	Q8WXI9	P66B_HUMAN	Transcriptional repressor p66-beta (GATA zinc finger domain-containing protein 2B) (p66/p68)	GATAD2B KIAA1150	0.849791	0.121368	14.282	0.667627	0.171481	25.6852	1.18087	0.36334	30.769
TiO2	a,b	7	GRLtPsPDIIVLSDNEASsPR	T120; S122; S135	Q8WXI9				0.941817	0.184748	19.6162	1.12383	0.139825	12.4419	1.14602	0.220851	19.2712
TiO2	a,b	3	GRLtPsPDIIVLsDNEASSPR	T120; S122; S129	Q8WXI9				0.990619	0.139429	14.0749	0.966374	0.0673091	6.96512	0.949733	0.139148	14.6513
TiO2	a,b	4	GRLtPSPDIIVLSDNEAssPR	T120; S128; S129	Q8WXI9				0.887368	0.0965727	10.883	1.22389	0.293566	23.9863	0.95883	0.196284	20.4712
TiO2	a,b	3	lTPSPDIIVLsDNEASsPR	S129; S135	Q8WXI9				0.931965	0.230087	24.6883	1.07546	0.152044	14.1376	1.12557	0.283705	25.2056
TiO2	a,c	2	sRsPLELEPEAK	S24; S26;	Q92466	DDB2_HUMAN	DNA damage-binding protein 2 (DDB p48 subunit) (DDBb) (Damage-specific DNA-binding protein 2) (UV-damaged DNA-binding protein 2) (UV-DDB 2)	DDB2	1.15051	0.141533	12.3018	1.10292	0.0382719	3.47003	1.13308	0.148748	13.1277
TiO2	a	1	sRSPLELEPEAK	S24;	Q92466				1.13357			0.883721			1.39853
TiO2	c	1	ADAPDAGAQsDSELPSYHQNDVSLDR	S1298	Q92538	GBF1_HUMAN	Golgi-specific brefeldin A-resistance guanine nucleotide exchange factor 1 (BFA-resistant GEF 1)	GBF1 KIAA0248	0.886408			1.76737			0.903814
TiO2	a	1	sHTSEGAHLDITPNSGAAGNSAGPk	1P,ambiguous	Q92597	NDRG1_HUMAN	Protein NDRG1 (Differentiation-related gene 1 protein) (DRG-1) (N-myc downstream-regulated gene 1 protein) (Nickel-specific induction protein Cap43) (Reducing agents and tunicamycin-responsive protein) (RTP) (Rit42)	NDRG1 CAP43 DRG1 RTP	1.21648			1.09563			1.31448
TiO2	a,c	2	SRsHtSEGAHLDITPNsGAAGNSAGPK	S364; T366/S378;	Q92597				1.24721	0.17738	14.2222	0.855244	0.0789732	9.23399	1.27615	0.0757174	5.93327
TiO2	a,b	3	sRTAsGSSVTSLDGTR	S326; S330	Q92597				0.977408	0.0749687	7.67015	1.33684	0.429878	32.1562	1.34665	0.39667	29.4561
TiO2	a	1	SRtAsGSSVTSLDGTR	T328; S330	Q92597				1.24955			1.16741			1.45884
TiO2	a	1	SRTAsGSsVTsLDGTR	S330; S333; S336	Q92597				1.06279			1.06769			1.23413
TiO2	a,b	2	TASGssVTSLDGTR	S332; S333;S330/S336	Q92597				0.904554	0.0533297	5.89569	0.70972	0.098328	13.8545	1.42537	0.0505915	3.54935
TiO2	a	1	NKLEGDsDVDsELEDRVDGVK	S1970; S1973;	Q92614	MY18A_HUMAN	Unconventional myosin-XVIIIa (Molecule associated with JAK3 N-terminus) (MAJN) (Myosin containing a PDZ domain)	MYO18A KIAA0216 MYSPDZ	1.55622			1.15907			1.44093
TiO2	a	1	YSHSYLsDsDTEAKLTETNA	S2041; S2043;	Q92614				1.59257			1.36373			1.1139
TiO2	a,b,c	4	REtDDEGEDD	T244	Q92688	AN32B_HUMAN	Acidic leucine-rich nuclear phosphoprotein 32 family member B (Acidic protein rich in leucines) (Putative HLA-DR-associated protein I-2) (PHAPI2) (Silver-stainable protein SSP29)	ANP32B APRIL PHAPI2	1.26429	0.0927959	7.33975	1.00576	0.235797	23.4446	1.14849	0.17251	15.0206
TiO2	a,b	3	IACDEEFsDsEDEGEGGRR	S422; S424	Q92769	HDAC2_HUMAN	Histone deacetylase 2 (HD2) (EC 3.5.1.98)	HDAC2	1.07145	0.0310665	2.89948	0.861459	0.0845775	9.81794	1.04128	0.0359506	3.45253
TiO2	c	1	IACDEEFSDsEDEGEGGRR	S424	Q92769				0.519619			1.08792			0.874146
TiO2	a	1	MLPHAPGVQMQAIPEDAVHEDsGDEDGEDPDKR	S394	Q92769				1.04875			0.701468			1.33382
TiO2	a,b	2	VDDDsLGEFPVTNSR	S142	Q92785	REQU_HUMAN	Zinc finger protein ubi-d4 (Apoptosis response zinc finger protein) (BRG1-associated factor 45D) (BAF45D) (D4, zinc and double PHD fingers family 2) (Protein requiem)	DPF2 BAF45D REQ UBID4	1.1723	0.371992	31.7318	1.02553	0.0215953	2.10578	1.0267	0.106946	10.4165
IP	c	1	RDNEVDGQDYHFVVsR	Y673	Q92796	DLG3_HUMAN	Disks large homolog 3 (Neuroendocrine-DLG) (Synapse-associated protein 102) (SAP-102) (SAP102) (XLMR)	DLG3 KIAA1232	2.65369			2.05014			1.36011
TiO2	b	1	NAPHPDDDDSCsINsDPEAK	S409; S412;	Q92870	APBB2_HUMAN	Amyloid beta A4 precursor protein-binding family B member 2 (Protein Fe65-like 1)	APBB2 FE65L FE65L1	1.01704			1.02871			1.1001
TiO2	a	1	TLSNAEDYLDDEDsD	S213	Q92882	OSTF1_HUMAN	Osteoclast-stimulating factor 1	OSTF1	0.610016			0.82549			1.09156
TiO2	a	1	TLsNAEDYLDDEDSD	S203	Q92882				1.65876			0.886894			1.91807
TiO2	a,b,c	7	KHsPsPPPPTPTESR	S328; S330	Q92922	SMRC1_HUMAN	SWI/SNF complex subunit SMARCC1 (BRG1-associated factor 155) (BAF155) (SWI/SNF complex 155 kDa subunit) (SWI/SNF-related matrix-associated actin-dependent regulator of chromatin subfamily C member 1)	SMARCC1 BAF155	1.13543	0.275791	24.2896	0.960082	0.133212	13.8751	1.09618	0.353314	32.2315
TiO2	a	1	SPSLSLAPLsPR	S305; S314	Q969H4	CNKR1_HUMAN	Connector enhancer of kinase suppressor of ras 1 (Connector enhancer of KSR 1) (CNK homolog protein 1) (CNK1) (hCNK1) (Connector enhancer of KSR-like)	CNKSR1 CNK1	1.7376			1.1225			1.9754
TiO2	b	1	SRsEsETSTMAAK	S145; S147	Q96B23	CR025_HUMAN	Uncharacterized protein C18orf25	C18orf25	1.07027			1.17397			1.24256
TiO2	c	1	AATAARPPAPPPAPQPPSPtPsPPRPTLAR	T90; S92	Q96B36	AKTS1_HUMAN	Proline-rich AKT1 substrate 1 (40 kDa proline-rich AKT substrate)	AKT1S1 PRAS40	0.921663			1.07878			1.0403
TiO2	c	1	AATAARPPAPPPAPQPPsPTPsPPRPTLAR	S88; S92	Q96B36				0.642592			1.59065			0.600938
TiO2	b	1	AATAARPPAPPPAPQPPsPtPSPPRPTLAR	S88; T90	Q96B36				1.41381			1.36276			1.10595
TiO2	a,b,c	7	TEARSSDEENGPPssPDLDR	S211; S212	Q96B36				1.28967	0.19368	15.0178	1.32311	0.226625	17.1282	1.15497	0.276186	23.9128
TiO2	a,b	5	TEARssDEENGPPsSPDLDR	S202; S203; S211	Q96B36				1.1233	0.164673	14.6598	1.15932	0.163798	14.1287	1.10088	0.135128	12.2746
TiO2	a	1	VSPAsPAGsPSADFAVHGESLGDR	S243; S247	Q96C92	SDCG3_HUMAN	Serologically defined colon cancer antigen 3 (Antigen NY-CO-3)	SDCCAG3	1.13291			1.02074			1.1422
TiO2	b	1	DSAIPVEsDtDDEGAPR	S468; T470	Q96D46	NMD3_HUMAN	60S ribosomal export protein NMD3 (hNMD3)	NMD3 CGI-07	0.908761			0.681455			1.20643
TiO2	a,b	2	SsSLDMNR	S561;	Q96D71	REPS1_HUMAN	RalBP1-associated Eps domain-containing protein 1 (RalBP1-interacting protein 1)	REPS1	0.895363	0.109828	12.2664	0.952207	0.139783	14.6799	1.06224	0.0455614	4.28918
TiO2	a	2	SSsLDMNR	S562	Q96D71				0.881268	0.0957334	10.8631	1.00208	0.189661	18.9266	1.00434	0.146315	14.5683
TiO2	a,c	2	SQDVAVsPQQQQCSK	S131	Q96F86	EDC3_HUMAN	Enhancer of mRNA-decapping protein 3 (LSM16 homolog) (YjeF N-terminal domain-containing protein 2) (YjeF_N2) (hYjeF_N2) (YjeF domain-containing protein 1)	EDC3 LSM16 YJDC YJEFN2 PP844	0.975123	0.153907	15.7834	1.04043	0.189026	18.1681	0.983624	0.109553	11.1376
TiO2	a,b	4	lIHEQEQQsss	1P, ambiguous S101/ S102/S103	Q96FQ6	S10AG_HUMAN	Protein S100-A16 (Aging-associated gene 13 protein) (Protein S100-F) (S100 calcium-binding protein A16)	S100A16 S100F AAG13	0.973302	0.15343	15.7638	0.892546	0.134249	15.0411	1.08067	0.144576	13.3783
TiO2	b	1	sRESsPSHGLLK	S994; S997;	Q96JH7	VCIP1_HUMAN	Deubiquitinating protein VCIP135 (EC 3.4.19.12) (Valosin-containing protein p97/p47 complex-interacting protein 1) (Valosin-containing protein p97/p47 complex-interacting protein p135) (VCP/p47 complex-interacting 135-kDa protein)	VCPIP1 KIAA1850 VCIP135	1.35038			0.718884			1.78222
TiO2	a	1	AGsPFsPPPSSSSLTGEAAISR	S134; S137	Q96JY6	PDLI2_HUMAN	PDZ and LIM domain protein 2 (PDZ-LIM protein mystique)	PDLIM2 PP6345	0.846673			0.846673			1.23674
TiO2	c	1	lPDsDDDEDEETAIQR	S354	Q96K21	ANCHR_HUMAN	Abscission/NoCut checkpoint regulator (ANCHR) (MLL partner containing FYVE domain) (Zinc finger FYVE domain-containing protein 19)	ZFYVE19 ANCHR MPFYVE	1.16022			1.02289			1.25833
TiO2	c	1	SRSLsNsNPDISGTPTSPDDEVR	S898; S900	Q96N67	DOCK7_HUMAN	Dedicator of cytokinesis protein 7	DOCK7 KIAA1771	1.25401			1.14184			1.29642
TiO2	a	1	lRGQsTDsLPQTICR	S522; S525;	Q96NE9	FRMD6_HUMAN	FERM domain-containing protein 6 (Willin)	FRMD6 C14orf31	0.926873			1.18882			0.865282
TiO2	a,b	3	tDsCSSAQAQYDTPK	T722; S724	Q96PD2	DCBD2_HUMAN	Discoidin, CUB and LCCL domain-containing protein 2 (CUB, LCCL and coagulation factor V/VIII-homology domains protein 1) (Endothelial and smooth muscle cell-derived neuropilin-like protein)	DCBLD2 CLCP1 ESDN	0.66204	0.148964	22.5007	1.26598	0.554588	43.807	0.947872	0.222712	23.496
TiO2	b	1	TDsCSsAQAQYDTPK	S724 S727;	Q96PD2				0.62283			1.20459			0.709255
TiO2	a,c	2	AAVLsDsEDEEKASAK	S398; S400	Q96ST2	IWS1_HUMAN	Protein IWS1 homolog (IWS1-like protein)	IWS1 IWS1L	1.16847	0.0541533	4.63454	0.820938	0.0608138	7.40784	1.22495	0.160924	13.1371
TiO2	a,b,c	3	HCAPsPDRsPELSSSR	S670; S674	Q96T37	RBM15_HUMAN	Putative RNA-binding protein 15 (One-twenty two protein 1) (RNA-binding motif protein 15)	RBM15 OTT OTT1	1.06036	0.0540428	5.09665	1.02975	0.0565624	5.49282	1.02601	0.0775871	7.56203
TiO2	a,b,c	11	AAPEASsPPAsPLQHLLPGK	S692; S696;	Q96TA1	NIBL1_HUMAN	Niban-like protein 1 (Meg-3) (Melanoma invasion by ERK) (MINERVA) (Protein FAM129B)	FAM129B C9orf88	1.4118	0.377626	26.7478	1.16835	0.323829	27.7168	1.34495	0.278626	20.7164
TiO2	a,b,c	4	AAPEAsSPPAsPLQHLLPGK	S691; S696;	Q96TA1				1.62183	0.369181	22.7633	1.42242	0.33109	23.2765	1.25764	0.380943	30.2903
TiO2	a,c	3	QPLLLsEDEEDTKR	S39;	Q99613	EIF3C_HUMAN	Eukaryotic translation initiation factor 3 subunit C (eIF3c) (Eukaryotic translation initiation factor 3 subunit 8) (eIF3 p110)	EIF3C EIF3S8	1.08026	0.173376	16.0494	0.972	0.126409	13.005	1.1306	0.0630859	5.57986
TiO2	a,b	3	lEIsPDsSPER	S151; S154	Q99959	PKP2_HUMAN	Plakophilin-2	PKP2	1.08352	0.195122	18.0082	1.04473	0.223378	21.3814	1.10171	0.264992	24.0528
TiO2	b	4	CQTAEADsEsDHEVPEPESEMK	S1003; S1005	Q9BPX3	CND3_HUMAN	Condensin complex subunit 3 (Chromosome-associated protein G) (Condensin subunit CAP-G) (hCAP-G) (Melanoma antigen NY-MEL-3) (Non-SMC condensin I complex subunit G) (XCAP-G homolog)	NCAPG CAPG NYMEL3	0.994516	0.0660273	6.63914	1.00911	0.0334535	3.31514	0.953542	0.0571856	5.99717
TiO2	a	1	RCQTAEADsEsDHEVPEPESEMK	S1003; S1005	Q9BPX3				1.06054			1.04257			1.01073
TiO2	a,c	2	TLHCEGTEINsDDEQESKEVEETATAK	S674	Q9BPX3				0.948565	0.0796941	8.40155	1.4074	0.0498973	3.54535	0.809686	0.036347	4.48903
TiO2	b	1	RQSSssAGDsDGEREDSAAER	S24; S25; S29	Q9BRA0	LSMD1_HUMAN	N-alpha-acetyltransferase 38, NatC auxiliary subunit (LSM domain-containing protein 1) (Phosphonoformate immuno-associated protein 2)	NAA38 LSMD1 MAK31 PFAAP2	1.00337			1.2923			0.971731
TiO2	a	1	HDsDTsPPRR	S172; S175	Q9BRD0	BUD13_HUMAN	BUD13 homolog	BUD13	1.51403			0.732512			1.58755
TiO2	a,c	2	VVPGQFDDADSsDSENRDLK	S22;	Q9BRS2	RIOK1_HUMAN	Serine/threonine-protein kinase RIO1 (EC 2.7.11.1) (RIO kinase 1)	RIOK1	0.811061	0.10929	13.475	0.955153	0.0252171	2.64011	1.00432	0.107913	10.745
TiO2	a	1	sSSQRsPsPGPNHTSNSSNASNATVVPQNSSAR	2P, ambiguous	Q9BTA9	WAC_HUMAN	WW domain-containing adapter protein with coiled-coil	WAC KIAA1844	1.36452			0.908134			1.10725
TiO2	a,b,c	9	VAAAAGSGPsPPGsPGHDRER	S47; S51	Q9BTU6	P4K2A_HUMAN	Phosphatidylinositol 4-kinase type 2-alpha (EC 2.7.1.67) (Phosphatidylinositol 4-kinase type II-alpha)	PI4K2A	0.961368	0.195307	20.3155	1.16454	0.34224	29.3884	1.04347	0.395452	37.8978
TiO2	b	1	TDsPDMHEDT	S95	Q9BW61	DDA1_HUMAN	DET1- and DDB1-associated protein 1 (Placenta cross-immune reaction antigen 1) (PCIA-1)	DDA1 C19orf58 PCIA1	0.979862			0.642314			1.03556
TiO2	b	1	AVEEssDEERQR	S142; S146	Q9BW71	HIRP3_HUMAN	HIRA-interacting protein 3	HIRIP3	0.825644			1.10375			0.812739
TiO2	b	2	GIISsDGEsN	S551; S555	Q9BW71				1.27121	0.184354	14.5022	0.716378	0.0342257	4.77761	1.19034	0.042825	3.5977
TiO2	b	1	GIISSDGEsN	S555	Q9BW71				0.927571			0.740638			0.975509
TiO2	a	1	lGstsGEESDLEREVsDSEAGGGPQGERK	S357; T358; S359; S390;	Q9BW71				0.836058			0.965377			1.1333
TiO2	b	1	QAREEsEEsEAEPVQR	S196; S199	Q9BW71				1.64833			1.33017			0.996681
TiO2	c	1	SDQDsDSDQPSR	S1085	Q9BY44	EIF2A_HUMAN	Eukaryotic translation initiation factor 2A (eIF-2A) (65 kDa eukaryotic translation initiation factor 2A) [Cleaved into: Eukaryotic translation initiation factor 2A, N-terminally processed]	EIF2A CDA02 MSTP004 MSTP089	0.93064			0.803916			1.24533
TiO2	a	1	RRAVsEGCAsEDEVEGEA	S915;S920	Q9BYX2	TBD2A_HUMAN	TBC1 domain family member 2A (Armus) (Prostate antigen recognized and identified by SEREX 1) (PARIS-1)	TBC1D2 PARIS1 PP8997 TBC1D2A	0.813714			0.891057			1.21726
TiO2	a,b	4	GYSSPEPDIQDssGsEAQSVKPSTR	S807; S808; S810;	Q9BZF1	OSBL8_HUMAN	Oxysterol-binding protein-related protein 8 (ORP-8) (OSBP-related protein 8)	OSBPL8 KIAA1451 ORP8 OSBP10	1.04986	0.0867269	8.26083	1.00006	0.10167	10.1664	1.08729	0.186801	17.1804
TiO2	a,b,c	3	aSRVPsSDEEVVEEPQSR	S1620	Q9C0C2				1.01605	0.000715907	0.0704597	1.26207	0.366176	29.014	1.00055	0.184845	18.4744
TiO2	a,b,c	12	ASRVPssDEEVVEEPQSRR	S1620; S1621	Q9C0C2	TB182_HUMAN	182 kDa tankyrase-1-binding protein	TNKS1BP1 KIAA1741 TAB182	1.11129	0.204791	18.4282	0.942169	0.165024	17.5153	1.23791	0.24715	19.9651
TiO2	a,b	2	NRsAEEGELAESK	S1666	Q9C0C2				1.24338	0.156607	12.5953	0.850453	0.0205984	2.42205	1.34287	0.0492521	3.66768
TiO2	a	1	rFsEGVLQSPSQDQEk	S429	Q9C0C2				0.715019			0.811405			1.05987
TiO2	a,b	3	TEAQDLCRAsPEPPGPESSSR	S672	Q9C0C2				0.895607	0.115397	12.8848	0.867439	0.222137	25.6084	1.26645	0.110186	8.70038
TiO2	a,b,c	4	VPSsDEEVVEEPQSR	S1620/S1621*	Q9C0C2				0.829751	0.271446	32.7142	1.49553	0.476741	31.8776	0.874415	0.31447	35.9635
TiO2	a,b,c	13	VPssDEEVVEEPQSRR	S1620; S1621	Q9C0C2				1.21451	0.28292	23.2949	1.17991	0.282445	23.9378	1.19705	0.36396	30.4048
TiO2	a	2	YESQEPLAGQEsPLPLATR	S601	Q9C0C2				1.08362	0.0112331	1.03662	1.4897	0.165569	11.1142	1.04136	0.100825	9.68204
TiO2	a,b,c	7	KAEDsDsEPEPEDNVR	S499; S501	Q9H0D6	XRN2_HUMAN	5'-3' exoribonuclease 2 (EC 3.1.13.-) (DHM1-like protein) (DHP protein)	XRN2	1.00027	0.0593788	5.93628	0.97099	0.123334	12.7019	1.08719	0.116655	10.73
TiO2	b	1	RNsSsPVSPASVPGQR	S657; S659	Q9H1B7	I2BPL_HUMAN	Interferon regulatory factor 2-binding protein-like (Enhanced at puberty protein 1)	IRF2BPL C14orf4 EAP1 KIAA1865 My039	1.54845			0.994597			1.2665
TiO2	a	1	RNsSsPVsPASVPGQR	S657; S659; S662	Q9H1B7				1.01734			0.957899			1.15857
TiO2	a,b	5	NSQEDsEDsEDKDVK	S58; S61	Q9H1E3	NUCKS_HUMAN	Nuclear ubiquitous casein and cyclin-dependent kinase substrate 1 (P1)	NUCKS1 NUCKS JC7	1.14617	0.282745	24.6686	1.11453	0.384605	34.5082	1.01458	0.238361	23.4935
TiO2	a	1	SGKNSQEDsEDsEDKDVK	S58; S61	Q9H1E3				1.14957			0.679336			1.19754
TiO2	a,c	4	TVIRLPSGsGAASPTGsAVDIR	S210; S218	Q9H1E3				0.916591	0.211244	23.0467	0.835387	0.0607338	7.27014	1.06667	0.117583	11.0233
TiO2	b	1	EGELSTCGCsR	S144	Q9H1J7	WNT5B_HUMAN	Protein Wnt-5b	WNT5B	0.690997			2.0537			0.629843
TiO2	a	1	sLTNsHLEK	S52; S56;	Q9H2H9	S38A1_HUMAN	Sodium-coupled neutral amino acid transporter 1 (Amino acid transporter A1) (N-system amino acid transporter 2) (Solute carrier family 38 member 1) (System A amino acid transporter 1) (System N amino acid transporter 1)	SLC38A1 ATA1 NAT2 SAT1 SNAT1	1.06594			1.117			0.933152
IP	a,b,c	6	AVCSTyLQSR	Y361	Q9H2X6	HIPK2_HUMAN	Homeodomain-interacting protein kinase 2 (hHIPk2) (EC 2.7.11.1)	HIPK2	1.03707	0.144734	13.956	0.839912	0.111064	13.2233	1.09584	0.0695192	6.34394
TiO2	a	1	QTSIQsPSSYGNSsPPLNK	S455; S463;	Q9H3D4	P63_HUMAN	Tumor protein 63 (p63) (Chronic ulcerative stomatitis protein) (CUSP) (Keratinocyte transcription factor KET) (Transformation-related protein 63) (TP63) (Tumor protein p73-like) (p73L) (p40) (p51)	TP63 KET P63 P73H P73L TP73L	1.02107			0.984314			0.961843
IP	a,b,c	4	TVCSTyLQSR	Y359	Q9H422	HIPK3_HUMAN	Homeodomain-interacting protein kinase 3 (EC 2.7.11.1) (Androgen receptor-interacting nuclear protein kinase) (ANPK) (Fas-interacting serine/threonine-protein kinase) (FIST) (Homolog of protein kinase YAK1)	HIPK3 DYRK6 FIST3 PKY	1.09423	0.13666	12.4892	0.994744	0.112648	11.3243	1.09229	0.127685	11.6896
TiO2	a	2	DVDDGsGsPHsPHQLSSK	S2027/S2029*; S2032;	Q9H4A3	WNK1_HUMAN	Serine/threonine-protein kinase WNK1 (EC 2.7.11.1) (Erythrocyte 65 kDa protein) (p65) (Kinase deficient protein) (Protein kinase lysine-deficient 1) (Protein kinase with no lysine 1) (hWNK1)	WNK1 HSN2 KDP KIAA0344 PRKWNK1	1.05806	0.193959	18.3315	1.34854	0.0727209	5.39257	0.906049	0.00294324	0.324844
TiO2	b,c	2	DVDDGsGsPHSPHQLSSK	S2027; 2029;	Q9H4A3				1.05327	0.142679	13.5462	1.23301	0.142512	11.558	1.03911	0.104771	10.0827
TiO2	a	1	DVDDGsGsPHsPHQLSSK	S2027;S2029; S2032;	Q9H4A3				1.05422			1.1052			1.09249
TiO2	a	1	lQQGAGLEsPQGQPEPGAAsPQR	S80; S91	Q9H6F5	CCD86_HUMAN	Coiled-coil domain-containing protein 86 (Cytokine-induced protein with coiled-coil domain)	CCDC86 CYCLON	1.32903			1.05426			1.37637
TiO2	a	1	SAGGsSPEGGEDsDREDGNYCPPVKR	S100; S107	Q9H6Z4	RANB3_HUMAN	Ran-binding protein 3 (RanBP3)	RANBP3	0.970061			1.04442			0.944896
TiO2	a	1	SAGGSsPEGGEDSDREDGNyCPPVKR	S101; Y115	Q9H6Z4				0.487596			1.31748			0.906948
TiO2	a	1	TLsSSAQEDIIR	S315	Q9H788	SH24A_HUMAN	SH2 domain-containing protein 4A (Protein SH(2)A) (Protein phosphatase 1 regulatory subunit 38)	SH2D4A PPP1R38 SH2A	1.1025			0.526057			1.34186
TiO2	a	1	sLQLMDNR	S1766	Q9H7D0	DOCK5_HUMAN	Dedicator of cytokinesis protein 5	DOCK5	0.920307			1.32334			0.805399
TiO2	a	2	RPASPssPEHLPATPAESPAQR	S236; S237	Q9H7L9	SDS3_HUMAN	Sin3 histone deacetylase corepressor complex component SDS3 (45 kDa Sin3-associated polypeptide) (Suppressor of defective silencing 3 protein homolog)	SUDS3 SAP45 SDS3	0.742208	0.20692	27.8789	1.00538	0.0168531	1.67629	0.944697	0.0130428	1.38064
TiO2	c	1	VGDSTPVSEKPVSAAVDANASEsP	S451	Q9H8Y8	GORS2_HUMAN	Golgi reassembly-stacking protein 2 (GRS2) (Golgi phosphoprotein 6) (GOLPH6) (Golgi reassembly-stacking protein of 55 kDa) (GRASP55) (p59)	GORASP2 GOLPH6	0.863437			2.05279			0.843832
TiO2	c	1	GTLDEEDEEADsDTDDIDHR	S328	Q9HCN4	GPN1_HUMAN	GPN-loop GTPase 1 (EC 3.6.5.-) (MBD2-interacting protein) (MBDin) (RNAPII-associated protein 4) (XPA-binding protein 1)	GPN1 MBDIN RPAP4 XAB1 HUSSY-23	1.21484			1.11994			0.996135
IP	b,c	3	yAGSALQYEDVSTAVQNLQK	Y278	Q9NP79	VTA1_HUMAN	Vacuolar protein sorting-associated protein VTA1 homolog (Dopamine-responsive gene 1 protein) (DRG-1) (LYST-interacting protein 5) (LIP5) (SKD1-binding protein 1) (SBP1)	VTA1 C6orf55 HSPC228 My012	1.1214	0.0333169	2.97102	1.50866	0.52652	34.8999	1.07582	0.244861	22.7603
TiO2	a,b	2	RSssDEQGLSYSSLK	S556; S557;	Q9NPH3	IL1AP_HUMAN	Interleukin-1 receptor accessory protein (IL-1 receptor accessory protein) (IL-1RAcP) (Interleukin-1 receptor 3) (IL-1R-3) (IL-1R3)	IL1RAP C3orf13 IL1R3	1.22608	0.14663	11.9592	1.10294	0.063869	5.7908	1.0892	0.0708107	6.50119
TiO2	b	1	GLMAGGRPEGQYsEDEDtDTDEYKEAK	S436; T441	Q9NPQ8	RIC8A_HUMAN	Synembryn-A (Protein Ric-8A)	RIC8A	0.873913			0.873913			0.740173
TiO2	b	1	VGGsDEEASGIPSR	S359	Q9NQ55	SSF1_HUMAN	Suppressor of SWI4 1 homolog (Ssf-1) (Brix domain-containing protein 3) (Peter Pan homolog)	PPAN BXDC3 SSF1	1.14202			1.38319			0.837341
TiO2	a,b	2	FGsNINLEADES	S125	Q9NQP4	PFD4_HUMAN	Prefoldin subunit 4 (Protein C-1)	PFDN4 PFD4	1.32643	0.291772	21.9968	1.18278	0.177611	15.0164	1.39804	0.171845	12.2919
TiO2	b,c	2	sGsGSRGQEEAGAGGR	S10/S12	Q9NR19	ACSA_HUMAN	Acetyl-coenzyme A synthetase, cytoplasmic (EC 6.2.1.1) (Acetate--CoA ligase) (Acetyl-CoA synthetase) (ACS) (AceCS) (Acyl-CoA synthetase short-chain family member 2) (Acyl-activating enzyme)	ACSS2 ACAS2	1.21906	0.226161	18.552	1.10251	0.30735	27.8772	1.03868	0.221155	21.292
IP	a,c	2	VYTyIQSR	Y264	Q9NR20	DYRK4_HUMAN	Dual specificity tyrosine-phosphorylation-regulated kinase 4 (EC 2.7.12.1)	DYRK4	1.0351	0.0814731	7.87101	1.16521	0.0694071	5.95661	0.870693	0.0554243	6.36554
TiO2	c	1	REEDEENDNDNEsDHDEADS	S124	Q9NRG0	CHRC1_HUMAN	Chromatin accessibility complex protein 1 (CHRAC-1) (Chromatin accessibility complex 15 kDa protein) (CHRAC-15) (HuCHRAC15) (DNA polymerase epsilon subunit p15)	CHRAC1 CHRAC15	0.920682			1.41214			0.779317
IP	a,b,c	6	NEEENIySVPHDSTQGK	Y1105;	Q9NRY4	RHG35_HUMAN	Rho GTPase-activating protein 35 (Glucocorticoid receptor DNA-binding factor 1) (Glucocorticoid receptor repression factor 1) (GRF-1) (Rho GAP p190A) (p190-A)	ARHGAP35 GRF1 GRLF1 KIAA1722	2.29338	1.1883	51.8143	1.1539	0.5227	45.2987	2.29604	1.17425	51.1422
TiO2	a,b	4	TSFSVGsDDELGPIR	S1179	Q9NRY4	RHG35_HUMAN	Rho GTPase-activating protein 35 (Glucocorticoid receptor DNA-binding factor 1) (Glucocorticoid receptor repression factor 1) (GRF-1) (Rho GAP p190A) (p190-A)	ARHGAP35 GRF1 GRLF1 KIAA1722	1.16566	0.10275	8.81474	1.25357	0.310536	24.7721	0.950219	0.23015	24.2207
TiO2	a	2	RREEGPPPPsPDGAsSDAEPEPPSGR	S22; S27	Q9NTJ3	SMC4_HUMAN	Structural maintenance of chromosomes protein 4 (SMC protein 4) (SMC-4) (Chromosome-associated polypeptide C) (hCAP-C) (XCAP-C homolog)	SMC4 CAPC SMC4L1	1.04467	0.172238	16.4873	1.13047	0.247534	21.8965	1.14693	0.259801	22.6519
TiO2	a	1	TEsPATAAETASEELDNR	S41	Q9NTJ3				1.11587			1.56864			1.07059
TiO2	a,b,c	5	TESPAtAAETASEELDNR	T44	Q9NTJ3				0.956368	0.253172	26.4722	1.16459	0.263009	22.5838	0.905961	0.282871	31.2233
TiO2	a,b	5	EAANEAGDssQDEAEDDVKQITVR	S161; S162;	Q9NVU0	RPC5_HUMAN	DNA-directed RNA polymerase III subunit RPC5 (RNA polymerase III subunit C5) (DNA-directed RNA polymerase III 80 kDa polypeptide)	POLR3E KIAA1452	1.18046	0.101954	8.63687	1.02041	0.202286	19.8241	1.01582	0.0787825	7.75554
TiO2	a,b,c	4	TRsNPEGAEDR	S29	Q9NWV8	BABA1_HUMAN	BRISC and BRCA1-A complex member 1 (Mediator of RAP80 interactions and targeting subunit of 40 kDa) (New component of the BRCA1-A complex)	BABAM1 C19orf62 MERIT40 NBA1 HSPC142	1.01847	0.108236	10.6273	0.836013	0.0815075	9.74954	1.21944	0.104878	8.6005
TiO2	a,b	2	FTDKDQQPsGsEGEDDDAEAALKK	S86; S88	Q9NXG2	THUM1_HUMAN	THUMP domain-containing protein 1	THUMPD1	0.871602	0.0377225	4.32796	1.09883	0.16337	14.8677	0.948495	0.0608786	6.41844
TiO2	a	1	RFsLsPSLGPQASR	S232; S235	Q9NYF3	FA53C_HUMAN	Protein FAM53C	FAM53C C5orf6	1.04952			1.41788			0.926984
TiO2	a,c	2	NTPSQHSHSIQHsPER	S268	Q9NYF8	BCLF1_HUMAN	Bcl-2-associated transcription factor 1 (Btf)	BCLAF1 BTF KIAA0164	0.907701	0.112852	12.4327	1.06995	0.119661	11.1838	0.820104	0.0790561	9.63976
TiO2	a,b,c	3	NTPSQHSHsIQHsPER	S264; S268	Q9NYF8				0.903318	0.0237815	2.63268	1.54745	0.373321	24.1249	0.862395	0.253679	29.4156
TiO2	a,b	2	NTPSQHSHsIQHsPER	S264/S268	Q9NYF8				1.18545	0.277664	23.4227	0.924886	0.25132	27.1731	1.17538	0.443865	37.7635
TiO2	a	1	sPEIHRR	S648	Q9NYF8;Q9Y2W1	TR150_HUMAN	Thyroid hormone receptor-associated protein 3 (Thyroid hormone receptor-associated protein complex 150 kDa component) (Trap150)	THRAP3 TRAP150	0.933163			1.39932			0.846066
TiO2	b	1	SDKsPDLAPTPAPQSTPR	S506	Q9P2B7	CFA97_HUMAN	Cilia- and flagella-associated protein 97	CFAP97 KIAA1430	0.75356			1.10781			0.829811
TiO2	a	4	EADIDssDEsDIEEDIDQPSAHK	S419; S420; S423;	Q9P2I0	CPSF2_HUMAN	Cleavage and polyadenylation specificity factor subunit 2 (Cleavage and polyadenylation specificity factor 100 kDa subunit) (CPSF 100 kDa subunit)	CPSF2 CPSF100 KIAA1367	0.446483	0.174906	39.1741	0.412019	0.0417436	10.1315	0.861419	0.152307	17.6809
TiO2	a	2	EADIDssDESDIEEDIDQPSAHK	S419; S420;	Q9P2I0				0.711884	0.0568188	7.98147	1.37711	0.155735	11.3088	0.889041	0.0624174	7.02076
TiO2	a	1	sVENLPECGITHEQR	S428	Q9UBF8	PI4KB_HUMAN	Phosphatidylinositol 4-kinase beta (PI4K-beta) (PI4Kbeta) (PtdIns 4-kinase beta) (EC 2.7.1.67) (NPIK) (PI4K92)	PI4KB PIK4CB	0.899835			1.53339			0.894142
TiO2	c	1	ERPSsREDtPSR	S441; T446	Q9UDY2	ZO2_HUMAN	Tight junction protein ZO-2 (Tight junction protein 2) (Zona occludens protein 2) (Zonula occludens protein 2)	TJP2 X104 ZO2	1.16404			0.973421			1.45437
TiO2	a,b,c	3	ETPHsPGVEDAPIAK	S490	Q9UHB6	LIMA1_HUMAN	LIM domain and actin-binding protein 1 (Epithelial protein lost in neoplasm)	LIMA1 EPLIN SREBP3 PP624	1.02574	0.135948	13.2537	1.29249	0.270356	20.9175	1.00249	0.190103	18.9631
TiO2	a,b	6	sFEVEEVETPNSTPPR	S30	Q9UHD8	SEPT9_HUMAN	Septin-9 (MLL septin-like fusion protein MSF-A) (MLL septin-like fusion protein) (Ovarian/Breast septin) (Ov/Br septin) (Septin D1)	SEPT9 KIAA0991 MSF	0.863593	0.0939358	10.8773	1.12417	0.198614	17.6677	0.979943	0.21866	22.3136
TiO2	a	1	lLEENETEAVTVPtPSPTPVR	T412	Q9UHR4	BI2L1_HUMAN	Brain-specific angiogenesis inhibitor 1-associated protein 2-like protein 1 (BAI1-associated protein 2-like protein 1) (Insulin receptor tyrosine kinase substrate)	BAIAP2L1 IRTKS	0.648705			2.14344			0.578959
TiO2	b	1	RVsPLNLSSVtP	S588; T596	Q9UJX2	CDC23_HUMAN	Cell division cycle protein 23 homolog (Anaphase-promoting complex subunit 8) (APC8) (Cyclosome subunit 8)	CDC23 ANAPC8	1.01102			1.17072			1.08216
TiO2	a,b,c	5	RNsSEASSGDFLDLK	S87	Q9UK76	HN1_HUMAN	Hematological and neurological expressed 1 protein (Androgen-regulated protein 2) [Cleaved into: Hematological and neurological expressed 1 protein, N-terminally processed]	HN1 ARM2	1.05488	0.0639255	6.05995	1.10157	0.155735	14.1376	1.09575	0.159732	14.5774
TiO2	b	1	aAkLsEGsQPAEEEEDQETPSR	S240; S243	Q9UKV3	ACINU_HUMAN	Apoptotic chromatin condensation inducer in the nucleus (Acinus)	ACIN1 ACINUS KIAA0670	0.751249			1.7003			0.570304
TiO2	a	1	RLsQPESAEK	S710	Q9UKV3				0.963949			1.22967			1.04314
TiO2	b	1	sLsPGVSR	S655; S657	Q9UKV3				1.21059			1.60118			0.99157
TiO2	b	1	TLsDPPsPLPHGPPNK	S839; S843;	Q9ULH1	ASAP1_HUMAN	Arf-GAP with SH3 domain, ANK repeat and PH domain-containing protein 1 (130 kDa phosphatidylinositol 4,5-bisphosphate-dependent ARF1 GTPase-activating protein) (ADP-ribosylation factor-directed GTPase-activating protein 1) (ARF GTPase-activating protein 1) (Development and differentiation-enhancing factor 1) (DEF-1) (Differentiation-enhancing factor 1) (PIP2-dependent ARF1 GAP)	ASAP1 DDEF1 KIAA1249	1.10048			1.29428			0.874732
TiO2	a,c	2	GLPNGPTHAFSsPSEsPDSTVDR	S1163; S1167	Q9ULJ7	ANR50_HUMAN	Ankyrin repeat domain-containing protein 50	ANKRD50 KIAA1223	0.878224	0.143753	16.3686	1.52173	0.373065	24.5158	0.934379	0.244523	26.1696
TiO2	a	1	AHsPASTLPNSPGstFER	S85; S96; T97	Q9UMD9	COHA1_HUMAN	Collagen alpha-1(XVII) chain (180 kDa bullous pemphigoid antigen 2) (Bullous pemphigoid antigen 2) [Cleaved into: 120 kDa linear IgA disease antigen (120 kDa linear IgA dermatosis antigen) (Linear IgA disease antigen 1) (LAD-1); 97 kDa linear IgA disease antigen (97 kDa linear IgA bullous dermatosis antigen) (97 kDa LAD antigen) (97-LAD) (Linear IgA bullous disease antigen of 97 kDa) (LABD97)]	COL17A1 BP180 BPAG2	0.748404			1.31535			0.821207
TiO2	a,b,c	7	AHsPASTLPNsPGSTFERK	S85; S93;	Q9UMD9				1.12057	0.234566	20.9327	0.960631	0.265822	27.6716	1.23778	0.312634	25.2577
TiO2	a	1	AHsPASTLPNsPGstFERk	S85; S93; S96; T97;	Q9UMD9				0.974581			1.24054			0.917459
IP	b,c	3	QSLTHGSSGyINSTGSTR	Y64	Q9UMD9	COHA1_HUMAN	Collagen alpha-1(XVII) chain (180 kDa bullous pemphigoid antigen 2) (Bullous pemphigoid antigen 2) [Cleaved into: 120 kDa linear IgA disease antigen (120 kDa linear IgA dermatosis antigen) (Linear IgA disease antigen 1) (LAD-1); 97 kDa linear IgA disease antigen (97 kDa linear IgA bullous dermatosis antigen) (97 kDa LAD antigen) (97-LAD) (Linear IgA bullous disease antigen of 97 kDa) (LABD97)]	COL17A1 BP180 BPAG2	2.35316	1.32447	56.2845	1.86529	1.87973	100.774	1.67934	0.828395	49.3285
TiO2	a,b	4	QSLTHGssGYINSTGSTR	S61; S62	Q9UMD9				1.20981	0.33674	27.8343	0.633551	0.176349	27.835	1.36174	0.396791	29.1386
TiO2	b,c	2	RAHsPASTLPNSPGsTFER	S85; S96	Q9UMD9				0.92288	0.0336557	3.64682	0.920703	0.142167	15.4411	1.17829	0.0709703	6.02314
TiO2	a	1	SAsVsPTR	S172; S174	Q9UMD9				1.07941			0.812675			1.10731
TiO2	a	1	VRLQsAsPSTR	S148; S150	Q9UMD9				1.09502			0.640637			1.18791
TiO2	a	1	SVDQGGGGsPR	S1943	Q9UPU5	UBP24_HUMAN	Ubiquitin carboxyl-terminal hydrolase 24 (EC 3.4.19.12) (Deubiquitinating enzyme 24) (Ubiquitin thioesterase 24) (Ubiquitin-specific-processing protease 24)	USP24 KIAA1057	0.902902			0.853711			0.999688
TiO2	b,c	2	DTSPDKGELVSDEEEDt	T963	Q9UPU7	TBD2B_HUMAN	TBC1 domain family member 2B	TBC1D2B KIAA1055	1.05265	0.168447	16.0022	1.00766	0.222428	22.0738	0.995322	0.0394543	3.96397
TiO2	c	1	TLDPLVNTssLIMR	S318; S319;	Q9UPW5	CBPC1_HUMAN	Cytosolic carboxypeptidase 1 (EC 3.4.17.-) (ATP/GTP-binding protein 1) (Nervous system nuclear protein induced by axotomy protein 1 homolog)	AGTPBP1 CCP1 KIAA1035 NNA1	1.04604			0.950725			0.715158
TiO2	a,b	3	AGMSSNQSISSPVLDAVPRtPsRER	T1413; S1415	Q9UQ35	SRRM2_HUMAN	Serine/arginine repetitive matrix protein 2 (300 kDa nuclear matrix antigen) (Serine/arginine-rich splicing factor-related nuclear matrix protein of 300 kDa) (SR-related nuclear matrix protein of 300 kDa) (Ser/Arg-related nuclear matrix protein of 300 kDa) (Splicing coactivator subunit SRm300) (Tax-responsive enhancer element-binding protein 803) (TaxREB803)	SRRM2 KIAA0324 SRL300 SRM300 HSPC075	1.36752	0.488345	35.7102	0.68767	0.213333	31.0226	1.65181	0.528161	31.9747
TiO2	a	1	AGMSSNQSISsPVLDAVPRtPsRER	S1404; T1413; S1415	Q9UQ35				1.31171			1.34244			1.49961
TiO2	a,b	2	AHRstSADSASSSDtsRsR	S263; T264; T274; S275; S277*	Q9UQ35				0.708618	0.00616163	0.869529	1.57327	0.18661	11.8613	0.658937	0.260291	39.5016
TiO2	a,b	2	APsPSSR	S2427	Q9UQ35				1.33963	0.211677	15.8012	1.05098	0.0268006	2.55005	1.32372	0.175324	13.2448
TiO2	b	1	AQSGSDssPEPk	S1620; S1621;	Q9UQ35				0.803352			1.33966			0.810317
TiO2	a,b	2	GGsGYHsRsPAR	S1818; S1822; S1824	Q9UQ35				0.997323	0.161008	16.144	1.08764	0.238753	21.9514	1.08551	0.0821413	7.56705
TiO2	b	1	GRSECDssPEPK	S1482; S1484;	Q9UQ35				0.810268			0.864377			0.951558
TiO2	a	1	HAsSSPEsPKPAPAPGSHR	S435; S440;	Q9UQ35				0.987329			1.6363			0.700261
TiO2	a	1	HAsssPEsPKPAPAPGSHR	S435; S436; S437; S440;	Q9UQ35				0.878817			1.57941			0.670794
TiO2	a	1	HASssPEsPKPAPAPGSHR	S436; S437; S440;	Q9UQ35				1.12567			0.986652			1.08482
TiO2	a,b	2	RSPSVssPEPAEK	S1731; S1732;	Q9UQ35				0.836973	0.0895688	10.7015	0.940799	0.0329631	3.50374	0.912241	0.00325702	0.357035
TiO2	a	1	RSPsVssPEPAEK	S1729; S1731; S1732;	Q9UQ35				0.983665			1.06759			0.971056
TiO2	a	1	RsRsVsPCSNVESR	S1727; S1729; S1731;	Q9UQ35				0.997707			1.15717			0.828766
TiO2	b	1	SATRPsPsPER	S351; S353	Q9UQ35				1.29838			1.43894			1.07688
TiO2	a	1	SATRPsPsPERsSTGPEPPAPTPLLAER	S350; S352; S356	Q9UQ35	SRRM2_HUMAN	Serine/arginine repetitive matrix protein 2 (300 kDa nuclear matrix antigen) (Serine/arginine-rich splicing factor-related nuclear matrix protein of 300 kDa) (SR-related nuclear matrix protein of 300 kDa) (Ser/Arg-related nuclear matrix protein of 300 kDa) (Splicing coactivator subunit SRm300) (Tax-responsive enhancer element-binding protein 803) (TaxREB803)	SRRM2 KIAA0324 SRL300 SRM300 HSPC075	0.995075			1.26786			0.739963
TiO2	a,b,c	5	SATRPSPsPERsSTGPEPPAPTPLLAER	S353;S357	Q9UQ35				1.03073	0.249396	24.1959	0.966182	0.205265	21.245	1.2331	0.333802	27.0701
TiO2	b	1	SDtSsPEVR	T1071; S1073	Q9UQ35				0.821043			1.30241			0.801611
TiO2	a	1	SECDssPEPK	S1482; S1483;	Q9UQ35				0.775572			0.966404			0.941692
TiO2	b	1	SGssPEVDSK	S1581; S1582;	Q9UQ35				0.938102			1.17186			0.911478
TiO2	b	1	SGssPGLR	S1443; S1444	Q9UQ35				1.16773			0.993552			1.34444
TiO2	b	1	sGSsskGRGPsPEGSSSTESSPEHPPk	3P, ambiguous	Q9UQ35				1.14718			1.37437			0.927436
TiO2	b	1	SHSGSssPsPSR	S934; S935; S937	Q9UQ35				0.911453			1.34446			0.816079
TiO2	a	1	SHSGsssPsPSR	S933; S934; S935; S937	Q9UQ35				1.15754			1.20909			0.929609
TiO2	b,c	2	sPSVsSPEPAEK	S1727; S1731;	Q9UQ35				0.866983	0.0143522	1.65541	1.11722	0.0903005	8.08258	1.00287	0.0538573	5.37031
TiO2	a	1	SPsVsSPEPAEK	S1729; S1731;	Q9UQ35				0.906567			0.969181			0.922585
TiO2	c	1	sRAsPVSR	S1913; S1916	Q9UQ35				1.37333			1.02723			1.29554
TiO2	a,b,c	4	sRsAsSSPETR	S1707; S1709/S1711	Q9UQ35				1.21642	0.192871	15.8557	0.893289	0.275613	30.8537	1.26523	0.247636	19.5723
TiO2	a	1	sRSGSSPEVDSK	S1577;	Q9UQ35	SRRM2_HUMAN	Serine/arginine repetitive matrix protein 2 (300 kDa nuclear matrix antigen) (Serine/arginine-rich splicing factor-related nuclear matrix protein of 300 kDa) (SR-related nuclear matrix protein of 300 kDa) (Ser/Arg-related nuclear matrix protein of 300 kDa) (Splicing coactivator subunit SRm300) (Tax-responsive enhancer element-binding protein 803) (TaxREB803)	SRRM2 KIAA0324 SRL300 SRM300 HSPC075	0.835208			0.813379			1.04373
TiO2	b	1	sRSGssPEVDSK	S1577; S1581; S1582;	Q9UQ35				1.06012			1.33592			1.07256
TiO2	a,b	3	sRsGssPEVDSk	S1577/1579; S1581; S1582;	Q9UQ35				1.04017	0.0170046	1.63479	1.37163	0.229771	16.7517	0.902145	0.116506	12.9144
TiO2	a,b	4	sRsGSSPEVDSK	S1577; S1579;	Q9UQ35				0.856354	0.140186	16.3701	0.961456	0.0426701	4.43807	1.01865	0.0690584	6.7794
TiO2	a	1	sRsPATAK	S484; S486;	Q9UQ35				3.01677			1.11071			3.02931
TiO2	a,b	2	sRsPsSPELNNK	S1497; S1499; S1501;	Q9UQ35				0.843486	0.141863	16.8186	1.00219	0.100799	10.0579	0.949986	0.0581637	6.12259
TiO2	a,b	2	SRsPsSPELNNK	S1499; S1501;	Q9UQ35				0.906097	0.092337	10.1906	0.982712	0.0449464	4.57371	1.10656	0.0626042	5.65756
TiO2	a,b,c	8	sRtPPAIR	S2020; T2022	Q9UQ35				0.970735	0.152222	15.6811	1.20276	0.424993	35.3347	0.953067	0.20058	21.0458
TiO2	a,b	2	sRtPPSAPSQSR	S2407; T2409	Q9UQ35				0.933869	0.0506637	5.42514	0.886448	0.210415	23.7369	0.933337	0.132959	14.2455
TiO2	a,b,c	9	sRtPPVTR	S1925; T1927	Q9UQ35				0.892063	0.22501	25.2236	0.995935	0.216535	21.7419	0.933463	0.197028	21.1072
TiO2	c	1	sRTsPVSR	S1890; S1893	Q9UQ35				1.36058			0.849794			1.12043
TiO2	b	1	SSGHsSsELSPDAVEK	S1382; S1384;	Q9UQ35				1.20611			0.807628			1.3202
TiO2	a	1	SSSPVTELAsRsPIRQDR	S1110; S1112	Q9UQ35				0.878022			2.12275			0.43768
TiO2	a	1	STSADSASSSDtsRsR	T274; S275; S277	Q9UQ35				0.661086			0.925341			0.891167
TiO2	b	1	STSADSASSSDtsRSR	T274; S275	Q9UQ35				0.589691			0.734084			0.995074
TiO2	a	1	STSADSASssDTSRSR	S271; S272	Q9UQ35				0.831871			0.834279			1.19478
TiO2	a,b,c	5	sVsPCSNVESR	S952; S954;	Q9UQ35				1.11126	0.0663168	5.96774	1.34628	0.098471	7.31429	0.947212	0.13184	13.9187
TiO2	a,b	4	THTTALAGRsPsPASGR	S295; S297	Q9UQ35				1.57194	0.45401	28.8823	0.939278	0.154478	16.4464	1.23731	0.295004	23.8423
TiO2	a	1	TPsRHSCsGSSPPR	S887;S892	Q9UQ35				0.893608			1.23415			0.873113
TiO2	a	1	YSHSGsssPDTK	S972; S973; S974	Q9UQ35				0.886073			0.817586			1.13144
TiO2	a	1	YSHSGssSPDTK	S972; S973;	Q9UQ35				0.760272			0.920602			1.04265
TiO2	a	1	YSHSGSssPDTK	S973; S974;	Q9UQ35				0.894287			0.826928			0.888847
TiO2	a,b	3	ATIsDEEIER	S199	Q9UQN3	CHM2B_HUMAN	Charged multivesicular body protein 2b (CHMP2.5) (Chromatin-modifying protein 2b) (CHMP2b) (Vacuolar protein sorting-associated protein 2-2) (Vps2-2) (hVps2-2)	CHMP2B CGI-84	1.16066	0.0597373	5.14685	0.916471	0.236624	25.8191	1.17546	0.12267	10.436
TiO2	a	2	DALGDSLQVPVsPSSTTSSR	S152	Q9Y2D5	AKAP2_HUMAN	A-kinase anchor protein 2 (AKAP-2) (AKAP-KL) (Protein kinase A-anchoring protein 2) (PRKA2)	AKAP2 KIAA0920 PRKA2	0.714311	0.00472096	0.660911	0.737741	0.0450857	6.11132	1.18601	0.261435	22.0432
TiO2	a,b	3	AVPIAVADEGEsEsEDDDLKPR	S131; S133;	Q9Y2K6	UBP20_HUMAN	Ubiquitin carboxyl-terminal hydrolase 20 (EC 3.4.19.12) (Deubiquitinating enzyme 20) (Ubiquitin thioesterase 20) (Ubiquitin-specific-processing protease 20) (VHL-interacting deubiquitinating enzyme 2) (hVDU2)	USP20 KIAA1003 LSFR3A VDU2	1.18734	0.349475	29.4335	1.15976	0.443434	38.2349	1.04618	0.466954	44.6341
TiO2	a	1	ERsPsPLRGNVVPsPLPTR	S30; S32; S40	Q9Y2V2	CHSP1_HUMAN	Calcium-regulated heat stable protein 1 (Calcium-regulated heat-stable protein of 24 kDa) (CRHSP-24)	CARHSP1	1.57125			1.42386			1.02276
TiO2	a,b	2	sPsPLRGNVVPsPLPTRR	S30; S32; T35/S41	Q9Y2V2				1.32454	0.0750344	5.66495	0.977276	0.122243	12.5085	1.51681	0.308959	20.369
TiO2	a	2	ASAVSELsPR	S243	Q9Y2W1	TR150_HUMAN	Thyroid hormone receptor-associated protein 3 (Thyroid hormone receptor-associated protein complex 150 kDa component) (Trap150)	THRAP3 TRAP150	1.00771	0.0211369	2.09751	0.894162	0.00899437	1.0059	1.00781	0.0185575	1.84136
TiO2	a	1	sRsYsPAHNR	S51; S53; S55	Q9Y2W1				1.22986			1.68987			1.08907
TiO2	a,b	3	sRSYsPAHNR	S51; S55	Q9Y2W1				1.02819	0.168075	16.3466	1.24932	0.270978	21.69	1.01562	0.0826155	8.13453
TiO2	b	1	sysPAHNR	2P ambiguous S1;Y2; S3	Q9Y2W1				0.753949			1.41403			0.573855
TiO2	b	2	HGsGADSDyENTQSGDPLLGLEGK	S592; Y598;	Q9Y2X7	GIT1_HUMAN	ARF GTPase-activating protein GIT1 (ARF GAP GIT1) (Cool-associated and tyrosine-phosphorylated protein 1) (CAT-1) (CAT1) (G protein-coupled receptor kinase-interactor 1) (GRK-interacting protein 1)	GIT1	0.82627	0.116004	14.0395	1.90373	0.00462449	0.242917	1.07222	0.146021	13.6185
TiO2	a,b	6	MLAEsDEsGDEEsVSQTDKTELQNTLR	S190; S193/S198	Q9Y365	PCTL_HUMAN	PCTP-like protein (PCTP-L) (Antigen NY-CO-28) (START domain-containing protein 10) (StARD10) (Serologically defined colon cancer antigen 28) (StAR-related lipid transfer protein 10)	STARD10 SDCCAG28 CGI-52	1.03097	0.276975	0.268655	1.24644	0.417939	0.335307	0.977868	0.280374	0.28672
TiO2	a	1	ERTESEVPPRPAsPK	S544;	Q9Y3L3	3BP1_HUMAN	SH3 domain-binding protein 1 (3BP-1)	SH3BP1	0.852607			1.58848			0.683966
IP	a,b,c	6	IYQyIQSR	Y273	Q9Y463	DYR1B_HUMAN	Dual specificity tyrosine-phosphorylation-regulated kinase 1B (EC 2.7.12.1) (Minibrain-related kinase) (Mirk protein kinase)	DYRK1B MIRK	1.19127	0.145072	12.1779	0.858542	0.0943863	10.9938	1.16938	0.163297	13.9644
IP	b,c	3	ALDyYMLR	Y70	Q9Y490	TLN1_HUMAN	Talin-1	TLN1 KIAA1027 TLN	2.6015	0.243592	9.36351	3.2576	1.15523	35.4626	0.67694	0.207754	30.6902
IP	b,c	4	TMQFEPSTMVyDACR	Y26;	Q9Y490				1.19122	0.464153	38.9646	0.811465	0.190159	23.434	1.2613	0.581812	46.1278
TiO2	a,b	3	sRPtSFADELAAR	S284; T287	Q9Y4E1	FA21C_HUMAN	WASH complex subunit FAM21C (Vaccinia virus penetration factor) (VPEF)	FAM21C KIAA0592	1.62065	0.332506	20.5168	0.984995	0.330663	33.57	1.85034	0.414793	22.4171
TiO2	a,b	2	KTsSDDEsEEDEDDLLQR	2P, ambiguous	Q9Y5J1	UTP18_HUMAN	U3 small nucleolar RNA-associated protein 18 homolog (WD repeat-containing protein 50)	UTP18 WDR50 CDABP0061 CGI-48	1.29432	0.0291824	2.25466	0.848634	0.206675	24.3539	0.977377	0.0847805	8.67429
TiO2	a,b	3	VQEHEDsGDsEVENEAK	S121; S124;	Q9Y5J1				1.12982	0.140759	12.4586	0.722011	0.160759	22.2655	1.05372	0.210816	20.0069
TiO2	a	1	sVDFDSLTVR	S458	Q9Y5K6	CD2AP_HUMAN	CD2-associated protein (Adapter protein CMS) (Cas ligand with multiple SH3 domains)	CD2AP	1.54883			1.36094			1.13966
TiO2	a,b	3	VPSPLEGsEGDGDtD	S423; T426	Q9Y606	TRUA_HUMAN	tRNA pseudouridine synthase A, mitochondrial (EC 5.4.99.12) (tRNA pseudouridine(38-40) synthase) (tRNA pseudouridylate synthase I) (tRNA-uridine isomerase I)	PUS1 PP8985	1.23469	0.50855	41.1884	0.941353	0.222558	23.6423	1.17843	0.233833	19.8428
TiO2	a,b,c	5	VPSPLEGSEGDGDtD	T426	Q9Y606				1.26986	0.514835	40.5426	1.57268	0.47435	30.1619	0.922851	0.259962	28.1694
TiO2	a,b	2	NSASATTPLsGNSsR	S320; S324	Q9Y608	LRRF2_HUMAN	Leucine-rich repeat flightless-interacting protein 2 (LRR FLII-interacting protein 2)	LRRFIP2	0.996996	0.0576847	5.78585	1.334	0.195422	14.6493	0.793823	0.169142	21.3073
TiO2	b	1	RGsGDTSSLIDPDTSLSELR	S328	Q9Y608				0.836261			1.87055			0.813683
TiO2	a	1	lEPVsPPsPPHTDPELELVPPR	S149; S152	Q9Y618	NCOR2_HUMAN	Nuclear receptor corepressor 2 (N-CoR2) (CTG repeat protein 26) (SMAP270) (Silencing mediator of retinoic acid and thyroid hormone receptor) (SMRT) (T3 receptor-associating factor) (TRAC) (Thyroid-, retinoic-acid-receptor-associated corepressor)	NCOR2 CTG26	1.8414			1.3314			1.29983
IP	b	1	FEEVVyQAMEEVQK	Y684;	Q9Y6A5	TACC3_HUMAN	Transforming acidic coiled-coil-containing protein 3 (ERIC-1)	TACC3 ERIC1	n.d.			n.d.			n.d

## Sheet: TiO2 dataset
																C1				C2				C3
Replicate	Count	PeptideConfidence	Sequence	Protein Group Accessions	Phosphosites	ΔScore	pRS Site Probabilities	WT HEP (128)	WT FGF (130)	RT112 HEP (129)	RT112 FGF (131)	WT HEP normalized	WT FGF normalized	RT112 HEP normalized	RT112 FGF normalized	RT112 Hep : wt Hep	average RT112 Hep : wt Hep	st dev RT112 Hep : wt Hep	CV RT112 Hep : wt Hep	RT112 FGF : wt FGF	average RT112 FGF : wt FGF	st dev RT112 FGF : wt FGF	CV wt RT112 FGF : wt FGF	wt FGF: wt Hep	average wt FGF: wt hep	st dev wt FGF: wt hep	CV wt FGF: wt hep	pRS Score	IonScore	Exp Value	# Missed Cleavages	Ion Inject Time [ms]	Charge	m/z [Da]	MH+ [Da]	ΔM [ppm]	RT [min]	Scan number	Ions Matched	Spectrum File
a		High	aADPPAENSsAPEAEQGGAE	P67809	S10	0.0303	S(9): 15.4; S(10): 84.6	59648.8	66221.4	55787.1	119240	47719	66221.4	55787.1	73928.6	1.16908				1.11638				1.38774				35.4048	32.69	0.00231456	0	2	3	736.315	2206.93	-1.68711	40.5959	7753	17/192	TiO2.raw
a		High	aADPPAENSsAPEAEQGGAE	P67809	S10	0.1481	S(9): 16.0; S(10): 84.0	85770.4	68034.9	40947.2	141670	68616.3	68034.9	40947.2	87835.6	0.596756				1.29104				0.991527				48.5499	54.29	1.63852e-05	0	1	3	736.315	2206.93	-1.27227	40.7742	7804	20/192	TiO2.raw
a,c	2		aADPPAENSsAPEAEQGGAE	P67809	S10	0.1481											0.882916	0.28616	32.4108		1.20371	0.0873257	7.25471		1.14999	0.171192	14.8863
b	1	High	aAkLsEGsQPAEEEEDQETPSR	Q9UKV3	S5; S8	1	S(5): 97.8; S(8): 96.8; T(19): 2.7; S(21): 2.7	75525.1	38765	68085.8	65912.1	67972.6	38765	51064.3	65912.1	0.751249	0.751249			1.7003	1.7003			0.570304	0.570304			24.4394	33.69	0.00476733	1	3	3	1002.78	3006.33	-4.02825	47.2983	9958	14/244	TiO2_El_2nd_Rep.raw
b		High	aAPEASsPPAsPLQHLLPGk	Q96TA1	S7; S11;	0.2093	S(6): 1.0; S(7): 99.0; S(11): 100.0	2332.12	2498.73	3987.85	2794.78	2098.91	2498.73	2990.89	2794.78	1.42497				1.11848				1.19049				93.4607	42.7	0.00075453	0	26	2	1293.66	2586.31	-1.70037	72.5834	16663	8/176	TiO2_El_2nd_Rep.raw
a		High	aAPEASsPPAsPLQHLLPGk	Q96TA1	S7; S11;	1	S(6): 23.2; S(7): 82.2; S(11): 94.6	4160.68	6134.36	8386.33	7760.8	3328.55	6134.36	8386.33	4811.69	2.51952				0.784384				1.84295				17.0825	26.2	0.0344233	0	9	4	647.333	2586.31	-0.530796	70.63	15515	13/176	TiO2.raw
c		High	aAPEASsPPAsPLQHLLPGk	Q96TA1	S7; S11;	1	S(6): 54.2; S(7): 54.2; S(11): 91.6	4954.71	7040.02	6094.5	8579.44	4954.71	5632.01	5485.05	7721.49	1.10704				1.371				1.1367				16.4239	33.59	0.00564404	0	90	3	862.772	2586.3	-4.13631	72.4726	14403	15/176	TiO2_EL_3REP_2nd_attempt.raw
a		High	aAPEASsPPAsPLQHLLPGk	Q96TA1	S7; S11;	0.0571	S(6): 66.7; S(7): 66.7; S(11): 66.7	7726.65	8538.03	8013.87	14231.9	6181.32	8538.03	8013.87	8823.78	1.29647				1.03347				1.38126				25.0384	35.03	0.00441241	0	61	3	862.775	2586.31	-1.44597	70.1726	15425	18/176	TiO2.raw
c		High	aAPEASsPPAsPLQHLLPGk	Q96TA1	S7; S11;	1	S(6): 66.7; S(7): 66.7; S(11): 66.7	7805.68	11197.3	12472.1	15005.7	7805.68	8957.88	11224.9	13505.1	1.43805				1.50762				1.14761				45.2529	36.62	0.00287458	0	21	3	862.773	2586.3	-3.85311	72.5443	14416	12/176	TiO2_EL_3REP_2nd_attempt.raw
a		High	aAPEASsPPAsPLQHLLPGk	Q96TA1	S7; S11;	1	S(6): 66.7; S(7): 66.7; S(11): 66.7	8016.96	11947.6	8368.2	16060.5	6413.57	11947.6	8368.2	9957.54	1.30476				0.833433				1.86286				68.6383	33.91	0.00566988	0	30	3	862.775	2586.31	-0.879587	71.1382	15621	16/176	TiO2.raw
a		High	aAPEASsPPAsPLQHLLPGk	Q96TA1	S7; S11;	0.1087	S(6): 50.2; S(7): 50.2; S(11): 99.7	10667.7	10490.9	11257	19780.1	8534.17	10490.9	11257	12263.6	1.31905				1.16898				1.22928				56.5925	46.26	0.000334778	0	60	3	862.775	2586.31	-1.23358	70.2462	15438	22/176	TiO2.raw
b		High	aAPEASsPPAsPLQHLLPGk	Q96TA1	S7; S11;	0.0256	S(6): 66.7; S(7): 66.7; S(11): 66.7	16040.9	20037.3	30227.4	20142.1	14436.8	20037.3	22670.6	20142.1	1.57033				1.00523				1.38793				45.2529	38.93	0.00179113	0	20	3	862.775	2586.31	-0.737991	72.1588	16558	19/176	TiO2_El_2nd_Rep.raw
a		High	aAPEASsPPAsPLQHLLPGk	Q96TA1	S7; S11;	1	S(6): 50.0; S(7): 50.0; S(11): 100.0	17534.3	20529.3	18601.1	36240.7	14027.4	20529.3	18601.1	22469.2	1.32606				1.09449				1.46351				68.6383	46.33	0.000327097	0	31	3	862.775	2586.31	-0.808789	70.4009	15466	16/176	TiO2.raw
b		High	aAPEASsPPAsPLQHLLPGk	Q96TA1	S7; S11;	0.1429	S(6): 50.4; S(7): 50.4; S(11): 99.3	30227	24709.4	39185.5	48688.5	27204.3	24709.4	29389.2	48688.5	1.08031				1.97045				0.908289				34.6989	34.64	0.00480981	0	7	3	862.775	2586.31	-0.950385	72.2423	16579	19/176	TiO2_El_2nd_Rep.raw
b		High	aAPEASsPPAsPLQHLLPGk	Q96TA1	S7; S11;	0.0263	S(6): 12.3; S(7): 87.7; S(11): 100.0	87929.7	98414.7	120633	94899.5	79136.7	98414.7	90474.4	94899.5	1.14327				0.964282				1.2436				82.3196	37.54	0.00254606	0	2	3	862.776	2586.31	-0.596395	72.46	16632	31/176	TiO2_El_2nd_Rep.raw
a,b,c	11		aAPEASsPPAsPLQHLLPGk	Q96TA1	S7; S11;												1.4118	0.377626	26.7478		1.16835	0.323829	27.7168		1.34495	0.278626	20.7164
b		Medium	aAPEAsSPPAsPLQHLLPGk	Q96TA1	S6; S11;	0.1875	S(6): 9.8; S(7): 90.2; S(11): 100.0	1736.68	2245.89	3886.64	3387.27	1563.02	2245.89	2914.98	3387.27	1.86497				1.50821				1.43689				73.6778	31.74	0.00947887	0	26	2	1293.66	2586.31	-1.32278	72.7679	16703	19/176	TiO2_El_2nd_Rep.raw
a		High	aAPEAsSPPAsPLQHLLPGk	Q96TA1	S6; S11;	0.0833	S(6): 0.9; S(7): 99.1; S(11): 100.0	2524.46	1508.6	3036.62	4683.33	2019.57	1508.6	3036.62	2903.67	1.5036				1.92474				0.746995				89.0288	48.04	0.000222206	0	94	2	1293.66	2586.31	-1.22838	70.8685	15568	12/176	TiO2.raw
c		High	aAPEAsSPPAsPLQHLLPGk	Q96TA1	S6; S11;	1	S(6): 52.1; S(7): 52.1; S(11): 95.8	2775.54	6121.51	6294.85	5845.05	2775.54	4897.21	5665.37	5260.55	2.04118				1.07419				1.76442				45.2529	31.74	0.00830657	0	19	3	862.772	2586.3	-4.77349	73.4065	14592	15/176	TiO2_EL_3REP_2nd_attempt.raw
c		High	aAPEAsSPPAsPLQHLLPGk	Q96TA1	S6; S11;	0.122	S(6): 90.2; S(7): 11.0; S(11): 98.8	48294.3	65333.9	57822.2	68675.9	48294.3	52267.1	52040	61808.3	1.07756				1.18255				1.08226				69.954	41.38	0.000902447	0	4	3	862.772	2586.3	-4.77349	72.9214	14488	21/176	TiO2_EL_3REP_2nd_attempt.raw
a,b,c	4		aAPEAsSPPAsPLQHLLPGk	Q96TA1	S6; S11;												1.62183	0.369181	22.7633		1.42242	0.33109	23.2765		1.25764	0.380943	30.2903
a	1	High	aAsLTEDRDR	Q04637	S3	1	S(3): 100.0; T(5): 0.0	243954	204051	282340	454097	195163	204051	282340	281540	1.44668	1.44668			1.37975	1.37975			1.04554	1.04554			87.8539	21.83	0.0308388	1	3	2	721.845	1442.68	-1.33913	37.885	6938	6/80	TiO2.raw
c		High	aAsPSPQsVR	Q8IYB3	S3; S8	0.3462	S(3): 99.4; S(5): 1.2; S(8): 99.4	83856.2	117443	80859.5	110476	83856.2	93954.7	72773.5	99428.8	0.867837				1.05826				1.12043				76.6461	26.4	0.00446719	0	4	2	694.809	1388.61	-4.88402	35.1409	5246	5/84	TiO2_EL_3REP_2nd_attempt.raw
b		High	aAsPSPQsVR	Q8IYB3	S3; S8	1	S(3): 100.0; S(5): 0.0; S(8): 100.0	133790	226936	279654	133350	120411	226936	209740	133350	1.74187				0.587614				1.88468				97.4369	25.41	0.00532319	0	3	2	694.812	1388.62	-0.752327	34.6421	6161	8/84	TiO2_El_2nd_Rep.raw
b		Medium	aAsPSPQsVR	Q8IYB3	S3; S8	0.2381	S(3): 100.0; S(5): 0.1; S(8): 99.9	187567	223992	252843	159901	168810	223992	189632	159901	1.12335				0.713868				1.32689				105.119	20.71	0.0161344	0	2	2	694.812	1388.62	-0.400695	34.9258	6247	9/84	TiO2_El_2nd_Rep.raw
a		High	aAsPSPQsVR	Q8IYB3	S3; S8	0.2609	S(3): 100.0; S(5): 0.0; S(8): 100.0	249850	218544	162336	299632	199880	218544	162336	185772	0.812168				0.850041				1.09338				101.402	23.44	0.00905795	0	3	2	694.811	1388.62	-1.71932	34.4005	5886	8/84	TiO2.raw
a,b,c	5		aAsPSPQsVR	Q8IYB3	S3; S8	0.2609											1.13631	0.368789	32.4551		0.802447	0.174433	21.7376		1.35634	0.318125	23.4546
c		High	aAsPsPQSVR	Q8IYB3	S3; S5	0.3704	S(3): 100.0; S(5): 99.7; S(8): 0.3	53498.8	52434.9	42613.7	56386	53498.8	41947.9	38352.3	50747.4	0.716882				1.20977				0.784091				91.7804	27.19	0.00372421	0	8	2	694.809	1388.61	-4.88402	36.2506	5571	9/84	TiO2_EL_3REP_2nd_attempt.raw
c		High	aAsPsPQSVR	Q8IYB3	S3; S5	1	S(3): 100.0; S(5): 99.9; S(8): 0.1	320068	280122	246552	252452	320068	224098	221897	227206	0.693281				1.01387				0.700156				75.0209	26.87	0.00400899	0	1	2	694.809	1388.61	-4.62029	35.7831	5433	10/84	TiO2_EL_3REP_2nd_attempt.raw
c		High	aAsPsPQSVR	Q8IYB3	S3; S5	1	S(3): 100.0; S(5): 100.0; S(8): 0.0	272982	386832	359265	270010	272982	309466	323339	243009	1.18447				0.785254				1.13365				92.0668	26.99	0.00389973	0	1	2	694.809	1388.61	-4.97193	35.553	5366	7/84	TiO2_EL_3REP_2nd_attempt.raw
b		Medium	aAsPsPQSVR	Q8IYB3	S3; S5	1	S(3): 100.0; S(5): 99.8; S(8): 0.2	550604	403167	568220	455139	495543	403167	426165	455139	0.859996				1.12891				0.813586				61.5735	17.07	0.0363222	0	1	2	694.812	1388.62	-0.840235	35.1144	6302	9/84	TiO2_El_2nd_Rep.raw
a		High	aAsPsPQSVR	Q8IYB3	S3; S5	0.1739	S(3): 100.0; S(5): 100.0; S(8): 0.0	683577	650660	586405	965132	546862	650660	586405	598382	1.07231				0.919654				1.18981				118.051	23.43	0.00817095	0	1	2	694.811	1388.62	-1.36768	34.7854	6000	6/84	TiO2.raw
a		High	aAsPsPQSVR	Q8IYB3	S3; S5	0.4138	S(3): 100.0; S(5): 100.0; S(8): 0.0	799307	690245	621706	1.09946e+06	639446	690245	621706	681662	0.972257				0.987565				1.07944				112.146	29.24	0.00238248	0	1	2	694.811	1388.62	-1.45559	35.1962	6124	6/84	TiO2.raw
b		High	aAsPsPQSVR	Q8IYB3	S3; S5	0.4	S(3): 100.0; S(5): 100.0; S(8): 0.0	1.62039e+06	1.28208e+06	1.88351e+06	1.30852e+06	1.45835e+06	1.28208e+06	1.41263e+06	1.30852e+06	0.968652				1.02062				0.879133				110.157	30.09	0.00181206	0	0	2	694.812	1388.62	-0.576511	35.3063	6361	8/84	TiO2_El_2nd_Rep.raw
a		High	aAsPsPQSVR	Q8IYB3	S3; S5	1	S(3): 100.0; S(5): 99.6; S(8): 0.5	1.82356e+06	1.33995e+06	1.29678e+06	2.37281e+06	1.45884e+06	1.33995e+06	1.29678e+06	1.47114e+06	0.888911				1.09791				0.918502				76.8095	22.17	0.0121347	0	0	2	694.811	1388.62	-1.63141	34.9767	6059	6/84	TiO2.raw
a,b,c	8		aAsPsPQSVR	Q8IYB3	S3; S5												0.919595	0.156311	16.9978		1.02044	0.12258	12.0124		0.937296	0.166309	17.7435
b		Medium	aAsPsPQsVR	Q8IYB3	S3; S5; S8	1	S(3): 100.0; S(5): 100.0; S(8): 100.0	144665	112814	174095	114493	130198	112814	130571	114493	1.00286				1.01488				0.866477				94.1218	18.24	0.0157467	0	4	2	734.795	1468.58	-0.726619	34.8621	6228	8/84	TiO2_El_2nd_Rep.raw
b		Medium	aAsPsPQsVR	Q8IYB3	S3; S5; S8	1	S(3): 100.0; S(5): 100.0; S(8): 100.0	170781	120239	208857	145919	153703	120239	156643	145919	1.01912				1.21357				0.782282				87.0133	17.82	0.0173456	0	2	2	734.795	1468.58	-1.0591	35.4976	6421	5/84	TiO2_El_2nd_Rep.raw
b		High	aAsPsPQsVR	Q8IYB3	S3; S5; S8	1	S(3): 100.0; S(5): 100.0; S(8): 100.0	326919	252783	430923	245448	294227	252783	323192	245448	1.09844				0.970981				0.859142				48.0006	28.56	0.00153247	0	1	2	734.796	1468.58	0.0214718	35.0471	6282	7/84	TiO2_El_2nd_Rep.raw
a		High	aAsPsPQsVR	Q8IYB3	S3; S5; S8	1	S(3): 100.0; S(5): 100.0; S(8): 100.0	239808	221135	227790	292645	191846	221135	227790	181440	1.18736				0.820494				1.15267				121.846	26.92	0.00274368	0	3	2	734.794	1468.58	-1.8072	34.3152	5859	10/84	TiO2.raw
a		High	aAsPsPQsVR	Q8IYB3	S3; S5; S8	1	S(3): 100.0; S(5): 100.0; S(8): 100.0	248150	220218	189954	308852	198520	220218	189954	191488	0.95685				0.86954				1.1093				111.598	26.86	0.00278185	0	2	2	734.794	1468.58	-1.72407	34.7365	5987	10/84	TiO2.raw
b		High	aAsPsPQsVR	Q8IYB3	S3; S5; S8	1	S(3): 100.0; S(5): 100.0; S(8): 100.0	382097	263239	338092	357835	343887	263239	253569	357835	0.737362				1.35936				0.765481				123.392	26.76	0.00231949	0	1	2	734.795	1468.58	-0.311013	35.2537	6344	9/84	TiO2_El_2nd_Rep.raw
a		High	aAsPsPQsVR	Q8IYB3	S3; S5; S8	1	S(3): 100.0; S(5): 100.0; S(8): 100.0	363044	314597	289943	475253	290436	314597	289943	294657	0.998305				0.936617				1.08319				137.202	35.18	0.000394406	0	1	2	734.795	1468.58	-1.14223	34.5076	5916	8/84	TiO2.raw
a,b	7		aAsPsPQsVR	Q8IYB3	S3; S5; S8												1.00004	0.128736	12.8731		1.02649	0.17895	17.4331		0.945505	0.151872	16.0626
b		High	aASPsPQsVR	Q8IYB3	S5; S8	0.3243	S(3): 0.0; S(5): 100.0; S(8): 100.0	310766	223239	302314	255752	279690	223239	226736	255752	0.810669				1.14564				0.798168				102.71	37.01	0.000368275	0	2	2	694.812	1388.62	-0.576511	36.3761	6684	10/84	TiO2_El_2nd_Rep.raw
b		Medium	aASPsPQsVR	Q8IYB3	S5; S8	1	S(3): 0.2; S(5): 99.8; S(8): 100.0	348720	294889	297733	260670	313848	294889	223300	260670	0.71149				0.883959				0.939593				65.7846	19.02	0.0244363	0	1	2	694.812	1388.62	0.126752	36.5739	6743	7/84	TiO2_El_2nd_Rep.raw
a		High	aASPsPQsVR	Q8IYB3	S5; S8	0.3333	S(3): 0.2; S(5): 99.8; S(8): 100.0	342729	261025	245311	364095	274183	261025	245311	225739	0.894695				0.864817				0.952009				65.7846	30.49	0.00125063	0	2	2	694.811	1388.62	-1.27977	36.1808	6422	7/84	TiO2.raw
a		High	aASPsPQsVR	Q8IYB3	S5; S8	0.2333	S(3): 0.2; S(5): 99.8; S(8): 100.0	404536	344034	232889	496104	323629	344034	232889	307584	0.719618				0.894052				1.06305				51.6296	29.94	0.00202782	0	2	2	694.811	1388.62	-1.5435	36.0042	6371	12/84	TiO2.raw
c		Medium	aASPsPQsVR	Q8IYB3	S5; S8	1	S(3): 0.0; S(5): 100.0; S(8): 100.0	55200.7	62792.5	53189.1	53675.8	55200.7	50234	47870.2	48308.2	0.867203				0.961664				0.910025				65.7846	16.88	0.0399977	0	9	2	694.809	1388.61	-4.7082	36.9489	5775	12/84	TiO2_EL_3REP_2nd_attempt.raw
a,b,c	5		aASPsPQsVR	Q8IYB3	S5; S8												0.800735	0.0746857	9.32715		0.950026	0.10311	10.8534		0.932569	0.084882	9.10196
c	1	High	aATAARPPAPPPAPQPPSPtPsPPRPTLAR	Q96B36	T20; S22	0.2439	T(3): 20.9; S(18): 38.3; T(20): 38.3; S(22): 38.3; T(27): 64.3	10597.6	13780.9	10852.7	13214.7	10597.6	11024.7	9767.45	11893.3	0.921663	0.921663			1.07878	1.07878			1.0403	1.0403			2.16374	41.42	0.00138813	0	12	4	839.18	3353.7	-4.25038	53.7675	10487	25/328	TiO2_EL_3REP_2nd_attempt.raw
c	1	High	aATAARPPAPPPAPQPPsPTPsPPRPTLAR	Q96B36	S18; S22	0.0294	T(3): 27.8; S(18): 54.1; T(20): 49.1; S(22): 38.8; T(27): 30.2	12575.5	9446.37	8978.8	13356.3	12575.5	7557.1	8080.92	12020.7	0.642592	0.642592			1.59065	1.59065			0.600938	0.600938			4.73636	34.4	0.00708002	0	10	4	839.179	3353.7	-4.90556	53.8129	10496	23/328	TiO2_EL_3REP_2nd_attempt.raw
b	1	Medium	aATAARPPAPPPAPQPPsPtPSPPRPTLAR	Q96B36	S18; T20	1	T(3): 12.9; S(18): 37.4; T(20): 37.4; S(22): 37.4; T(27): 75.0	29688	29550	50367.8	40269.5	26719.2	29550	37775.9	40269.5	1.41381	1.41381			1.36276	1.36276			1.10595	1.10595			6.58458	29.98	0.0184347	0	6	4	839.183	3353.71	-0.974488	53.2486	11730	14/328	TiO2_El_2nd_Rep.raw
a		Medium	aAVLsDsEDEEkASAk	Q96ST2	S5; S7	1	S(5): 100.0; S(7): 100.0; S(14): 0.0	29897.4	33147.3	29242.7	40638.8	23917.9	33147.3	29242.7	25196.1	1.22263				0.760124				1.38588				89.7786	24.87	0.035842	1	13	2	1249.1	2497.2	-3.39933	53.2015	11474	12/136	TiO2.raw
c		Medium	aAVLsDsEDEEkASAk	Q96ST2	S5; S7	1	S(5): 99.5; S(7): 98.4; S(14): 2.1	66699.9	88713.5	82583.4	69531.8	66699.9	70970.8	74325.1	62578.6	1.11432				0.881752				1.06403				34.4937	25.86	0.028536	1	7	3	833.071	2497.2	-3.47804	54.4819	10664	19/136	TiO2_EL_3REP_2nd_attempt.raw
a,c	2		aAVLsDsEDEEkASAk	Q96ST2	S5; S7												1.16847	0.0541533	4.63454		0.820938	0.0608138	7.40784		1.22495	0.160924	13.1371
c	1	High	aDAPDAGAQsDSELPSYHQNDVSLDR	Q92538	S10	0.1579	S(10): 96.5; S(12): 3.3; S(16): 0.0; Y(17): 0.2; S(23): 0.0	4638.99	5240.98	4568.93	8233.55	4638.99	4192.78	4112.04	7410.19	0.886408	0.886408			1.76737	1.76737			0.903814	0.903814			75.5654	56.98	1.64367e-05	0	15	3	1023.12	3067.33	-5.03681	56.0064	11033	34/268	TiO2_EL_3REP_2nd_attempt.raw
b		Medium	aEEDEILNRsPR	P27824	S10	1	S(10): 100.0	199027	199479	241055	184516	179124	199479	180791	184516	1.0093				0.924993				1.11363				60.4207	29.39	0.00713496	1	2	3	579.95	1737.84	-0.605128	49.4868	10609	7/104	TiO2_El_2nd_Rep.raw
b		High	aEEDEILNRsPR	P27824	S10	1	S(10): 100.0	246286	204565	253234	208475	221657	204565	189925	208475	0.856842				1.01912				0.922889				101.212	44.49	0.000216935	1	3	2	869.422	1737.84	-0.211055	49.5813	10638	6/104	TiO2_El_2nd_Rep.raw
a		High	aEEDEILNRsPR	P27824	S10	1	S(10): 100.0	197053	139313	166149	259341	157642	139313	166149	160792	1.05396				1.15417				0.883728				108.043	30.59	0.00554337	1	2	2	869.421	1737.83	-1.82664	48.3959	10074	11/104	TiO2.raw
b		High	aEEDEILNRsPR	P27824	S10	1	S(10): 100.0	365599	333710	445445	355096	329039	333710	334083	355096	1.01533				1.06409				1.01419				88.7249	35.91	0.00156434	1	1	2	869.422	1737.84	-0.351541	49.7619	10689	8/104	TiO2_El_2nd_Rep.raw
b		High	aEEDEILNRsPR	P27824	S10	1	S(10): 100.0	772712	607548	407151	538220	695441	607548	305363	538220	0.439093				0.885889				0.873615				68.0661	35.02	0.00193587	1	0	3	579.95	1737.84	-0.289035	49.8904	10729	10/104	TiO2_El_2nd_Rep.raw
a		High	aEEDEILNRsPR	P27824	S10	1	S(10): 100.0	456649	396977	402966	740872	365319	396977	402966	459341	1.10305				1.1571				1.08666				65.2125	27.97	0.0112509	1	1	3	579.95	1737.84	-1.13195	47.885	9923	11/104	TiO2.raw
a		High	aEEDEILNRsPR	P27824	S10	1	S(10): 100.0	651970	562485	500826	914688	521576	562485	500826	567106	0.960216				1.00822				1.07843				126.456	42.09	0.000414071	1	1	2	869.421	1737.83	-1.40518	47.9659	9946	6/104	TiO2.raw
a		High	aEEDEILNRsPR	P27824	S10	1	S(10): 100.0	863486	797787	763934	1.43281e+06	690788	797787	763934	888340	1.10589				1.11351				1.15489				116.252	44.69	0.000229247	1	0	2	869.421	1737.83	-1.33494	48.1676	10007	6/104	TiO2.raw
c		Medium	aEEDEILNRsPR	P27824	S10	1	S(10): 100.0	943958	1.68763e+06	1.31441e+06	1.52979e+06	943958	1.35011e+06	1.18297e+06	1.37682e+06	1.25321				1.01978				1.43026				56.8527	26.7	0.0162485	1	0	3	579.948	1737.83	-5.03044	50.4256	9590	11/104	TiO2_EL_3REP_2nd_attempt.raw
b		Medium	aEEDEILNRsPR	P27824	S10	1	S(10): 100.0	5.02534e+06	1.74935e+06	4.00322e+06	4.24103e+06	4.52281e+06	1.74935e+06	3.00241e+06	4.24103e+06	0.663838				2.42435				0.386784				50.7528	23.59	0.0266888	1	0	3	579.951	1737.84	-0.0783072	49.68	10666	6/104	TiO2_El_2nd_Rep.raw
a		High	aEEDEILNRsPR	P27824	S10	1	S(10): 100.0	1.08122e+07	1.08965e+07	6.31863e+06	1.56084e+07	8.6498e+06	1.08965e+07	6.31863e+06	9.6772e+06	0.730495				0.888098				1.25975				69.7849	28.9	0.00785832	1	0	3	579.95	1737.84	-0.183671	48.0977	9986	5/104	TiO2.raw
a,b,c	11		aEEDEILNRsPR	P27824	S10												0.926475	0.224022	24.1801		1.15085	0.41296	35.8832		1.01862	0.25424	24.9592
a	1	High	aEkQEDSEssEEEsDSEEAAASPAQVk	Q13428	tripleP; ambigous (S7,S9,S10,S14,S16,S22)	0.0877	S(7): 50.0; S(9): 50.0; S(10): 50.0; S(14): 50.0; S(16): 50.0; S(22): 50.0	77602.2	46283.7	57232.1	106007	62081.8	46283.7	57232.1	65724.6	0.921883	0.921883			1.42004	1.42004			0.745527	0.745527			12.9492	56.6	2.27527e-05	1	3	4	949.406	3794.6	-0.658239	50.1136	10582	13/304	TiO2.raw
a		High	aESSDsGAEsEEEEAQEEVkGAEQSDNDkk	Q5T8D3	S6; S10 ;	1	S(3): 29.8; S(4): 29.8; S(6): 58.0; S(10): 58.0; S(25): 24.5	78918.7	69979.7	74272.7	93220.2	63135	69979.7	74272.7	57796.5	1.17641				0.825904				1.10841				11.8003	29.23	0.0234022	2	4	4	1072.99	4288.92	-2.65956	58.8969	13018	33/288	TiO2.raw
a		Medium	aESSDsGAEsEEEEAQEEVkGAEQSDNDkk	Q5T8D3	S6; S10 ;	1	S(3): 33.4; S(4): 33.4; S(6): 52.2; S(10): 52.2; S(25): 28.8	65636.7	66521.4	46715.1	99318.1	52509.4	66521.4	46715.1	61577.2	0.889652				0.925676				1.26685				9.40296	25.26	0.0570386	2	6	4	1072.99	4288.92	-1.63494	58.9632	13035	21/288	TiO2.raw
a	2		aESSDsGAEsEEEEAQEEVkGAEQSDNDkk	Q5T8D3	S6; S10 ;												1.03303	0.143379	13.8795		0.87579	0.0498862	5.69613		1.18763	0.0792164	6.67012
c	1	Medium	aGDLLEDsPk	P51858	S8;	1	S(8): 100.0	28602.1	29334.6	23809.5	37009.6	28602.1	23467.7	21428.5	33308.6	0.749195	0.749195			1.41934	1.41934			0.820491	0.820491			95.6522	22.22	0.0404859	0	14	2	791.907	1582.81	-4.31914	60.661	12045	5/72	TiO2_EL_3REP_2nd_attempt.raw
a		High	aGEPNsPDAEEANsPDVTAGcDPAGVHPPR	Q08J23	S6; S14;	0.2745	S(6): 100.0; S(14): 99.6; T(18): 0.4	9687.87	13307.6	21868.6	29971.8	7750.3	13307.6	21868.6	18582.5	2.82164				1.39639				1.71704				47.5981	51.17	8.05847e-05	0	4	3	1135.14	3403.41	-2.02261	49.9137	10525	34/332	TiO2.raw
a		High	aGEPNsPDAEEANsPDVTAGcDPAGVHPPR	Q08J23	S6; S14;	0.1296	S(6): 99.8; S(14): 96.5; T(18): 3.8	22463.7	18037.3	17544.5	31198.9	17971	18037.3	17544.5	19343.3	0.976271				1.07241				1.00369				40.4336	53.96	4.05809e-05	0	3	3	1135.14	3403.41	-1.1618	50.1752	10599	36/332	TiO2.raw
b		High	aGEPNsPDAEEANsPDVTAGcDPAGVHPPR	Q08J23	S6; S14;	1	S(6): 97.0; S(14): 76.4; T(18): 26.6	32852	35217.3	42088	39744.6	29566.8	35217.3	31566	39744.6	1.06762				1.12855				1.19111				14.6573	32.38	0.00580987	0	2	4	851.609	3403.41	-0.179404	51.0547	11079	25/332	TiO2_El_2nd_Rep.raw
a		High	aGEPNsPDAEEANsPDVTAGcDPAGVHPPR	Q08J23	S6; S14;	0.3	S(6): 100.0; S(14): 99.5; T(18): 0.5	20346.7	17316.6	18155.5	44699.1	16277.3	17316.6	18155.5	27713.4	1.11538				1.6004				1.06384				67.1073	70.17	1.0145e-06	0	4	3	1135.14	3403.4	-3.52903	49.991	10548	27/332	TiO2.raw
a,b	4		aGEPNsPDAEEANsPDVTAGcDPAGVHPPR	Q08J23	S6; S14;												1.49523	0.767435	51.3256		1.29944	0.212557	16.3576		0.999224	0.550325	55.0752
b		High	aGMSSNQSISSPVLDAVPRtPsRER	Q9UQ35	T20; S22	1	S(4): 1.1; S(5): 1.4; S(8): 5.4; S(10): 22.3; S(11): 22.3; T(20): 73.7; S(22): 73.7	7924.19	16734.5	19567.2	8263.8	7131.77	16734.5	14675.4	8263.8	2.05775				0.493817				2.34648				26.6803	47.04	0.000348935	2	6	4	758.612	3031.43	0.0572569	59.9999	13649	19/268	TiO2_El_2nd_Rep.raw
b		High	aGmSSNQSISSPVLDAVPRtPsRER	Q9UQ35	T20; S22	0.3409	S(4): 0.8; S(5): 1.2; S(8): 8.1; S(10): 20.4; S(11): 20.4; T(20): 57.4; S(22): 91.7	32619.2	31317.2	39222.6	30841.3	29357.3	31317.2	29417	30841.3	1.00203				0.984802				1.06676				27.6088	44.28	0.000615863	2	4	4	762.612	3047.43	1.8858	56.4801	12656	11/268	TiO2_El_2nd_Rep.raw
a		High	aGmSSNQSISSPVLDAVPRtPsRER	Q9UQ35	T20; S22	0.3721	S(4): 9.0; S(5): 17.7; S(8): 58.3; S(10): 50.7; S(11): 25.9; T(20): 19.2; S(22): 19.2	38748.6	47806.1	32325.4	45060.4	30998.9	47806.1	32325.4	27937.4	1.04279				0.584391				1.54219				13.564	43.35	0.000783736	2	3	4	762.61	3047.42	-1.15852	54.6696	11882	23/268	TiO2.raw
a,b	3		aGmSSNQSISSPVLDAVPRtPsRER	Q9UQ35	T20; S22												1.36752	0.488345	35.7102		0.68767	0.213333	31.0226		1.65181	0.528161	31.9747
a	1	High	aGmSSNQSISsPVLDAVPRtPsRER	Q9UQ35	S11; T20; S22	1	S(4): 3.4; S(5): 3.4; S(8): 9.4; S(10): 22.3; S(11): 71.3; T(20): 95.1; S(22): 95.1	9250.22	11097.4	9706.91	24028.3	7400.18	11097.4	9706.91	14897.6	1.31171	1.31171			1.34244	1.34244			1.49961	1.49961			30.7488	42.4	0.000765335	2	15	4	782.601	3127.38	-1.60445	55.7384	12167	22/268	TiO2.raw
a	1	High	aGsPFsPPPSSSSLTGEAAISR	Q96JY6	S3; S6	0.375	S(3): 99.5; S(6): 98.6; S(10): 0.8; S(11): 0.8; S(12): 0.2; S(13): 0.1; T(15): 0.0; S(21): 0.0	3579.85	3541.87	2424.77	6279.66	2863.88	3541.87	2424.77	3893.39	0.846673	0.846673			1.09925	0.846673			1.23674	1.23674			61.4665	39.89	0.00111796	0	30	3	831.381	2492.13	-1.33486	62.7855	13930	25/168	TiO2.raw
b		High	aHRstSADSASSSDtsRsR	Q9UQ35	S4; T5; T15; S16; S18	0.24	Too many isoforms	8650.18	3103.53	7291.65	5461.84	7785.17	3103.53	5468.74	5461.84	0.702456				1.75988				0.398647					24.94	0.00319867	2	21	3	865.635	2594.89	0.00631228	23.4564	2889	22/208	TiO2_El_2nd_Rep.raw
a		High	aHRstSADSASSSDtsRsR	Q9UQ35	S4; T5; T15; S16; S18	1	Too many isoforms	9070.1	6669.99	5186.49	14917.7	7256.08	6669.99	5186.49	9249	0.714779				1.38666				0.919228					20.57	0.00874923	2	28	3	865.636	2594.89	0.500259	23.3779	2663	18/208	TiO2.raw
a,b	2		aHRstSADSASSSDtsRsR	Q9UQ35	S4; T5; T15; S16; S18*												0.708618	0.00616163	0.869529		1.57327	0.18661	11.8613		0.658937	0.260291	39.5016
c		High	aHsPASTLPNsPGSTFER	Q9UMD9	S3; S11	0.175	S(3): 98.8; S(6): 0.6; T(7): 0.6; S(11): 99.4; S(14): 0.6; T(15): 0.0	22555.7	36063.7	26471.6	15642.1	22555.7	28851	23824.5	14077.9	1.05625				0.487953				1.2791				99.3072	40.45	0.000604053	0	6	2	1122.99	2244.98	-4.96865	53.4284	10395	11/168	TiO2_EL_3REP_2nd_attempt.raw
c		High	aHsPASTLPNsPGSTFER	Q9UMD9	S3; S11	0.25	S(3): 91.9; S(6): 7.4; T(7): 0.7; S(11): 86.2; S(14): 6.9; T(15): 6.9	18522.2	19859.2	14786.7	18656.9	18522.2	15887.4	13308	16791.2	0.718488				1.05689				0.857746				72.7449	36.26	0.001597	0	3	3	748.998	2244.98	-4.75713	53.7298	10475	16/168	TiO2_EL_3REP_2nd_attempt.raw
b		Medium	aHsPASTLPNsPGSTFER	Q9UMD9	S3; S11	0.1667	S(3): 99.0; S(6): 0.8; T(7): 0.2; S(11): 93.6; S(14): 3.2; T(15): 3.2	82217.7	90027.9	111193	99641	73996	90027.9	83394.8	99641	1.12702				1.10678				1.21666				51.6679	29.53	0.00785578	0	1	3	749.001	2244.99	-0.352772	52.9354	11634	8/168	TiO2_El_2nd_Rep.raw
a		High	aHsPASTLPNsPGSTFER	Q9UMD9	S3; S11	0.2353	S(3): 98.8; S(6): 0.6; T(7): 0.6; S(11): 99.4; S(14): 0.6; T(15): 0.1	46490.5	60355.4	56147.4	100527	37192.4	60355.4	56147.4	62326.8	1.50965				1.03266				1.62279				82.835	33.7	0.00315669	0	3	2	1123	2244.98	-2.2499	51.86	11084	11/168	TiO2.raw
a		High	aHsPASTLPNsPGSTFER	Q9UMD9	S3; S11	0.1562	S(3): 97.8; S(6): 1.9; T(7): 0.3; S(11): 96.4; S(14): 1.8; T(15): 1.8	250294	139363	183621	230028	200235	139363	183621	142617	0.917024				1.02335				0.695996				68.8461	31.67	0.00493558	0	1	3	748.999	2244.98	-2.55495	52.062	11143	17/168	TiO2.raw
a		High	aHsPASTLPNsPGSTFER	Q9UMD9	S3; S11	0.0741	S(3): 83.8; S(6): 8.1; T(7): 8.1; S(11): 83.8; S(14): 8.1; T(15): 8.1	352196	333952	338466	419264	281756	333952	338466	259944	1.20127				0.778387				1.18525				60.4998	27.39	0.0134968	0	0	3	749	2244.98	-2.2287	51.8391	11078	7/168	TiO2.raw
c		High	aHsPASTLPNsPGSTFERk	Q9UMD9	S3; S11;	1	S(3): 82.0; S(6): 14.2; T(7): 14.2; S(11): 71.6; S(14): 9.0; T(15): 9.0	14714.7	23705.5	19255.2	31901.4	14714.7	18964.4	17329.7	28711.3	1.17771				1.51396				1.28881				35.827	30.84	0.00885948	1	5	3	868.083	2602.24	-4.49025	55.0559	10807	9/180	TiO2_EL_3REP_2nd_attempt.raw
b		High	aHsPASTLPNsPGSTFER	Q9UMD9	S3; S11	0.2093	S(3): 98.9; S(6): 0.5; T(7): 0.5; S(11): 99.4; S(14): 0.6; T(15): 0.1	23745.6	36983.2	37644.4	23699.2	21371	36983.2	28233.3	23699.2	1.3211				0.64081				1.73053				84.0974	43.31	0.000340661	0	7	2	1123	2244.99	-1.3799	53.0256	11663	13/168	TiO2_El_2nd_Rep.raw
b		High	aHsPASTLPNsPGSTFERk	Q9UMD9	S3; S11;	1	S(3): 33.3; S(6): 33.3; T(7): 33.3; S(11): 47.4; S(14): 26.3; T(15): 26.3	84433.6	115168	137058	110891	75990.2	115168	102793	110891	1.35272				0.962868				1.51556				9.47153	33.24	0.00602287	1	4	3	868.087	2602.25	0.0834528	54.2691	12026	10/180	TiO2_El_2nd_Rep.raw
a		High	aHsPASTLPNsPGSTFERk	Q9UMD9	S3; S11;	1	S(3): 9.0; S(6): 9.0; T(7): 82.0; S(11): 82.0; S(14): 9.0; T(15): 9.0	157416	124085	103829	200668	125932	124085	103829	124414	0.824485				1.00265				0.985332				25.9085	31.84	0.0079211	1	6	3	868.086	2602.24	-1.81639	52.6858	11327	10/180	TiO2.raw
a,b,c	7		aHsPASTLPNsPGSTFERk	Q9UMD9	S3; S11;												1.12057	0.234566	20.9327		0.960631	0.265822	27.6716		1.17536	0.357516	30.4176
a	1	High	aHsPASTLPNSPGstFER	Q9UMD9	S3; S14; T15	1	S(3): 89.8; S(6): 13.2; T(7): 18.8; S(11): 18.4; S(14): 79.9; T(15): 79.9	67171	44129	40216.8	93621.2	53736.8	44129	40216.8	58045.1	0.748404	0.748404			1.31535	1.31535			0.821207	0.821207			32.6449	31.17	0.0037428	0	2	3	775.655	2324.95	-2.29294	51.8707	11088	14/168	TiO2.raw
a	1	High	aHsPASTLPNsPGstFERk	Q9UMD9	S3; S11; S14; T15;	1	S(3): 18.2; S(6): 67.5; T(7): 22.6; S(11): 93.5; S(14): 99.4; T(15): 98.8	41651	30570.5	32473.9	61167.5	33320.8	30570.5	32473.9	37923.9	0.974581	0.974581			1.24054	1.24054			0.917459	0.917459			30.4905	23.43	0.0320029	1	24	3	921.395	2762.17	-3.47309	54.6279	11873	15/180	TiO2.raw
b		High	aIISSsDDssDEDkLk	Q6PD62	S5; S9; S10	0.2222	S(4): 9.0; S(5): 82.5; S(6): 10.1; S(9): 98.6; S(10): 99.8	28469.2	9363.39	13232.8	37119.5	25622.3	9363.39	9924.57	37119.5	0.387342				3.96432				0.36544				69.5216	35.54	0.00268084	1	20	3	879.736	2637.19	-0.386462	64.119	14669	10/128	TiO2_El_2nd_Rep.raw
a		High	aIIsSSDDssDEDkLk	Q6PD62	S5; S9; S10	0.0357	S(4): 14.6; S(5): 73.3; S(6): 19.6; S(9): 96.2; S(10): 96.2	76435.9	41301.8	40911.5	124678	61148.7	41301.8	40911.5	77300.1	0.669049				1.87159				0.675431				39.3069	28.14	0.0141952	1	8	3	879.736	2637.19	-0.941918	62.8281	13937	14/128	TiO2.raw
a		High	aIIsSSDDssDEDkLk	Q6PD62	S5; S9; S10	0.1667	S(4): 43.0; S(5): 43.0; S(6): 43.0; S(9): 85.5; S(10): 85.5	120401	61282.2	54384.6	200379	96321.1	61282.2	54384.6	124235	0.564617				2.02727				0.636228				19.1914	42.36	0.000543015	1	7	3	879.736	2637.19	-1.21965	62.6479	13895	16/128	TiO2.raw
a,b	3		aIIsSSDDssDEDkLk	Q6PD62	S5; S9; S10												0.540336	0.116281	21.5201		2.62106	0.951952	36.3194		0.559033	0.137823	24.6539
c	1	Medium	akEVELVsE	O60832	S8	1	S(8): 100.0	72972.4	86228.7	87263.5	80196.6	72972.4	68982.9	78537.1	72177	1.07626	1.07626			1.0463	1.0463			0.945329	0.945329			41.94	22.19	0.046806	1	7	2	771.411	1541.82	-4.79241	57.2225	11256	6/78	TiO2_EL_3REP_2nd_attempt.raw
b		High	akTQtPPVsPAPQPTEER	Q14247	T5; S9	0.1951	T(3): 11.8; T(5): 88.2; S(9): 100.0; T(15): 0.0	237055	202810	409397	299643	213349	202810	307047	299643	1.43918	1.09518			1.47745	1.09518			0.950603				66.9829	40.88	0.0011228	1	2	3	851.423	2552.25	-0.866981	43.0835	8708	9/200	TiO2_El_2nd_Rep.raw
a		High	akTQtPPVsPAPQPTEER	Q14247	T5; S9	1	T(3): 3.0; T(5): 97.0; S(9): 100.0; T(15): 0.0	430231	369413	579537	1.04967e+06	344185	369413	579537	650794	1.68379				1.7617				1.0733				60.7192	38.96	0.00175975	1	1	3	851.422	2552.25	-1.65615	42.126	8213	14/200	TiO2.raw
a,b	2		akTQtPPVsPAPQPTEER	Q14247	T5; S9												1.56149	0.122309	7.83284		1.61958	0.142123	8.77535		1.01195	0.0613469	6.06225
c	1	High	akTQtPPVsPAPQPTEERLPSSPVyEDAASFk	Q14247	T5; S9; Y25;	0.1389	T(3): 18.2; T(5): 18.2; S(9): 68.6; T(15): 78.9; S(21): 48.8; S(22): 48.8; Y(25): 13.6; S(30): 4.9	5111.7	12308.7	10527	11528.9	5111.7	9846.96	9474.27	10376	1.85345	1.85345			1.05373	1.05373			1.92636	1.92636			5.82917	35.53	0.00689949	2	9	4	1089.03	4353.1	-2.97939	67.8146	13467	30/368	TiO2_EL_3REP_2nd_attempt.raw
a	1	High	aLEAASLSQHPPSLcIsDsEEEEEER	O43159	S17; S19	1	S(6): 2.2; S(8): 17.6; S(13): 18.2; S(17): 81.0; S(19): 81.0	1407.64	1451.21	943.124	2306.24	1126.11	1451.21	943.124	1429.87	0.837503	0.837503			0.985298	0.985298			1.28869	1.28869			42.4159	38.65	0.00111896	0	72	3	1101.47	3302.39	-3.53678	65.753	14596	22/268	TiO2.raw
b		High	aLSSLHGDDQDsEDEVLTIPEVk	P11717	S12;	0.2162	S(3): 0.5; S(4): 0.5; S(12): 99.1; T(18): 0.0	3128.64	3694.45	2494.34	2841.47	2815.78	3694.45	1870.76	2841.47	0.664383				0.76912				1.31205				67.2453	37.02	0.00344587	0	20	3	1012.5	3035.48	-1.32181	73.723	16919	26/228	TiO2_El_2nd_Rep.raw
a		High	aLSSLHGDDQDsEDEVLTIPEVk	P11717	S12;	0.3469	S(3): 0.0; S(4): 0.0; S(12): 100.0; T(18): 0.0	1678.65	2309.09	1477.34	2889.29	1342.92	2309.09	1477.34	1791.36	1.10009				0.775787				1.71946				103.808	49.45	0.000197492	0	79	3	1012.5	3035.48	-1.26149	71.4283	15676	18/228	TiO2.raw
c		High	aLSSLHGDDQDsEDEVLTIPEVk	P11717	S12;	0.4737	S(3): 0.0; S(4): 0.0; S(12): 100.0; T(18): 0.0	2744.82	3237.87	2609.52	4380.1	2744.82	2590.29	2348.57	3942.09	0.855639				1.52187				0.943704				101.807	56.62	4.02876e-05	0	55	3	1012.5	3035.48	-3.43308	73.9126	14694	30/228	TiO2_EL_3REP_2nd_attempt.raw
b		High	aLSSLHGDDQDsEDEVLTIPEVk	P11717	S12;	0.2857	S(3): 0.0; S(4): 0.0; S(12): 100.0; T(18): 0.0	7108.6	5947.22	10579.7	5897.83	6397.74	5947.22	7934.76	5897.83	1.24024				0.991696				0.929581				84.2521	49.42	0.000202861	0	21	3	1012.5	3035.48	-0.899562	73.4278	16858	22/228	TiO2_El_2nd_Rep.raw
b		High	aLSSLHGDDQDsEDEVLTIPEVk	P11717	S12;	1	S(3): 0.0; S(4): 0.0; S(12): 100.0; T(18): 0.0	7024.81	13678.8	17124.5	8751.35	6322.33	13678.8	12843.4	8751.35	2.03144				0.639775				2.16357				82.3427	40.54	0.00155864	0	11	3	1012.5	3035.48	-1.02021	73.4827	16871	28/228	TiO2_El_2nd_Rep.raw
a		High	aLSSLHGDDQDsEDEVLTIPEVk	P11717	S12;	0.4706	S(3): 0.0; S(4): 0.0; S(12): 100.0; T(18): 0.0	6724.58	5104.17	5832.48	9074.92	5379.67	5104.17	5832.48	5626.45	1.08417				1.10232				0.94879				103.333	67.56	3.23591e-06	0	47	3	1012.5	3035.49	0.186228	71.2128	15636	35/228	TiO2.raw
b		High	aLSSLHGDDQDsEDEVLTIPEVk	P11717	S12;	0.4426	S(3): 0.0; S(4): 0.0; S(12): 100.0; T(18): 0.0	7363.53	7987.34	13998.7	9209.77	6627.18	7987.34	10499.1	9209.77	1.58424				1.15305				1.20524				91.8053	60.74	1.46319e-05	0	10	3	1012.5	3035.48	-1.32181	73.6469	16902	23/228	TiO2_El_2nd_Rep.raw
a		High	aLSSLHGDDQDsEDEVLTIPEVk	P11717	S12;	1	S(3): 0.0; S(4): 0.0; S(12): 100.0; T(18): 0.0	8175.68	9021.48	8478.66	12410	6540.54	9021.48	8478.66	7694.21	1.29632				0.852876				1.37932				73.2268	43.32	0.000807792	0	20	3	1012.5	3035.48	-1.32181	71.2771	15647	33/228	TiO2.raw
a,b,c	8		aLSSLHGDDQDsEDEVLTIPEVk	P11717	S12;												1.23207	0.398508	32.3447		0.975812	0.263774	27.0313		1.32521	0.40613	30.6464
a	1	High	aLTDDsDENEEEDAFTDQk	Q8NI35	S6;	0.0513	T(3): 2.1; S(6): 97.9; T(16): 0.0	6880.3	5579	5536.33	12533.3	5504.24	5579	5536.33	7770.67	1.00583	1.00583			1.39284	1.39284			1.01358	1.01358			83.146	39.15	0.00078444	0	37	3	904.059	2710.16	-1.74949	61.5708	13653	10/184	TiO2.raw
a		High	aLVVPEPEPDSDsNQER	Q5VTR2	S13	0.0851	S(11): 0.0; S(13): 100.0	14514.5	10970.8	10027.6	17520.6	11611.6	10970.8	10027.6	10862.8	0.863584				0.99015				0.944813				140.893	46.79	0.000184282	0	20	2	1096.01	2191	-3.15101	58.2417	12837	11/140	TiO2.raw
a	1		aLVVPEPEPDSDsNQER	Q5VTR2	S13												0.863584				0.99015				0.944813
a		High	aMDNHsDsEEELAAFcPQLDDSTVAR	Q86VR2	S6; S8;	1	S(6): 100.0; S(8): 100.0; S(22): 0.0; T(23): 0.0	1950.63	1730.71	2586.15	2604.49	1560.51	1730.71	2586.15	1614.78	1.65725				0.933019				1.10907				90.988	53.45	2.66595e-05	0	105	3	1099.78	3297.33	-1.32338	70.0524	15404	36/288	TiO2.raw
a		High	aMDNHsDsEEELAAFcPQLDDSTVAR	Q86VR2	S6; S8;	1	S(6): 100.0; S(8): 100.0; S(22): 0.0; T(23): 0.0	2017.14	2496.04	1809.41	3294.18	1613.71	2496.04	1809.41	2042.39	1.12127				0.818253				1.54677				50.7891	25.43	0.0153234	0	28	3	1099.78	3297.32	-3.32252	70.2164	15432	19/288	TiO2.raw
a		High	amDNHsDsEEELAAFcPQLDDSTVAR	Q86VR2	S6; S8;	1	S(6): 100.0; S(8): 100.0; S(22): 0.0; T(23): 0.0	4229.47	5840.59	2538.47	6125.34	3383.58	5840.59	2538.47	3797.71	0.750231				0.650227				1.72616				67.7494	52.17	2.94267e-05	0	24	3	1105.11	3313.32	-1.18228	67.9176	15009	16/288	TiO2.raw
a		High	amDNHsDsEEELAAFcPQLDDSTVAR	Q86VR2	S6; S8;	1	S(6): 100.0; S(8): 100.0; S(22): 0.0; T(23): 0.0	9568.59	13678.5	9908.85	16869.8	7654.87	13678.5	9908.85	10459.3	1.29445				0.764646				1.78691				54.5938	39.19	0.000584442	0	5	3	1105.11	3313.32	-1.29281	68.1079	15047	14/288	TiO2.raw
a,b	4		amDNHsDsEEELAAFcPQLDDSTVAR	Q86VR2	S6; S8;												1.2058	0.32648	27.0757		0.791536	0.101763	12.8563		2.1542	1.5836	73.5121
b		High	aPQTSssPPPVR	Q8IYB3	2P; ambigous (T4,S5,S6,S7)	0.1379	T(4): 50.0; S(5): 50.0; S(6): 50.0; S(7): 50.0	118614	137482	131251	99117.8	106753	137482	98437.9	99117.8	0.922112				0.720951				1.28786				59.9821	29.39	0.00471828	0	3	2	806.87	1612.73	-0.881757	38.897	7446	9/124	TiO2_El_2nd_Rep.raw
a		High	aPQTssSPPPVRR	Q8IYB3	2P; ambigous (T4,S5,S6,S7)	0.0769	T(4): 50.0; S(5): 50.0; S(6): 50.0; S(7): 50.0	262781	206258	264347	567717	210224	206258	264347	351985	1.25745				1.70653				0.981131				5.20284	26.41	0.016342	1	1	3	590.282	1768.83	-1.63106	35.4899	6214	16/136	TiO2.raw
b		Medium	aPQTsSsPPPVR	Q8IYB3	2P; ambigous (T4,S5,S6,S7)	1	T(4): 50.0; S(5): 50.0; S(6): 50.0; S(7): 50.0	151586	190372	199407	151544	136428	190372	149555	151544	1.09623				0.796041				1.39541				59.9821	21.55	0.0283436	0	2	2	806.87	1612.73	-0.503298	39.0841	7501	9/124	TiO2_El_2nd_Rep.raw
a		High	aPQTsSsPPPVR	Q8IYB3	2P; ambigous (T4,S5,S6,S7)	0.0435	T(4): 50.0; S(5): 50.0; S(6): 50.0; S(7): 50.0	140204	131559	105263	190772	112163	131559	105263	118279	0.938474				0.899053				1.17293				74.3102	22.69	0.0188394	0	3	2	806.869	1612.73	-1.86575	38.6981	7180	6/124	TiO2.raw
a,b	4		aPQTsSsPPPVR	Q8IYB3	2P; ambigous (T4,S5,S6,S7)												1.05357	0.135938	12.9026		1.03064	0.395312	38.3558		1.20933	0.153454	12.6891
a	1	High	aPQTSSsPPPVRR	Q8IYB3	S7	0.129	T(4): 0.5; S(5): 2.3; S(6): 2.3; S(7): 94.9	211855	178531	153923	268166	169484	178531	153923	166263	0.908188	0.908188			0.931283	0.931283			1.05338	1.05338			47.0961	31.01	0.00721176	1	1	3	563.627	1688.87	-1.83958	34.9439	6050	12/136	TiO2.raw
b		Medium	aPsAsPLALHASR	Q8N3F8	S3; S5	1	S(3): 100.0; S(5): 100.0; S(12): 0.0	55166.4	57030.9	115472	53214.5	49649.8	57030.9	86604.2	53214.5	1.7443				0.933082				1.14866				113.744	23.23	0.0263811	0	3	2	833.898	1666.79	-1.27006	51.9614	11346	15/96	TiO2_El_2nd_Rep.raw
b		High	aPsAsPLALHASR	Q8N3F8	S3; S5	1	S(3): 100.0; S(5): 100.0; S(12): 0.0	25906.3	65458.4	105943	57474.8	23315.6	65458.4	79457.5	57474.8	3.4079				0.878036				2.80749				126.505	30.32	0.00515576	0	9	2	833.898	1666.79	-1.27006	51.8992	11329	10/96	TiO2_El_2nd_Rep.raw
a		High	aPsAsPLALHASR	Q8N3F8	S3; S5	1	S(3): 100.0; S(5): 100.0; S(12): 0.0	70683	79017.4	80920.2	123683	56546.4	79017.4	80920.2	76683.4	1.43104				0.970462				1.39739				121.355	35.92	0.00149677	0	4	2	833.898	1666.79	-1.92919	50.5522	10710	9/96	TiO2.raw
a,b	3		aPsAsPLALHASR	Q8N3F8	S3; S5												2.19442	0.867543	39.5341		0.927193	0.0379618	4.09427		1.78451	0.730445	40.9324
c		Medium	aPsDSSLGTPSDGRPELR	Q15642	S11;	1	S(3): 14.8; S(5): 14.8; S(6): 14.8; T(9): 5.2; S(11): 50.5	52121.5	72236.1	39193.8	55604.8	52121.5	57788.9	35274.4	50044.3	0.676772				0.865986				1.10873				12.8091	24.07	0.0368237	0	5	3	717.678	2151.02	-3.90782	50.3709	9575	9/152	TiO2_EL_3REP_2nd_attempt.raw
b		Medium	aPsDSSLGTPSDGRPELR	Q15642	S11;	1	S(3): 8.3; S(5): 3.4; S(6): 3.4; T(9): 8.3; S(11): 76.6	106118	106309	110304	85154	95505.9	106309	82728.1	85154	0.86621				0.801003				1.11312				14.4263	28.09	0.0151358	0	2	3	717.681	2151.03	-0.0771938	49.9425	10747	20/152	TiO2_El_2nd_Rep.raw
a		High	aPsDSSLGTPSDGRPELR	Q15642	S11;	1	S(3): 13.5; S(5): 13.5; S(6): 13.5; T(9): 3.7; S(11): 55.7	179810	154073	131480	282583	143848	154073	131480	175202	0.914016				1.13713				1.07108				29.4527	26.26	0.0229494	0	2	3	717.68	2151.03	-1.09869	48.3198	10051	16/152	TiO2.raw
a,b,c	3		aPSDSSLGTPsDGRPELR	Q15642	S11;												0.818999	0.102446	12.5087		0.934707	0.145575	15.5744		1.09764	0.0188684	1.71899
a	1	High	aPsDSsLGTPSDGRPELR	Q15642	S3; S5	1	S(3): 99.6; S(5): 87.5; S(6): 12.2; T(9): 0.3; S(11): 0.3	58289.8	44091	46141.1	88361.9	46631.8	44091	46141.1	54784.4	0.989477	0.989477			1.24253	1.24253			0.945513	0.945513			69.5507	23.16	0.0304327	0	5	2	1116	2230.99	-2.86895	48.9781	10248	11/152	TiO2.raw
b		Medium	aPsPSSR	Q9UQ35	S3	1	S(3): 99.1; S(5): 0.5; S(6): 0.5	92334.4	95432.9	124978	102856	83100.9	95432.9	93733.7	102856	1.12795				1.07778				1.1484				50.561	20.88	0.0253141	0	3	2	505.747	1010.49	-0.290356	30.4028	4882	5/48	TiO2_El_2nd_Rep.raw
a		Medium	aPsPSSR	Q9UQ35	S3	1	S(3): 99.8; S(5): 0.2; S(6): 0.0	156573	187768	194314	310176	125259	187768	194314	192309	1.5513				1.02418				1.49905				62.2066	16.83	0.0394234	0	3	2	505.746	1010.49	-1.31719	29.7914	4494	4/48	TiO2.raw
a,b	2		aPsPSSR	Q9UQ35	S3												1.33963	0.211677	15.8012		1.05098	0.0268006	2.55005		1.32372	0.175324	13.2448
b		Medium	aPTLAELDssEsEEETLHk	Q08AE8	S9; S10; S12;	1	T(3): 3.4; S(9): 92.2; S(10): 92.2; S(12): 79.7; T(16): 32.5	19227.6	22280	24610.6	20916.1	17304.8	22280	18458	20916.1	1.06663				0.938784				1.2875				30.7377	29.08	0.0112471	0	16	3	928.744	2784.22	3.8982	66.4791	15247	13/144	TiO2_El_2nd_Rep.raw
a		High	aPTLAELDssESEEEtLHk	Q08AE8	S9; S10; T16;	1	T(3): 0.5; S(9): 91.1; S(10): 91.1; S(12): 26.1; T(16): 91.3	22925.8	21361.8	19445.2	32968.1	18340.6	21361.8	19445.2	20440.2	1.06023				0.956859				1.16472				48.27	24.41	0.0297039	0	14	3	928.739	2784.2	-1.62611	65.4664	14537	6/144	TiO2.raw
a		High	aPTLAELDssEsEEETLHk	Q08AE8	S9; S10; S12;	1	T(3): 1.5; S(9): 86.1; S(10): 86.1; S(12): 86.1; T(16): 40.3	41511	29781.7	26092	42450.1	33208.8	29781.7	26092	26319	0.785694				0.883733				0.8968				34.0865	30.76	0.00713541	0	17	3	928.739	2784.2	-1.95494	65.2774	14493	21/144	TiO2.raw
a,b	3		aPTLAELDssEsEEETLHk	Q08AE8	S9; S10; S12;												0.970852	0.130953	13.4885		0.926459	0.0310995	3.35682		1.11634	0.16313	14.6129
b	1	Medium	aQSGSDssPEPk	Q9UQ35	S7; S8;	1	S(3): 0.0; S(5): 0.4; S(7): 99.7; S(8): 100.0	254835	185848	245667	248973	229352	185848	184250	248973	0.803352	0.803352			1.33966	1.33966			0.810317	0.810317			108.724	20.62	0.0372794	0	4	2	904.399	1807.79	-0.159236	37.654	7072	15/128	TiO2_El_2nd_Rep.raw
c		Medium	aRGDsEALDEES	Q7Z4V5	S5	1	S(5): 100.0; S(12): 0.0	54474.8	63351.3	46381	45101.3	54474.8	50681.1	41742.9	40591.2	0.76628				0.800914				0.930358				34.1954	21.92	0.0167099	1	7	2	794.337	1587.67	-4.46613	41.7561	7167	6/108	TiO2_EL_3REP_2nd_attempt.raw
a		High	aRGDsEALDEES	Q7Z4V5	S5	1	S(5): 100.0; S(12): 0.0	242595	214312	175192	343599	194076	214312	175192	213031	0.902698				0.994027				1.10427				59.3846	18.83	0.0268382	1	3	2	794.339	1587.67	-1.69821	40.5311	7734	9/108	TiO2.raw
a,c	2		aRGDsEALDEES	Q7Z4V5	S5												0.834489	0.0682091	8.17376		0.897471	0.0965561	10.7587		1.01731	0.0869537	8.5474
a		Medium	aRsVsPPPk	Q13247	S3; S5;	1	S(3): 100.0; S(5): 100.0	954016	786439	756789	1.35072e+06	763212	786439	756789	837446	0.991583				1.06486				1.03043				27.0728	22.11	0.04337	1	0	3	519.605	1556.8	-0.80992	40.4255	7699	6/92	TiO2.raw
a		High	aRsVsPPPk	Q13247	S3; S5;	1	S(3): 100.0; S(5): 100.0	2.09617e+06	1.60488e+06	1.5697e+06	2.4507e+06	1.67694e+06	1.60488e+06	1.5697e+06	1.51943e+06	0.936051				0.946761				0.957028				29.8415	22.46	0.0346202	1	0	3	519.604	1556.8	-1.51562	40.6239	7760	6/92	TiO2.raw
a	2		aRsVsPPPk	Q13247	S3; S5;												0.963817	0.0277661	2.88085		1.00581	0.0590487	5.87076		0.99373	0.036702	3.69336
a		high	aSAVSELsPR	Q9Y2W1	S8	1	S(2): 0.0; S(5): 4.2; S(8): 95.8	210778	166811	166359	238154	168622	166811	166359	147655	0.986577				0.885168				0.989256				60.1508	27.79	0.00889926	0	3	2	663.336	1325.66	-1.83023	47.1903	9720	5/72	TiO2.raw
a		high	aSAVSELsPR	Q9Y2W1	S8	1	S(2): 0.0; S(5): 0.2; S(8): 99.8	200626	164734	165132	239968	160501	164734	165132	148780	1.02885				0.903156				1.02637				72.8371	37.69	0.00108087	0	6	2	663.335	1325.66	-2.75106	46.9912	9663	6/72	TiO2.raw
a	2		aSAVSELsPR	Q9Y2W1	S8												1.00771	0.0211369	2.09751		0.894162	0.00899437	1.0059		1.00781	0.0185575	1.84136
c		High	aSLGsLEGEAEAEASSPk	Q09666	S5;	0.2593	S(2): 0.2; S(5): 99.8; S(15): 0.0; S(16): 0.0	2396.77	2731.05	2077.03	1458.69	2396.77	2184.84	1869.32	1312.82	0.779933				0.600876				0.911575				90.6867	53.64	5.29829e-05	0	51	2	1136.06	2271.1	-4.98282	71.7184	14247	12/136	TiO2_EL_3REP_2nd_attempt.raw
a		Medium	aSLGsLEGEAEAEASSPk	Q09666	S5;	1	S(2): 49.8; S(5): 49.8; S(15): 0.2; S(16): 0.2	1863.11	1698.32	814.508	2563.55	1490.49	1698.32	814.508	1589.4	0.546471				0.935869				1.13944				27.7378	23.4	0.0566789	0	78	3	757.709	2271.11	-1.52191	69.7043	15347	15/136	TiO2.raw
b		High	aSLGsLEGEAEAEASSPk	Q09666	S5;	0.0857	S(2): 50.0; S(5): 50.0; S(15): 0.0; S(16): 0.0	6993.68	3649.59	7073.29	3774.71	6294.32	3649.59	5304.97	3774.71	0.842819				1.03428				0.579823				41.8096	35.45	0.00370632	0	15	3	757.71	2271.11	-0.796295	70.9947	16313	11/136	TiO2_El_2nd_Rep.raw
c		High	aSLGsLEGEAEAEASSPk	Q09666	S5;	0.22	S(2): 0.0; S(5): 100.0; S(15): 0.0; S(16): 0.0	5746.82	5936.87	2841.3	3880.5	5746.82	4749.5	2557.17	3492.45	0.44497				0.73533				0.826457				151.148	49.89	0.000126155	0	45	2	1136.06	2271.1	-4.87532	71.6362	14230	17/136	TiO2_EL_3REP_2nd_attempt.raw
a		Medium	asLGSLEGEAEAEASSPk	Q09666	S5	1	S(2): 49.9; S(5): 49.9; S(15): 0.1; S(16): 0.1	5566.21	3437.64	4954.56	8506.86	4452.97	3437.64	4954.56	5274.25	1.11264				1.53427				0.771988				38.4167	25.3	0.0380706	0	17	3	757.709	2271.11	-1.03817	69.7976	15361	10/136	TiO2.raw
a		High	aSLGsLEGEAEAEASSPk	Q09666	S5;	0.2174	S(2): 0.0; S(5): 100.0; S(15): 0.0; S(16): 0.0	7006.65	4433.78	3866.24	7567.85	5605.32	4433.78	3866.24	4692.06	0.689744				1.05825				0.790995				167.924	68.74	1.63733e-06	0	59	2	1136.06	2271.11	-2.61785	70.1395	15419	12/136	TiO2.raw
b		High	aSLGsLEGEAEAEASSPk	Q09666	S5;	0.254	S(2): 0.0; S(5): 100.0; S(15): 0.0; S(16): 0.0	10934.5	7832.13	9708.67	8291.74	9841.01	7832.13	7281.51	8291.74	0.739914				1.05868				0.795867				167.924	62.62	6.59154e-06	0	98	2	1136.06	2271.12	1.89708	71.1152	16338	12/136	TiO2_El_2nd_Rep.raw
b		High	aSLGsLEGEAEAEASSPk	Q09666	S5;	0.375	S(2): 0.0; S(5): 100.0; S(15): 0.0; S(16): 0.0	10166.1	10346.2	12355.9	8588.55	9149.46	10346.2	9266.93	8588.55	1.01284				0.830115				1.1308				141.558	40.12	0.00118189	0	20	2	1136.06	2271.12	-0.0378867	71.2627	16374	11/136	TiO2_El_2nd_Rep.raw
a		High	aSLGsLEGEAEAEASSPk	Q09666	S5;	0.2571	S(2): 0.0; S(5): 100.0; S(15): 0.0; S(16): 0.0	20887.4	14221.7	13165.9	22739.3	16709.9	14221.7	13165.9	14098.4	0.787908				0.99133				0.851092				172.011	70.03	1.29602e-06	0	33	2	1136.06	2271.11	-0.682876	69.9132	15379	13/136	TiO2.raw
a,b,c	9		aSLGsLEGEAEAEASSPk	Q09666	S5;												0.773027	0.195781	25.3265		0.975445	0.247302	25.3528		0.783073	0.295915	37.789
c		High	aSLGsLEGEAEAEAsSPk	Q09666	S5; S15/S16*	0.0222	S(2): 5.2; S(5): 94.8; S(15): 50.0; S(16): 50.0	3239.99	2284.28	1880.62	2464.37	3239.99	1827.42	1692.56	2217.93	0.522397				1.2137				0.564021				72.6939	45.03	0.000298348	0	60	2	1176.04	2351.07	-4.4075	69.9483	13908	21/136	TiO2_EL_3REP_2nd_attempt.raw
b		High	aSLGsLEGEAEAEASsPk	Q09666	S5; S15/S16*	0.15	S(2): 50.0; S(5): 50.0; S(15): 50.0; S(16): 50.0	2791.97	2110.03	2944.24	2879.93	2512.77	2110.03	2208.18	2879.93	0.878782				1.36488				0.839722				48.1384	39.62	0.0010205	0	52	2	1176.05	2351.09	1.61534	69.872	16058	15/136	TiO2_El_2nd_Rep.raw
c		High	aSLGsLEGEAEAEASsPk	Q09666	S5; S15/S16*	0.1333	S(2): 1.7; S(5): 98.3; S(15): 10.9; S(16): 89.1	4236.24	4019.36	4071.31	5673.34	4236.24	3215.49	3664.17	5106.01	0.864959				1.58794				0.759044				80.4743	30.17	0.00913532	0	19	2	1176.04	2351.07	-4.4075	69.6805	13853	22/136	TiO2_EL_3REP_2nd_attempt.raw
a		High	aSLGsLEGEAEAEASsPk	Q09666	S5; S15/S16*	0.0312	S(2): 7.9; S(5): 92.1; S(15): 7.9; S(16): 92.1	12170.9	5043.46	5446.63	13213.9	9736.7	5043.46	5446.63	8192.6	0.559392				1.6244				0.517985				98.7481	32.09	0.00636557	0	15	3	784.365	2351.08	-0.519136	69.2516	15270	18/136	TiO2.raw
b		Medium	aSLGsLEGEAEAEAsSPk	Q09666	S5; S15/S16*	0.0714	S(2): 10.2; S(5): 89.8; S(15): 10.2; S(16): 89.8	9721.96	10106.6	7115.76	14136.1	8749.77	10106.6	5336.82	14136.1	0.609938				1.39869				1.15507				78.9855	27.52	0.0182321	0	14	2	1176.04	2351.08	-0.461496	69.5979	15989	9/136	TiO2_El_2nd_Rep.raw
a		Medium	aSLGsLEGEAEAEASsPk	Q09666	S5; S15/S16*	1	S(2): 0.0; S(5): 100.0; S(15): 8.9; S(16): 91.1	9709.07	5683.13	5418.13	10162.2	7767.26	5683.13	5418.13	6300.54	0.69756				1.10864				0.731677				106.963	23.03	0.0500226	0	17	2	1176.04	2351.08	-1.60376	68.9943	15219	21/136	TiO2.raw
a		High	aSLGsLEGEAEAEASsPkGk	Q09666	S5; S16	1	S(2): 6.1; S(5): 93.9; S(15): 80.7; S(16): 19.3	139179	102648	92456.2	141472	111343	102648	92456.2	87712.9	0.830369				0.854499				0.921907				38.4123	29.77	0.0176083	1	8	3	922.458	2765.36	-0.689244	67.2061	14868	13/160	TiO2.raw
b		High	asLGSLEGEAEAEASsPk	Q09666	S5; S15/S16*	0.0588	S(2): 9.8; S(5): 90.2; S(15): 9.8; S(16): 90.2	6812.5	3030.07	5709.81	4567.1	6131.25	3030.07	4282.36	4567.1	0.698448				1.50726				0.494201				78.6314	33.65	0.00409943	0	41	3	784.367	2351.09	2.36247	70.2863	16149	8/136	TiO2_El_2nd_Rep.raw
a		High	aSLGsLEGEAEAEASsPk	Q09666	S5; S15/S16*	0.1538	S(2): 7.8; S(5): 92.2; S(15): 7.8; S(16): 92.2	11347.5	10693	8654.72	18088.7	9077.99	10693	8654.72	11215	0.953374				1.04881				1.1779				111.02	52.25	6.10554e-05	0	18	3	784.365	2351.08	-0.830662	68.6252	15147	8/136	TiO2.raw
a		High	aSLGsLEGEAEAEASsPk	Q09666	S5; S15/S16*	0.14	S(2): 0.0; S(5): 100.0; S(15): 5.6; S(16): 94.4	16667.1	13601.4	11293.4	19831.3	13333.7	13601.4	11293.4	12295.4	0.846985				0.903982				1.02008				145.81	49.63	0.000106715	0	23	2	1176.04	2351.08	-2.12297	68.788	15177	17/136	TiO2.raw
a,b,c	10		aSLGsLEGEAEAEASsPk	Q09666	S5; S15/S16*												0.74622	0.141437	18.9537		1.26128	0.263158	20.8643		0.747109	0.319213	42.7264
b		High	asLGsLEGEAEAEASSPk	Q09666	S2; S5;	1	S(2): 100.0; S(5): 100.0; S(15): 0.0; S(16): 0.0	2763.68	3124.97	3070.59	3305.4	2487.31	3124.97	2302.95	3305.4	0.925877				1.05774				1.25636				193.346	78.26	1.42562e-07	0	45	2	1176.05	2351.08	0.784606	72.7156	16692	16/136	TiO2_El_2nd_Rep.raw
a		Medium	asLGsLEGEAEAEASSPk	Q09666	S2; S5;	1	S(2): 100.0; S(5): 100.0; S(15): 0.0; S(16): 0.0	1910.96	1611.22	2078.83	4163.86	1528.77	1611.22	2078.83	2581.59	1.35981				1.60226				1.05393				86.1665	23.36	0.0472851	0	33	3	784.365	2351.08	-0.908543	72.3097	15849	15/136	TiO2.raw
a		Medium	asLGsLEGEAEAEASSPk	Q09666	S2; S5;	1	S(2): 100.0; S(5): 100.0; S(15): 0.0; S(16): 0.0	3480.9	5023.97	3365.05	5725.46	2784.72	5023.97	3365.05	3549.78	1.20839				0.70657				1.80412				103.35	24.5	0.0356587	0	30	3	784.364	2351.08	-1.76524	71.9624	15781	15/136	TiO2.raw
a		High	asLGsLEGEAEAEASSPk	Q09666	S2; S5;	1	S(2): 100.0; S(5): 100.0; S(15): 0.0; S(16): 0.0	6428.74	4996.26	4700.13	9951.05	5142.99	4996.26	4700.13	6169.65	0.91389				1.23485				0.97147				96.4146	38	0.00162452	0	12	3	784.365	2351.08	-0.986425	72.1174	15811	8/136	TiO2.raw
a,b	4		asLGsLEGEAEAEASSPk	Q09666	S2; S5;												1.10199	0.189862	17.229		1.15036	0.322833	28.0637		1.27147	0.324524	25.5235
b		High	aSLGsLEGEAEAEASsPkGk	Q09666	2P; ambigous (S2,S5,S15,S16)	0.1143	S(2): 70.2; S(5): 30.0; S(15): 29.8; S(16): 70.0	38320.6	28915.6	44149.4	34335.9	34488.6	28915.6	33112	34335.9	0.960087				1.18745				0.838413				12.0945	34.84	0.00539717	1	7	4	692.096	2765.36	0.144604	68.2759	15672	27/160	TiO2_El_2nd_Rep.raw
c		High	aSLGsLEGEAEAEASsPkGk	Q09666	2P; ambigous (S2,S5,S15,S16)	0.2	S(2): 50.0; S(5): 50.0; S(15): 50.0; S(16): 50.0	38116.9	40489.9	32993.3	36852.6	38116.9	32391.9	29694	33167.4	0.779024				1.02394				0.849805				16.4239	34.65	0.00534718	1	16	3	922.455	2765.35	-4.26481	68.7034	13637	11/160	TiO2_EL_3REP_2nd_attempt.raw
b		High	aSLGsLEGEAEAEASsPkGk	Q09666	2P; ambigous (S2,S5,S15,S16)	0.0588	S(2): 50.0; S(5): 50.0; S(15): 50.0; S(16): 50.0	59885.2	30924	57692.6	55410.3	53896.7	30924	43269.4	55410.3	0.802822				1.79182				0.573765				16.4239	34.43	0.00584137	1	2	4	692.096	2765.36	-0.296822	68.6792	15769	15/160	TiO2_El_2nd_Rep.raw
c		Medium	aSLGsLEGEAEAEASsPkGk	Q09666	2P; ambigous (S2,S5,S15,S16)	0.037	S(2): 50.0; S(5): 50.0; S(15): 50.0; S(16): 50.0	137059	151875	111890	100145	137059	121500	100701	90130.4	0.734725				0.741813				0.886478				16.4239	27.18	0.0294795	1	2	3	922.454	2765.35	-4.99317	68.9444	13688	13/160	TiO2_EL_3REP_2nd_attempt.raw
b		High	aSLGsLEGEAEAEASsPkGk	Q09666	2P; ambigous (S2,S5,S15,S16)	0.1111	S(2): 50.0; S(5): 50.0; S(15): 50.0; S(16): 50.0	146289	115590	111113	113969	131661	115590	83334.5	113969	0.632949				0.98597				0.877943				9.08402	36	0.00408182	1	3	3	922.458	2765.36	-0.358174	68.3604	15691	15/160	TiO2_El_2nd_Rep.raw
a		High	aSLGsLEGEAEAEASsPkGk	Q09666	2P; ambigous (S2,S5,S15,S16)	0.05	S(2): 50.0; S(5): 50.0; S(15): 50.0; S(16): 50.0	132654	93204.7	100755	133363	106123	93204.7	100755	82685.3	0.949416				0.887137				0.878271				17.1083	39.69	0.00172375	1	4	4	692.095	2765.36	-0.91482	67.2006	14866	16/160	TiO2.raw
b		Medium	asLGSLEGEAEAEASsPk	Q09666	2P; ambigous (S2,S5,S15,S16)	0.0385	S(2): 50.0; S(5): 50.0; S(15): 50.0; S(16): 50.0	15440.8	9095.67	15498.9	14584.4	13896.7	9095.67	11624.2	14584.4	0.836467				1.60345				0.654518				61.6981	25.61	0.0280285	0	5	3	784.365	2351.08	-0.20761	69.3414	15922	15/136	TiO2_El_2nd_Rep.raw
a		High	asLGSLEGEAEAEASsPk	Q09666	2P; ambigous (S2,S5,S15,S16)	0.0345	S(2): 50.0; S(5): 50.0; S(15): 7.2; S(16): 92.8	23407.4	19461.8	14224.9	36300.3	18725.9	19461.8	14224.9	22506.2	0.759637				1.15643				1.0393				48.1384	29.09	0.0126393	0	6	3	784.365	2351.08	-0.986425	69.0664	15234	19/136	TiO2.raw
a,b,c	8		asLGSLEGEAEAEASsPk	Q09666	2P; ambigous (S2,S5,S15,S16)												0.806891	0.101948	12.6346		1.17225	0.334205	28.5097		0.739941	0.27222	36.7894
a		High	aSLGSLEGEAEAEASsPk	Q09666	S16;	1	S(2): 0.0; S(5): 0.0; S(15): 5.5; S(16): 94.5	7071.94	6421.9	7110.57	14863.1	5657.55	6421.9	7110.57	9215.13	1.25683				1.43495				1.1351				122.409	58.66	1.77669e-05	0	43	2	1136.06	2271.11	-0.897872	65.1236	14455	12/136	TiO2.raw
a		High	aSLGSLEGEAEAEASsPkGk	Q09666	S16	0.119	S(2): 0.0; S(5): 0.0; S(15): 50.0; S(16): 50.0	20638.9	17364.5	17542.4	25560.4	16511.1	17364.5	17542.4	15847.5	1.06246				0.912637				1.05169				45.2529	41.56	0.00107877	1	28	4	672.104	2685.39	-0.660975	63.7958	14159	20/160	TiO2.raw
a		High	aSLGSLEGEAEAEASsPk	Q09666	S16;	0.2188	S(2): 0.0; S(5): 0.0; S(15): 10.4; S(16): 89.6	16876.5	21770.8	21724.5	37395.3	13501.2	21770.8	21724.5	23185.1	1.60908				1.06496				1.6125				53.3678	31.55	0.00881801	0	6	3	757.709	2271.11	-1.28004	64.9611	14418	14/136	TiO2.raw
a	3		aSLGSLEGEAEAEASsPk	Q09666	S16;												1.30945	0.226237	17.2772		1.13752	0.21932	19.2806		1.26643	0.247069	19.5091
b		Medium	asLGsLEGEAEAEASsPkGk	Q09666	S2; S5; S16	1	S(2): 98.9; S(5): 98.9; S(15): 51.1; S(16): 51.1	14201.9	9839.02	9817.66	11209.3	12781.7	9839.02	7363.25	11209.3	0.576078				1.13927				0.769774				16.4239	25.49	0.0415257	1	13	4	712.087	2845.33	-0.896984	69.9951	16086	12/160	TiO2_El_2nd_Rep.raw
b		Medium	asLGsLEGEAEAEASsPkGk	Q09666	S2; S5; S16	1	S(2): 100.0; S(5): 100.0; S(15): 50.0; S(16): 50.0	18669.7	17979.8	20864.4	16788.6	16802.8	17979.8	15648.3	16788.6	0.931292				0.933746				1.07005				37.0442	26.03	0.0379178	1	15	4	712.088	2845.33	0.990705	69.7538	16029	11/160	TiO2_El_2nd_Rep.raw
a		High	asLGsLEGEAEAEASsPkGk	Q09666	S2; S5; S16	0.0769	S(2): 100.0; S(5): 100.0; S(15): 50.0; S(16): 50.0	19839.5	24052.4	19775.5	38348.9	15871.6	24052.4	19775.5	23776.3	1.24597				0.98852				1.51543				68.6383	39.35	0.00177121	1	15	4	712.087	2845.33	-0.553767	69.1681	15253	7/160	TiO2.raw
a,b	3		asLGsLEGEAEAEASsPkGk	Q09666	S2; S5; S16												0.917779	0.273648	29.8163		1.02051	0.0869004	8.51538		1.11842	0.30633	27.3895
c		High	aSQsRPNsSALETLGGEk	O94804	S4; S8;	0.0408	S(2): 6.7; S(4): 93.3; S(8): 93.3; S(9): 6.7; T(13): 0.0	45396.4	64363.5	54860.1	68275.3	45396.4	51490.8	49374.1	61447.8	1.08762				1.19337				1.13425				114.78	48.63	0.000150797	0	8	3	817.393	2450.16	-3.95609	59.1106	11680	12/196	TiO2_EL_3REP_2nd_attempt.raw
b		Medium	aSQsRPNSsALETLGGEk	O94804	S4; S8;	1	S(2): 50.0; S(4): 50.0; S(8): 91.4; S(9): 8.6; T(13): 0.0	134271	125058	156984	147798	120844	125058	117738	147798	0.974296				1.18183				1.03487				48.1384	29.67	0.0125697	0	4	3	817.396	2450.17	0.453092	58.7265	13284	11/196	TiO2_El_2nd_Rep.raw
a		High	aSQsRPNsSALETLGGEk	O94804	S4; S8;	0.0333	S(2): 0.6; S(4): 99.3; S(8): 7.0; S(9): 92.5; T(13): 0.6	41344.7	41189	40256.8	71501.6	33075.8	41189	40256.8	44331	1.21711				1.07628				1.24529				85.9111	29.73	0.0123441	0	5	2	1225.59	2450.17	-2.85453	57.577	12659	12/196	TiO2.raw
b		Medium	aSQsRPNsSALETLGGEk	O94804	S4; S8;	1	S(2): 14.9; S(4): 85.1; S(8): 85.1; S(9): 14.9; T(13): 0.0	425778	253743	494767	476732	383200	253743	371075	476732	0.968359				1.8788				0.662169				58.1685	30.19	0.0113427	0	1	3	817.396	2450.17	-0.0700298	59.0829	13385	9/196	TiO2_El_2nd_Rep.raw
a		High	aSQsRPNsSALETLGGEk	O94804	S4; S8;	0.0882	S(2): 14.2; S(4): 85.7; S(8): 85.6; S(9): 14.2; T(13): 0.2	441065	462060	412393	830529	352852	462060	412393	514928	1.16874				1.11442				1.3095				55.5093	33.82	0.00506244	0	1	3	817.394	2450.17	-1.71413	57.7172	12695	11/196	TiO2.raw
c		High	aSQsRPNsSALETLGGEk	O94804	S4; S8;	0.1053	S(2): 8.1; S(4): 91.3; S(8): 91.9; S(9): 8.7; T(13): 0.0	311720	358642	388909	411421	311720	286914	350018	370279	1.12286				1.29056				0.920421				74.3418	37.55	0.00191614	0	1	3	817.392	2450.16	-4.25502	59.3749	11739	12/196	TiO2_EL_3REP_2nd_attempt.raw
a,b,c	6		aSQsRPNsSALETLGGEk	O94804	S4; S8;												1.08983	0.0927594	8.51136		1.28921	0.272097	21.1057		1.05108	0.216026	20.5527
c	1	Medium	aSQsRPNSsALETLGGEk	O94804	S4; S9;	1	S(2): 9.2; S(4): 90.8; S(8): 9.1; S(9): 89.8; T(13): 1.1	6217.6	6277.18	4072.45	6845.7	6217.6	5021.74	3665.21	6161.13	0.589489	0.589489			1.22689	1.22689			0.807666	0.807666			68.3152	24.07	0.0421123	0	21	2	1225.58	2450.16	-5.04668	59.199	11701	9/196	TiO2_EL_3REP_2nd_attempt.raw
b	1	Medium	aSQsRPNSSALEtLGGEk	O94804	S4; S9;	1	S(2): 1.4; S(4): 97.3; S(8): 2.5; S(9): 89.1; T(13): 9.7	9370.12	9932.02	7842.06	12242.5	8433.11	9932.02	5881.54	12242.5	0.697435	0.697435			1.23263	1.23263			1.17774	1.17774			55.3276	26.18	0.0283164	0	15	2	1225.59	2450.17	-0.662395	59.0639	13382	15/196	TiO2_El_2nd_Rep.raw
a	1	Medium	asQsRPNSSALETLGGEk	O94804	S2; S4;	1	S(2): 53.7; S(4): 53.7; S(8): 30.9; S(9): 30.9; T(13): 30.9	53899.6	48042.1	40112.8	93881.6	43119.7	48042.1	40112.8	58206.6	0.930265	0.930265			1.21157	1.21157			1.11416	1.11416			9.68374	23.67	0.0509001	0	3	4	613.298	2450.17	-1.32105	57.4889	12634	10/196	TiO2.raw
c		High	aSRVPssDEEVVEEPQSR	Q9C0C2	S6; S7	0.3182	S(2): 0.1; S(6): 99.9; S(7): 100.0; S(17): 0.0	20673.3	29248	29605.2	28297.3	20673.3	23398.4	26644.7	25467.6	1.28885				1.08843				1.13182				72.6135	43.93	0.000226562	1	7	3	797.351	2390.04	-3.83216	47.6066	8820	8/196	TiO2_EL_3REP_2nd_attempt.raw
b		Medium	aSRVPssDEEVVEEPQSR	Q9C0C2	S6; S7	1	S(2): 0.8; S(6): 99.3; S(7): 99.8; S(17): 0.1	31564.9	34631.2	42714.2	34956	28408.4	34631.2	32035.7	34956	1.12768				1.00938				1.21905				44.9624	24.88	0.0227561	1	10	3	797.354	2390.05	0.228276	49.0208	10474	8/196	TiO2_El_2nd_Rep.raw
a		High	aSRVPssDEEVVEEPQSR	Q9C0C2	S6; S7	0.1951	S(2): 0.0; S(6): 100.0; S(7): 100.0; S(17): 0.0	50763.8	40327.2	36106	63165.9	40611	40327.2	36106	39162.9	0.88907				0.971129				0.993011				135.817	40.53	0.000562048	1	6	2	1195.53	2390.04	-2.03891	47.4878	9807	14/196	TiO2.raw
c		High	aSRVPssDEEVVEEPQSR	Q9C0C2	S6; S7	0.1892	S(2): 1.0; S(6): 99.5; S(7): 99.5; S(17): 0.0	63282.9	110039	86081.9	89067.8	63282.9	88031.5	77473.7	80161	1.22424				0.910595				1.39108				59.6484	37.05	0.00114401	1	5	3	797.35	2390.04	-4.59828	48.0897	8953	20/196	TiO2_EL_3REP_2nd_attempt.raw
b		Medium	aSRVPSsDEEVVEEPQsRR	Q9C0C2	S6; S7;	0.0667	S(2): 1.4; S(6): 99.1; S(7): 99.1; S(17): 0.4	185037	251199	206114	134542	166534	251199	154585	134542	0.928252	0.928252			0.535601	0.928252			1.50839	1.50839			11.2854	30.04	0.00985878	2	1	3	849.387	2546.15	-1.45774	46.7255	9786	12/208	TiO2_El_2nd_Rep.raw
a		Medium	aSRVPssDEEVVEEPQSR	Q9C0C2	S6; S7	1	S(2): 50.0; S(6): 50.0; S(7): 50.0; S(17): 50.0	93747.3	108247	101243	202607	74997.8	108247	101243	125616	1.34995				1.16046				1.44333				3.74558	21.36	0.0467929	1	4	4	598.266	2390.04	-1.69264	47.7201	9876	14/196	TiO2.raw
b		High	aSRVPssDEEVVEEPQSR	Q9C0C2	S6; S7	0.5357	S(2): 0.0; S(6): 100.0; S(7): 100.0; S(17): 0.0	351566	295526	353492	317818	316409	295526	265119	317818	0.8379				1.07543				0.933999				75.7209	55.96	1.69854e-05	1	1	3	797.354	2390.05	-0.461229	48.4038	10288	11/196	TiO2_El_2nd_Rep.raw
a		High	aSRVPssDEEVVEEPQSR	Q9C0C2	S6; S7	0.4651	S(2): 0.1; S(6): 99.9; S(7): 100.0; S(17): 0.0	211207	192127	192702	336944	168965	192127	192702	208905	1.14048				1.08733				1.13708				75.5855	43.05	0.000322043	1	1	3	797.353	2390.04	-1.45718	47.9012	9927	10/196	TiO2.raw
b		High	aSRVPssDEEVVEEPQSR	Q9C0C2	S6; S7	0.6	S(2): 0.0; S(6): 100.0; S(7): 100.0; S(17): 0.0	487676	522506	526435	482484	438908	522506	394826	482484	0.899564				0.923403				1.19047				94.8505	65.33	1.89043e-06	1	0	3	797.353	2390.05	-0.767676	48.756	10393	11/196	TiO2_El_2nd_Rep.raw
a		High	aSRVPssDEEVVEEPQSR	Q9C0C2	S6; S7	0.5714	S(2): 0.0; S(6): 100.0; S(7): 100.0; S(17): 0.0	340441	428861	336639	515270	272353	428861	336639	319467	1.23604				0.744921				1.57465				95.7903	69.99	6.51498e-07	1	1	3	797.353	2390.04	-1.45718	47.4564	9797	10/196	TiO2.raw
a		High	aSRVPssDEEVVEEPQSR	Q9C0C2	S6; S7	0.2679	S(2): 0.0; S(6): 100.0; S(7): 100.0; S(17): 0.0	1.64748e+06	2.04218e+06	1.96865e+06	2.80892e+06	1.31798e+06	2.04218e+06	1.96865e+06	1.74153e+06	1.49369				0.852777				1.54948				104.094	55.74	1.73346e-05	1	0	3	797.353	2390.04	-1.45718	47.6721	9860	9/196	TiO2.raw
a		High	aSRVPssDEEVVEEPQSRR	Q9C0C2	S6; S7	0.3333	S(2): 46.6; S(6): 57.4; S(7): 57.4; S(17): 38.6	219341	137318	161401	209646	175473	137318	161401	129981	0.91981				0.946569				0.782559				3.64277	36.23	0.0024657	2	1	4	637.292	2546.15	-0.743872	45.4794	9213	14/208	TiO2.raw
a,b,c	12		aSRVPssDEEVVEEPQSRR	Q9C0C2	S6; S7												1.11129	0.204791	18.4282		0.942169	0.165024	17.5153		1.23791	0.24715	19.9651
b		High	asRVPSSDEEVVEEPQSR	Q9C0C2	S6	0.0889	S(2): 0.2; S(6): 90.3; S(7): 9.6; S(17): 0.0	259440	176265	316117	313097	233496	176265	237088	313097	1.01538				1.77629				0.754895				42.8557	45.19	0.000298151	1	1	3	770.698	2310.08	-0.335389	47.1365	9910	13/196	TiO2_El_2nd_Rep.raw
c		High	aSRVPsSDEEVVEEPQSR	Q9C0C2	S6	0.1132	S(2): 9.0; S(6): 82.0; S(7): 9.0; S(17): 0.0	74032.9	96793.7	83660.8	81903.6	74032.9	77435	75294.7	73713.3	1.01704				0.951938				1.04595				50.2405	52.83	4.56045e-05	1	2	3	770.695	2310.07	-4.93271	47.6407	8827	12/196	TiO2_EL_3REP_2nd_attempt.raw
a		High	aSRVPsSDEEVVEEPQSR	Q9C0C2	S6	0.1702	S(2): 0.9; S(6): 90.0; S(7): 8.1; S(17): 0.9	374630	359881	304417	614106	299704	359881	304417	380746	1.01573				1.05798				1.20079				38.1784	47.36	0.000178144	1	1	3	770.698	2310.08	-1.20729	45.7579	9295	12/196	TiO2.raw
a,b,c	3		aSRVPsSDEEVVEEPQSR	Q9C0C2	S6												1.01605	0.000715907	0.0704597		1.26207	0.366176	29.014		1.00055	0.184845	18.4744
b		High	aSSHssQTQGGGSVTk	P02545	S3; S6;	0.2787	S(2): 4.3; S(3): 91.6; S(5): 8.3; S(6): 95.5; T(8): 0.3; S(13): 0.0; T(15): 0.0	235657	259119	211699	146249	212092	259119	158774	146249	0.748613				0.564409				1.22173				64.029	60.78	5.38964e-06	0	1	2	1068.99	2136.97	-1.44744	36.9222	6848	13/156	TiO2_El_2nd_Rep.raw
c		High	aSsHsSQTQGGGSVTk	P02545	S3; S6;	0.0784	S(2): 5.5; S(3): 89.4; S(5): 10.6; S(6): 94.1; T(8): 0.4; S(13): 0.0; T(15): 0.0	70831.7	88366.5	62204.3	62518.9	70831.7	70693.2	55983.9	56267	0.790379				0.795933				0.998045				111.677	50.51	4.97953e-05	0	5	2	1068.98	2136.96	-4.98909	37.4483	5918	12/156	TiO2_EL_3REP_2nd_attempt.raw
a		High	aSSHssQTQGGGSVTk	P02545	S3; S6;	0.2963	S(2): 4.8; S(3): 90.8; S(5): 9.2; S(6): 94.9; T(8): 0.3; S(13): 0.0; T(15): 0.0	368657	240183	260683	380783	294925	240183	260683	236086	0.883894				0.98294				0.814386				89.5112	54.48	2.28129e-05	0	2	2	1068.99	2136.97	-1.67593	36.2552	6445	12/156	TiO2.raw
a,b,c	3		aSSHssQTQGGGSVTk	P02545	S3; S6;												0.807629	0.056559	7.0031		0.781094	0.171187	21.9163		1.01139	0.166566	16.4691
b		High	aSsHsSQTQGGGSVTk	P02545	S2; S3;	0.025	S(2): 82.9; S(3): 82.9; S(5): 10.1; S(6): 24.1; T(8): 0.1; S(13): 0.0; T(15): 0.0	846783	838396	1.31421e+06	700694	762105	838396	985656	700694	1.29333				0.835755				1.10011				56.3079	39.95	0.000682816	0	1	3	712.996	2136.97	-0.0256565	36.7835	6806	8/156	TiO2_El_2nd_Rep.raw
a		High	assHSSQTQGGGSVTk	P02545	S2; S3;	0.069	S(2): 93.8; S(3): 93.8; S(5): 5.5; S(6): 5.5; T(8): 1.3; S(13): 0.1; T(15): 0.0	540502	374853	460667	579648	432401	374853	460667	359382	1.06537				0.958729				0.866909				45.3517	29.22	0.00765914	0	1	3	712.995	2136.97	-1.73935	36.5346	6529	14/156	TiO2.raw
b		Medium	assHSSQTQGGGSVTk	P02545	S2; S3;	1	S(2): 96.4; S(3): 96.4; S(5): 3.6; S(6): 3.6; T(8): 0.1; S(13): 0.0; T(15): 0.0	158990	140675	197890	123083	143091	140675	148418	123083	1.03723				0.874944				0.983118				73.1922	24.56	0.0236213	0	2	3	712.996	2136.97	-0.0256565	37.2754	6955	15/156	TiO2_El_2nd_Rep.raw
a,b	3		assHSSQTQGGGSVTk	P02545	S2; S3;												1.13198	0.114673	10.1304		0.88981	0.0512923	5.76442		0.983377	0.095202	9.68113
a	1	High	aSSHSSQTQGGGsVTk	P02545	S13;	1	S(2): 0.0; S(3): 0.0; S(5): 0.0; S(6): 0.0; T(8): 0.0; S(13): 94.7; T(15): 5.2	294516	248433	257489	481614	235613	248433	257489	298601	1.09285	1.09285			1.20194	1.20194			1.05441	1.05441			64.029	28.3	0.0127203	0	2	3	686.339	2057	-1.91476	32.7299	5382	10/156	TiO2.raw
c	1	Medium	asSHSSQTQGGGSVTk	P02545	S2;	1	S(2): 72.6; S(3): 12.2; S(5): 12.2; S(6): 2.4; T(8): 0.6; S(13): 0.0; T(15): 0.0	31240.4	51113.3	32069.2	47877.6	31240.4	40890.6	28862.3	43089.8	0.923879	0.923879			1.05378	1.05378			1.3089	1.3089			40.2315	26.36	0.0197682	0	5	3	686.337	2057	-4.22918	35.8922	5468	9/156	TiO2_EL_3REP_2nd_attempt.raw
b		High	aSsLGEIDESSELR	Q16513	S3	0.0333	S(2): 8.5; S(3): 91.5; S(10): 0.0; S(11): 0.0	25872.6	25769.6	34207.5	30237.9	23285.4	25769.6	25655.6	30237.9	1.10179				1.17339				1.10669				85.272	30.4	0.00615607	0	11	2	901.425	1801.84	0.243337	60.1565	13695	11/104	TiO2_El_2nd_Rep.raw
a		High	aSsLGEIDESSELR	Q16513	S3	0.2	S(2): 6.1; S(3): 93.9; S(10): 0.0; S(11): 0.0	36940.8	33287.7	34051.2	64635.4	29552.6	33287.7	34051.2	40073.9	1.15222				1.20386				1.12639				71.7408	30.25	0.00547555	0	13	2	901.424	1801.84	-1.11161	58.8377	13003	17/104	TiO2.raw
a,b	2		aSsLGEIDESSELR	Q16513	S3												1.12701	0.0252152	2.23736		1.18863	0.0152361	1.28182		1.11654	0.00985051	0.882236
b	1	Medium	aSsPHGLGSPLVAsPR	Q8IZW8	S2/S3*; S14	1	S(2): 49.7; S(3): 49.7; S(9): 10.3; S(14): 90.3	31278.1	36562.1	44698.4	37328.3	28150.3	36562.1	33523.8	37328.3	1.19089	1.19089			1.02096	1.02096			1.29882	1.29882			28.9015	28.89	0.00955502	0	5	3	641.309	1921.91	-0.299829	55.9823	12513	5/120	TiO2_El_2nd_Rep.raw
a		High	aTAPQTQHVsPmR	P29692	S10;	1	T(2): 0.0; T(6): 0.0; S(10): 100.0	173981	178123	125014	248906	139184	178123	125014	154322	0.898193				0.866377				1.27977				58.8213	24.18	0.0284548	0	1	3	583.615	1748.83	-2.16328	33.5318	5622	14/128	TiO2.raw
a		High	aTAPQTQHVsPMR	P29692	S10	1	T(2): 0.0; T(6): 0.1; S(10): 99.9	469880	267406	444654	770378	375904	267406	444654	477634	1.18289				1.78618				0.711368				48.2538	29	0.00868659	0	1	3	578.284	1732.84	-1.91248	39.0352	7281	17/128	TiO2.raw
a	2		aTAPQTQHVsPMR	P29692	S10												1.04054	0.142349	13.6803		1.32628	0.459899	34.676		0.995567	0.284199	28.5464
b		High	aTIsDEEIER	Q9UQN3	S4	0.3611	T(2): 0.0; S(4): 100.0	129872	148771	189955	91206.1	116885	148771	142466	91206.1	1.21886				0.613065				1.2728				94.1984	36.39	0.000780691	0	4	2	736.348	1471.69	0.559902	50.4059	10884	7/72	TiO2_El_2nd_Rep.raw
a		High	aTIsDEEIER	Q9UQN3	S4	1	T(2): 0.0; S(4): 100.0	125919	100980	108646	193885	100736	100980	108646	120209	1.07853				1.19042				1.00242				127.585	41	0.000329646	0	3	2	736.346	1471.68	-2.17731	49.3157	10347	8/72	TiO2.raw
a		High	aTIsDEEIER	Q9UQN3	S4	0.3333	T(2): 0.0; S(4): 100.0	188658	188831	178784	288096	150926	188831	178784	178619	1.18458				0.945925				1.25114				141.812	41.59	0.000249633	0	6	2	736.347	1471.69	-1.4308	49.14	10298	7/72	TiO2.raw
a,b	3		aTIsDEEIER	Q9UQN3	S4												1.16066	0.0597373	5.14685		0.916471	0.236624	25.8191		1.17546	0.12267	10.436
b	1	Medium	aVEEssDEERQR	Q9BW71	S5; S6	1	S(5): 100.0; S(6): 100.0	233610	170877	231454	188605	210249	170877	173591	188605	0.825644	0.825644			1.10375	1.10375			0.812739	0.812739			95.1157	21.67	0.0163385	1	3	2	912.374	1823.74	0.0961247	32.9197	5644	9/96	TiO2_El_2nd_Rep.raw
b		High	aVPIAVADEGEsEsEDDDLkPR	Q9Y2K6	S12; S14;	1	S(12): 100.0; S(14): 100.0	10303.4	7930.99	13751.4	7519.41	9273.03	7930.99	10313.5	7519.41	1.11221				0.948105				0.855275				32.2268	62.85	7.15944e-06	0	19	3	987.456	2960.35	-2.06206	65.6693	15046	12/176	TiO2_El_2nd_Rep.raw
b		High	aVPIAVADEGEsEsEDDDLkPR	Q9Y2K6	S12; S14;	1	S(12): 100.0; S(14): 100.0	9277.13	4960.87	8926.71	8814.56	8349.42	4960.87	6695.03	8814.56	0.801856				1.77682				0.594158				50.8625	42.85	0.000767824	0	11	3	987.457	2960.36	-0.886864	65.7901	15077	21/176	TiO2_El_2nd_Rep.raw
a		High	aVPIAVADEGEsEsEDDDLkPR	Q9Y2K6	S12; S14;	1	S(12): 100.0; S(14): 100.0	13526.1	18277.7	17832.1	22238.8	10820.8	18277.7	17832.1	13788.1	1.64794				0.754365				1.68912				38.4744	37.43	0.00247583	0	12	3	987.455	2960.35	-2.24762	64.1959	14250	11/176	TiO2.raw
a,b	3		aVPIAVADEGEsEsEDDDLkPR	Q9Y2K6	S12; S14;												1.18734	0.349475	29.4335		1.15976	0.443434	38.2349		1.04618	0.466954	44.6341
a	1	Medium	aVsPPHLDGPPsPR	P29590	S3; S12	1	S(3): 100.0; S(12): 100.0	35300.5	25523.9	28335.4	47819	28240.4	25523.9	28335.4	29647.8	1.00336	1.00336			1.16157	1.16157			0.903808	0.903808			62.3667	20.12	0.0457191	0	6	3	605.95	1815.84	-2.36152	53.7157	11617	12/104	TiO2.raw
b		Medium	cQTAEADsEsDHEVPEPESEmk	Q9BPX3	S8; S10	1	T(3): 6.8; S(8): 95.8; S(10): 95.8; S(19): 1.7	33223.5	33419.9	44140.7	24577	29901.2	33419.9	33105.5	24577	1.10716				0.7354				1.11768				39.7887	23.69	0.0252262	0	2	3	1047.09	3139.25	-0.908861	46.9564	9857	18/248	TiO2_El_2nd_Rep.raw
b		Medium	cQtAEADSEsDHEVPEPESEMk	Q9BPX3	S8; S10	1	T(3): 0.8; S(8): 99.2; S(10): 99.2; S(19): 0.8	17370.5	16507.9	15901.6	13119.2	15633.5	16507.9	11926.2	13119.2	0.762865				0.79472				1.05593				20.2153	22.26	0.0332804	0	6	3	1041.76	3123.26	-0.821914	53.6754	11856	13/248	TiO2_El_2nd_Rep.raw
b		High	cQtAEADSEsDHEVPEPESEMk	Q9BPX3	S8; S10	0.0938	T(3): 9.3; S(8): 94.9; S(10): 94.9; S(19): 0.9	79379.3	36825	87200.1	51439.5	71441.4	36825	65400.1	51439.5	0.915437				1.39686				0.515458				24.0504	32.27	0.00337967	0	2	3	1041.76	3123.26	-0.352902	53.4384	11785	16/248	TiO2_El_2nd_Rep.raw
b	3		cQtAEADSEsDHEVPEPESEMk	Q9BPX3	S8; S10												0.928488	0.140862	15.1711		0.97566	0.298817	30.6272		0.896357	0.270513	30.1792
a		High	dALGDSLQVPVSPsSTTSSR	Q9Y2D5	S12;	0.0323	S(6): 0.0; S(12): 73.6; S(14): 6.3; S(15): 6.3; T(16): 6.3; T(17): 6.3; S(18): 0.6; S(19): 0.6	12822.6	9484.42	7279.04	10595.9	10258.1	9484.42	7279.04	6569.43	0.70959				0.692656				0.924578				59.5796	30.6	0.00884028	0	6	3	771.709	2313.11	-1.50861	61.032	13517	14/200	TiO2.raw
a		High	dALGDSLQVPVSPSStTSSR	Q9Y2D5	S12	0.0312	S(6): 0.0; S(12): 93.8; S(14): 1.4; S(15): 1.4; T(16): 1.4; T(17): 1.4; S(18): 0.2; S(19): 0.2	8444.07	9777.89	4857.24	12345.8	6755.25	9777.89	4857.24	7654.39	0.719032				0.782827				1.44745				53.0417	31.71	0.00694764	0	11	3	771.71	2313.11	-1.11281	61.2323	13569	18/200	TiO2.raw
a	2		dALGDSLQVPVSPSStTSSR	Q9Y2D5	S12												0.714311	0.00472096	0.660911		0.737741	0.0450857	6.11132		1.18601	0.261435	22.0432
c		High	dcDPGsPR	Q00341	S6	1	S(6): 100.0	66766.4	101817	71170	104134	66766.4	81453.5	64053	93720.3	0.95936				1.1506				1.21998				58.2592	20.42	0.0090567	0	3	2	606.749	1212.49	-0.159632	31.137	4091	4/56	TiO2_EL_3REP_2nd_attempt.raw
b		High	dcDPGsPR	Q00341	S6	1	S(6): 100.0	560365	362886	516909	501039	504328	362886	387682	501039	0.768709				1.38071				0.719543				65.7578	23.38	0.0045811	0	1	2	606.749	1212.49	-0.26031	30.3662	4870	4/56	TiO2_El_2nd_Rep.raw
a		High	dcDPGsPR	Q00341	S6	1	S(6): 100.0	449620	330703	368437	608196	359696	330703	368437	377082	1.0243				1.14024				0.919396				77.474	21.41	0.00721058	0	1	2	606.748	1212.49	-1.77047	30.0415	4568	5/56	TiO2.raw
a		High	dcDPGsPR	Q00341	S6	1	S(6): 100.0	566602	479608	403868	908390	453282	479608	403868	563202	0.890987				1.1743				1.05808				71.8597	23.78	0.00417802	0	1	2	606.749	1212.49	-0.864374	29.8459	4509	4/56	TiO2.raw
a,b,c	4		dcDPGsPR	Q00341	S6												0.910839	0.0946351	10.3899		1.21146	0.0984909	8.12993		0.979249	0.183844	18.774
b	1	High	dcLIEDsDDEAGQS	Q2VPK5	S7	1	S(7): 100.0; S(14): 0.0	9721.58	10637.6	6784.58	7765.88	8749.42	10637.6	5088.43	7765.88	0.581574	0.581574			0.730038	0.730038			1.21581	1.21581			129.629	39.67	0.000258947	0	9	2	931.865	1862.72	0.858414	56.8119	12750	10/106	TiO2_El_2nd_Rep.raw
a	1	High	dGGRsSPGGQDEGGFmAQGk	P49023	S5	0.0769	S(5): 89.1; S(6): 10.9	143305	151856	129915	197798	114644	151856	129915	122635	1.1332	1.1332			0.807574	0.807574			1.32458	1.32458			47.3072	25.84	0.0243675	1	3	3	831.378	2492.12	-3.46111	43.1149	8511	20/216	TiO2.raw
c	1	Medium	dGQsSPQPSPR	Q5VZK9	S4	1	S(4): 73.3; S(5): 19.7; S(9): 7.1	60804.5	97753.5	74733.6	89194.9	60804.5	78202.8	67260.2	80275.4	1.10617	1.10617			1.0265	1.0265			1.28613	1.28613			14.4853	19.55	0.044367	0	2	3	488.895	1464.67	1.63354	31.6482	4234	6/112	TiO2_EL_3REP_2nd_attempt.raw
c		Medium	dIDISsPEFk	Q09666	S6;	1	S(5): 5.5; S(6): 94.5	19463.3	24699.7	21405.6	26610.2	19463.3	19759.8	19265	23949.2	0.989812				1.21202				1.01523				85.9086	25.42	0.0200955	0	37	2	844.927	1688.85	-4.83704	68.4087	13577	6/72	TiO2_EL_3REP_2nd_attempt.raw
a		High	dIDISsPEFk	Q09666	S6;	1	S(5): 0.1; S(6): 99.9	20099.6	17591.2	14197	31175.1	16079.7	17591.2	14197	19328.5	0.882912				1.09876				1.094				134.807	27.04	0.0164088	0	51	2	844.931	1688.85	-0.211098	66.5421	14739	13/72	TiO2.raw
a		High	dIDISsPEFk	Q09666	S6;	0.2424	S(5): 1.7; S(6): 98.3	37846	34458.8	32592.6	54751.1	30276.8	34458.8	32592.6	33945.7	1.07649				0.98511				1.13812				151.828	32.91	0.00486098	0	39	2	844.93	1688.85	-1.87354	66.3439	14701	8/72	TiO2.raw
b		Medium	dIDISsPEFk	Q09666	S6;	1	S(5): 3.2; S(6): 96.8	52219.8	42130	61058.6	58143.4	46997.8	42130	45794	58143.4	0.974385				1.3801				0.896425				111.43	27.59	0.014457	0	14	2	844.931	1688.85	-0.0665381	68.1197	15636	5/72	TiO2_El_2nd_Rep.raw
a,b,c	4		dIDISsPEFk	Q09666	S6;												0.9809	0.0686671	7.00042		1.169	0.145911	12.4817		1.03594	0.0917953	8.86103
b	1	High	dSAIPVEsDtDDEGAPR	Q96D46	S8; T10	1	S(2): 0.0; S(8): 100.0; T(10): 100.0	27756.7	30137.9	30269.1	20537.7	24981.1	30137.9	22701.8	20537.7	0.908761	0.908761			0.681455	0.681455			1.20643	1.20643			200.356	54.68	1.02122e-05	0	5	2	1081.94	2162.87	0.47887	51.764	11289	16/128	TiO2_El_2nd_Rep.raw
b		High	dSHssEEDEASSQTDLSQTISk	Q5JTV8	S4; S5;	0.0893	S(2): 1.5; S(4): 99.2; S(5): 99.2; S(11): 0.0; S(12): 0.0; T(14): 0.0; S(17): 0.0; T(19): 0.0; S(21): 0.0	12344.4	12893.1	12573.3	9062.8	11110	12893.1	9429.94	9062.8	0.848782				0.702917				1.1605				142.731	56.14	2.32275e-05	0	7	3	1000.43	2999.28	-1.02763	55.9998	12519	24/204	TiO2_El_2nd_Rep.raw
b		High	dSHssEEDEASSQTDLSQTISk	Q5JTV8	S4; S5;	0.1087	S(2): 5.2; S(4): 97.4; S(5): 97.4; S(11): 0.0; S(12): 0.0; T(14): 0.0; S(17): 0.0; T(19): 0.0; S(21): 0.0	19115.3	25351.2	31103.2	16812.5	17203.7	25351.2	23327.4	16812.5	1.35595				0.663182				1.47359				78.8252	45.96	0.000231964	0	4	3	1000.43	2999.28	0.132316	55.825	12467	22/204	TiO2_El_2nd_Rep.raw
a		High	dSHssEEDEASSQTDLSQTISk	Q5JTV8	S4; S5;	0.0333	S(2): 1.9; S(4): 98.9; S(5): 98.9; S(11): 0.2; S(12): 0.0; T(14): 0.0; S(17): 0.0; T(19): 0.0; S(21): 0.0	41229.8	30774.6	33644.2	57535.1	32983.8	30774.6	33644.2	35671.8	1.02002				1.15913				0.93302				105.906	59.57	1.07648e-05	0	11	3	1000.43	2999.28	-1.45498	54.6985	11892	12/204	TiO2.raw
c		High	dSHssEEDEASSQTDLSQTISkk	Q5JTV8	S4; S5	0.3871	S(2): 8.0; S(4): 59.8; S(5): 59.8; S(11): 23.3; S(12): 23.3; T(14): 23.3; S(17): 1.3; T(19): 0.6; S(21): 0.6	6348.88	6597.24	6278.34	7748.7	6348.88	5277.79	5650.51	6973.83	0.89				1.32135				0.831294				32.747	61.8	1.1463e-05	1	18	3	1119.51	3356.52	-4.21805	57.5679	11331	15/216	TiO2_EL_3REP_2nd_attempt.raw
b		High	dSHssEEDEASSQTDLSQTISkk	Q5JTV8	S4; S5	0.4754	S(2): 17.9; S(4): 46.1; S(5): 46.1; S(11): 20.6; S(12): 20.6; T(14): 14.6; S(17): 14.0; T(19): 10.1; S(21): 10.1	38527.4	16668.3	35831.1	21169.2	34674.7	16668.3	26873.3	21169.2	0.775013				1.27003				0.480705				14.9417	61.02	1.32834e-05	1	3	4	839.891	3356.54	1.57864	57.0025	12801	16/216	TiO2_El_2nd_Rep.raw
a		High	dSHssEEDEASSQTDLSQTISkk	Q5JTV8	S4; S5	0.1205	S(2): 37.8; S(4): 73.0; S(5): 73.0; S(11): 4.1; S(12): 3.4; T(14): 3.4; S(17): 1.9; T(19): 1.9; S(21): 1.5	35187.5	23612.5	25337.2	42974.8	28150	23612.5	25337.2	26644.4	0.900076				1.1284				0.838809				25.725	83.24	7.8487e-08	1	6	4	839.89	3356.54	-0.7489	55.8412	12191	15/216	TiO2.raw
b		High	dSHssEEDEASSQTDLSQTISkk	Q5JTV8	S4; S5	0.169	S(2): 9.0; S(4): 84.9; S(5): 84.9; S(11): 9.9; S(12): 9.9; T(14): 1.0; S(17): 0.2; T(19): 0.1; S(21): 0.1	40265.2	45728.9	56175.8	47059.6	36238.7	45728.9	42131.9	47059.6	1.16262				1.0291				1.26188				46.2203	71.38	1.21539e-06	1	2	3	1119.52	3356.54	-0.399399	57.1492	12841	17/216	TiO2_El_2nd_Rep.raw
a,b,c	7		dSHssEEDEASSQTDLSQTISkk	Q5JTV8	S4; S5												0.993209	0.188526	18.9815		1.03916	0.241959	23.2842		0.979221	0.288335	29.4453
a	1	High	dsHsSEEDEASSQTDLSQTISkk	Q5JTV8	S2; S4	0.0222	S(2): 79.9; S(4): 79.9; S(5): 25.1; S(11): 7.6; S(12): 2.8; T(14): 2.8; S(17): 1.0; T(19): 0.5; S(21): 0.5	45973.2	44363.6	38113.2	68955.7	36778.6	44363.6	38113.2	42752.6	1.03629	1.03629			0.963686	0.963686			1.20623	1.20623			34.7329	89.74	1.78896e-08	1	10	4	839.888	3356.53	-2.78551	55.6348	12138	16/216	TiO2.raw
a		High	dSQDASAEQsDHDDEVASLASASGGFGTk	Q6P2E9	S10;	0.1212	S(2): 0.7; S(6): 9.3; S(10): 79.4; S(18): 3.5; S(21): 3.5; S(23): 3.5; T(28): 0.1	10060.9	8097.82	7063.6	18681.6	8048.73	8097.82	7063.6	11582.6	0.877604				1.43034				1.0061				37.516	33.48	0.00527276	0	28	3	1140.84	3420.5	-3.06692	63.0645	13993	34/328	TiO2.raw
a		High	dSQDASAEQsDHDDEVASLASASGGFGTk	Q6P2E9	S10;	0.0962	S(2): 4.6; S(6): 47.1; S(10): 47.1; S(18): 0.5; S(21): 0.5; S(23): 0.1; T(28): 0.0	16100.2	8350.29	7152.95	24866	12880.2	8350.29	7152.95	15416.9	0.555347				1.84627				0.648306				55.1189	52.05	7.39126e-05	0	25	3	1140.84	3420.5	-1.99628	63.1264	14006	14/328	TiO2.raw
a	2		dSQDASAEQsDHDDEVASLASASGGFGTk	Q6P2E9	S10;												0.716475	0.161129	22.4891		1.6383	0.207967	12.6941		0.827203	0.178896	21.6267
c		High	dTSPDkGELVsDEEEDT	Q9UPU7	T17	0.2	T(2): 0.0; S(3): 0.0; S(11): 11.6; T(17): 88.3	9869.93	12766.5	9696.68	8910.77	9869.93	10213.2	8727.02	8019.69	0.884202				0.78523				1.03478				39.7947	30.09	0.00822772	1	9	2	1202.53	2404.06	-4.86324	54.25	10605	21/150	TiO2_EL_3REP_2nd_attempt.raw
b		High	dTSPDkGELVsDEEEDT	Q9UPU7	T17	0.2619	T(2): 0.0; S(3): 0.0; S(11): 7.9; T(17): 92.1	30554.5	26285.4	44771.9	32333.4	27499	26285.4	33578.9	32333.4	1.2211				1.23009				0.955868				68.8624	41.99	0.000619764	1	15	2	1202.54	2404.07	0.7222	53.7482	11877	14/150	TiO2_El_2nd_Rep.raw
b,c	2		dTSPDkGELVsDEEEDT	Q9UPU7	T18												1.05265	0.168447	16.0022		1.00766	0.222428	22.0738		0.995322	0.0394543	3.96397
b	1	Medium	dTySDRSGSSsPDSEITELkFPSINHD	P17812	ambigous (S7,S9,S10,S11)	1	T(2): 8.6; Y(3): 8.6; S(4): 8.6; S(7): 39.8; S(9): 39.8; S(10): 39.8; S(11): 39.8; S(14): 7.5; T(17): 7.5; S(23): 0.1	1555.74	2232.93	3085.33	1159.1	1400.16	2232.93	2314	1159.1	1.65266	1.65266			0.519095	0.519095			1.59476	1.59476			28.3604	25.47	0.0361835	2	35	3	1201.54	3602.59	-1.4103	72.1501	16556	21/288	TiO2_El_2nd_Rep.raw
a		High	dVDDGsGSPHsPHQLSSk	Q9H4A3	S6; S11;	1	S(6): 97.9; S(8): 4.2; S(11): 97.4; S(16): 0.4; S(17): 0.1	282460	204073	282916	467808	225968	204073	282916	290041	1.25202				1.42126				0.903106				61.6035	24.5	0.0282077	0	2	3	823.367	2468.09	-1.83507	42.4197	8303	24/152	TiO2.raw
a		Medium	dVDDGSGsPHsPHQLSSk	Q9H4A3	S8; S11;	1	S(6): 22.3; S(8): 76.7; S(11): 88.1; S(16): 9.4; S(17): 3.6	409650	297895	283183	613000	327720	297895	283183	380060	0.8641				1.27582				0.908992				30.7297	21.18	0.057918	0	1	4	617.777	2468.09	-1.46957	42.3143	8268	16/152	TiO2.raw
a	2		dVDDGSGsPHsPHQLSSk	Q9H4A3	S6/S8*; S11;												1.05806	0.193959	18.3315		1.34854	0.0727209	5.39257		0.906049	0.00294324	0.324844
c		Medium	dVDDGSGsPHsPHQLSSk	Q9H4A3	S6; S8;	0.04	S(6): 99.9; S(8): 97.2; S(11): 2.9; S(16): 0.0; S(17): 0.0	54505	77934.4	72428	95289.3	54505	62347.5	65185.2	85760.4	1.19595				1.37552				1.14389				31.9883	25.47	0.0232709	0	3	3	823.364	2468.08	-4.58008	44.2193	7875	19/152	TiO2_EL_3REP_2nd_attempt.raw
b		High	dVDDGsGsPHSPHQLSSk	Q9H4A3	S6; S8;	0.1818	S(6): 99.9; S(8): 99.2; S(11): 0.9; S(16): 0.0; S(17): 0.0	559015	470081	610840	512623	503113	470081	458130	512623	0.910591				1.0905				0.934344				79.8341	32.77	0.00412187	0	1	3	823.367	2468.09	-0.722228	43.4209	8809	15/152	TiO2_El_2nd_Rep.raw
b,c	2		dVDDGsGsPHSPHQLSSk	Q9H4A4	S6; S8;												1.05327	0.142679	13.5462		1.23301	0.142512	11.558		1.03911	0.104771	10.0827
a	1	High	dVDDGsGsPHsPHQLSSk	Q9H4A3	S6; S8; S11;	1	S(6): 100.0; S(8): 100.0; S(11): 100.0; S(16): 0.0; S(17): 0.0	478599	418293	403638	745643	382880	418293	403638	462299	1.05422	1.05422			1.1052	1.1052			1.09249	1.09249			62.0717	24.69	0.0185096	0	1	3	850.022	2548.05	-1.83418	43.9436	8759	20/152	TiO2.raw
b		Medium	dYDDMsPR	P61978	S6	1	Y(2): 0.0; S(6): 100.0	235359	154086	222580	175526	211824	154086	166935	175526	0.788086				1.13914				0.727428				106.497	20.7	0.00849122	0	3	2	654.263	1307.52	0.881155	44.7376	9200	7/56	TiO2_El_2nd_Rep.raw
c		High	dYDDmsPR	P61978	S6	1	Y(2): 0.0; S(6): 100.0	177192	216535	158944	200809	177192	173228	143049	180728	0.80731				1.04329				0.977625				73.1861	21.62	0.00687021	0	3	2	662.257	1323.51	-4.78737	36.6524	5687	7/56	TiO2_EL_3REP_2nd_attempt.raw
b		High	dYDDMsPR	P61978	S6	1	Y(2): 0.0; S(6): 100.0	450551	359581	573762	381763	405496	359581	430322	381763	1.06122				1.06169				0.88677				97.4831	26.71	0.00212799	0	1	2	654.263	1307.52	0.414354	44.9344	9259	10/56	TiO2_El_2nd_Rep.raw
c		High	dYDDMsPR	P61978	S6	1	Y(2): 0.0; S(6): 100.0	378441	405141	367775	407195	378441	324113	330998	366475	0.874635				1.1307				0.856441				70.3074	23.34	0.0069517	0	1	2	654.259	1307.51	-5.00057	45.4107	8222	7/56	TiO2_EL_3REP_2nd_attempt.raw
c		Medium	dYDDmsPR	P61978	S6	1	Y(2): 0.0; S(6): 100.0	650235	922600	783314	631616	650235	738080	704983	568455	1.0842				0.770181				1.1351				86.3725	17.23	0.0188786	0	0	2	662.257	1323.51	-4.69514	36.8441	5744	6/56	TiO2_EL_3REP_2nd_attempt.raw
a		High	dYDDmsPR	P61978	S6	1	Y(2): 0.0; S(6): 100.0	1.56301e+06	1.80897e+06	1.19833e+06	2.08503e+06	1.25041e+06	1.80897e+06	1.19833e+06	1.29272e+06	0.958349				0.714615				1.4467				58.278	17.71	0.0169032	0	0	2	662.259	1323.51	-1.1903	35.742	6290	5/56	TiO2.raw
a,b,c	6		dYDDmsPR	P61978	S6												0.928967	0.115507	12.4339		0.976604	0.169853	17.3923		1.00501	0.233049	23.1887
a	1	High	dYSTLTSVssHDSR	P16144	S9; S10	1	Y(2): 0.3; S(3): 0.3; T(4): 0.3; T(6): 5.2; S(7): 20.4; S(9): 77.1; S(10): 77.1; S(13): 19.2	126629	92246.7	59767.5	160241	101303	92246.7	59767.5	99349.5	0.589985	0.589985			1.077	1.077			0.910599	0.910599			32.362	21.08	0.0265142	0	2	3	648.603	1943.79	-2.23255	48.7519	10179	13/104	TiO2.raw
a		High	eAANEAGDssQDEAEDDVk	Q9NVU0	S9; S10;	1	S(9): 100.0; S(10): 100.0	91254.5	63369.9	93375.9	130123	73003.6	63369.9	93375.9	80676.4	1.27906				1.2731				0.868039				84.3867	35.98	0.00127436	0	3	3	866.688	2598.05	-1.42395	46.7587	9593	17/204	TiO2.raw
a		High	eAANEAGDssQDEAEDDVkQITVR	Q9NVU0	S9; S10;	1	S(9): 97.2; S(10): 97.2; T(22): 5.6	5807.46	5051.93	6083.49	10032.6	4645.97	5051.93	6083.49	6220.19	1.30941				1.23125				1.08738				23.8005	36.96	0.00260777	1	27	4	799.608	3195.41	-1.33597	60.0579	13301	14/264	TiO2.raw
b		High	eAANEAGDssQDEAEDDVkQITVR	Q9NVU0	S9; S10;	1	S(9): 100.0; S(10): 100.0; T(22): 0.0	15964.3	15458.5	20441.6	13629.9	14367.9	15458.5	15331.2	13629.9	1.06705				0.881708				1.07591				67.7007	47.43	0.000235836	1	8	3	1065.81	3195.41	-1.00705	61.0514	13921	33/264	TiO2_El_2nd_Rep.raw
a		High	eAANEAGDssQDEAEDDVkQITVR	Q9NVU0	S9; S10;	1	S(9): 99.5; S(10): 99.5; T(22): 1.0	13540.9	10951.8	12774.5	17102.4	10832.7	10951.8	12774.5	10603.5	1.17926				0.968193				1.011				30.7953	45.78	0.00033955	1	24	4	799.605	3195.4	-4.31572	59.9215	13270	13/264	TiO2.raw
a		High	eAANEAGDssQDEAEDDVkQITVR	Q9NVU0	S9; S10;	1	S(9): 99.8; S(10): 99.8; T(22): 0.5	20523.3	17022.5	17527	20530.8	16418.6	17022.5	17527	12729.1	1.0675				0.74778				1.03678				42.6978	48.42	0.00017913	1	24	3	1065.8	3195.4	-4.78904	59.9066	13266	24/264	TiO2.raw
a,b	5		eAANEAGDssQDEAEDDVkQITVR	Q9NVU0	S9; S10;												1.18046	0.101954	8.63687		1.02041	0.202286	19.8241		1.05037	0.105541	10.048
a		High	eADIDssDEsDIEEDIDQPSAHk	Q9P2I0	S6; S7; S10;	1	S(6): 100.0; S(7): 100.0; S(10): 100.0; S(20): 0.0	9847.77	5350.37	2221.25	3166.02	7878.21	5350.37	2221.25	1962.94	0.281948				0.366878				0.679135				73.0078	43.71	0.000225567	0	29	3	1081.77	3243.29	-0.849466	65.1155	14453	24/196	TiO2.raw
a		High	eADIDssDEsDIEEDIDQPSAHk	Q9P2I0	S6; S7; S10;	1	S(6): 99.8; S(7): 99.8; S(10): 99.5; S(20): 0.9	15861.2	13247.5	4626.86	9047.86	12689	13247.5	4626.86	5609.67	0.364635				0.423451				1.04402				28.9998	42.23	0.000299206	0	18	4	811.578	3243.29	-1.36172	64.9789	14422	13/196	TiO2.raw
a		High	eADIDssDEsDIEEDIDQPSAHk	Q9P2I0	S6; S7; S10;	1	S(6): 100.0; S(7): 100.0; S(10): 100.0; S(20): 0.0	25302.9	15116.2	8077.12	9334.62	20242.3	15116.2	8077.12	5787.47	0.399022				0.382865				0.746762				81.2941	39.64	0.000537781	0	14	3	1081.77	3243.29	-1.9786	64.8811	14399	21/196	TiO2.raw
a		High	eADIDssDEsDIEEDIDQPSAHk	Q9P2I0	S6; S7; S10;	1	S(6): 99.9; S(7): 99.9; S(10): 99.9; S(20): 0.2	21828.4	17039.5	12928.2	13051.2	17462.8	17039.5	12928.2	8091.74	0.740328				0.474882				0.97576				36.8375	49.54	5.22514e-05	0	37	4	811.576	3243.28	-3.69527	64.8362	14392	20/196	TiO2.raw
a	4		eADIDssDEsDIEEDIDQPSAHk	Q9P2I0	S6; S7; S10;												0.446483	0.174906	39.1741		0.412019	0.0417436	10.1315		0.861419	0.152307	17.6809
a		High	eADIDssDESDIEEDIDQPSAHk	Q9P2I0	S6; S7;	0.2308	S(6): 99.8; S(7): 99.8; S(10): 0.5; S(20): 0.0	6482.23	4934.06	3397.03	9719.92	5185.79	4934.06	3397.03	6026.35	0.655065				1.22138				0.951458				82.3427	65.09	2.32306e-06	0	50	3	1055.11	3163.32	-1.51987	65.0162	14432	15/196	TiO2.raw
a		High	eADIDssDESDIEEDIDQPSAHk	Q9P2I0	S6; S7;	0.3585	S(6): 97.6; S(7): 97.6; S(10): 4.6; S(20): 0.1	9016.17	5962.38	5544.6	14741	7212.94	5962.38	5544.6	9139.43	0.768702				1.53285				0.826624				38.1685	52.52	4.19818e-05	0	21	4	791.586	3163.32	-2.16085	64.9242	14411	11/196	TiO2.raw
a	2		eADIDssDESDIEEDIDQPSAHk	Q9P2I0	S6; S7;												0.711884	0.0568188	7.98147		1.37711	0.155735	11.3088		0.889041	0.0624174	7.02076
c		High	eAEEEsDHN	Q04637	S6	1	S(6): 100.0	8983.51	25384.7	23896.4	23111.1	8983.51	20307.7	21506.8	20800	2.39403				1.02424				2.26056				65.9168	24.7	0.00338041	0	10	2	684.761	1368.51	-0.457572	26.7407	2913	5/64	TiO2_EL_3REP_2nd_attempt.raw
b		High	eAEEEsDHN	Q04637	S6	1	S(6): 100.0	67447.3	106012	156289	113216	60702.5	106012	117217	113216	1.931				1.06795				1.74641				38.7934	27.68	0.00170204	0	12	2	684.761	1368.52	-0.189974	25.8471	3522	5/64	TiO2_El_2nd_Rep.raw
c		High	eAEEEsDHN	Q04637	S6	1	S(6): 100.0	70953.9	164008	135146	118079	70953.9	131206	121632	106271	1.71423				0.809952				1.84918				54.285	20.69	0.00851079	0	2	2	684.761	1368.52	0.166822	26.5465	2867	8/64	TiO2_EL_3REP_2nd_attempt.raw
b		High	eAEEEsDHN	Q04637	S6	1	S(6): 100.0	259704	349662	556258	393748	233734	349662	417193	393748	1.78491				1.12608				1.49598				60.0445	30.77	0.000835545	0	1	2	684.761	1368.52	-0.100775	26.0134	3568	7/64	TiO2_El_2nd_Rep.raw
b,c	4		eAEEEsDHN	Q04637	S6												1.95604	0.264678	13.5313		1.00706	0.119396	11.8559		1.83803	0.2757	14.9997
a	1	High	eAEEGPTGASESQDsPR	Q5TCZ1	S15	0.3659	T(7): 0.0; S(10): 0.0; S(12): 0.1; S(15): 99.9	105973	87286.5	111816	196940	84778.4	87286.5	111816	122103	1.31892	1.31892			1.39888	1.39888			1.02958	1.02958			111.821	41.24	0.000289375	0	2	3	685.96	2055.87	-2.05077	35.7247	6287	16/144	TiO2.raw
b		High	eAQTLDSQIQETsI	P27816	S13	0.2115	T(4): 0.0; S(7): 0.0; T(12): 3.7; S(13): 96.3	1820.29	2263.05	2414.06	2117.19	1638.26	2263.05	1810.54	2117.19	1.10516				0.935545				1.38137				133.65	52.4	4.57475e-05	0	36	2	936.445	1871.88	-0.472359	62.9054	14362	9/140	TiO2_El_2nd_Rep.raw
a		High	eAQTLDSQIQETsI	P27816	S13	0.0156	T(4): 0.0; S(7): 0.0; T(12): 2.2; S(13): 97.8	6065.22	4546.77	3789.88	7911.51	4852.18	4546.77	3789.88	4905.13	0.781068				1.07882				0.937058				190.445	63.59	3.56581e-06	0	26	2	936.445	1871.88	-1.05927	62.042	13762	10/140	TiO2.raw
a,b	2		eAQTLDSQIQETsI	P27816	S13												0.943116	0.162048	17.1821		1.00718	0.0716359	7.11251		1.15922	0.222159	19.1645
a		High	eATNTTSEPSAPSQDLLDLSPsPR	O75674	S22	0.2245	T(3): 0.0; T(5): 0.0; T(6): 0.0; S(7): 0.0; S(10): 0.0; S(13): 0.0; S(20): 1.6; S(22): 98.3	3893.66	4146.88	4294.49	5846.33	3114.93	4146.88	4294.49	3624.72	1.37868				0.874083				1.33129				57.9765	49.18	0.000172717	0	21	3	941.447	2822.33	-0.62408	65.6517	14575	22/264	TiO2.raw
a		High	eATNTTSEPSAPSQDLLDLSPsPR	O75674	S22	1	T(3): 0.1; T(5): 0.1; T(6): 0.1; S(7): 0.1; S(10): 0.1; S(13): 0.3; S(20): 3.8; S(22): 95.6	5151.99	4011.62	4703.17	8784.47	4121.59	4011.62	4703.17	5446.37	1.14111				1.35765				0.973318				32.119	32.35	0.00812034	0	84	3	941.446	2822.32	-2.24602	65.55	14554	18/264	TiO2.raw
a	2		eATNTTSEPSAPSQDLLDLSPsPR	O75674	S22												1.25989	0.118786	9.4283		1.11587	0.241783	21.6678		1.15231	0.178988	15.533
b	1	Medium	eEGGSGGGGGGDEDGSLGsR	O43541	S19	1	S(5): 0.6; S(16): 24.0; S(19): 75.5	127540	135564	139134	186778	114786	135564	104350	186778	0.909084	0.909084			1.37779	1.37779			1.18101	1.18101			23.6433	18.07	0.0397686	0	1	3	682.614	2045.83	1.76896	31.0994	5094	11/152	TiO2_El_2nd_Rep.raw
a		High	eEssEDENEVSNILR	Q01804	S3; S4	1	S(3): 100.0; S(4): 100.0; S(11): 0.0	4876.64	2599.01	3093.65	4614.9	3901.31	2599.01	3093.65	2861.24	0.792977				1.1009				0.666188				80.6074	41.04	0.000228243	0	70	3	713.629	2138.87	-0.910963	68.1552	15059	14/140	TiO2.raw
b		Medium	eEssEDENEVSNILR	Q01804	S3; S4	1	S(3): 100.0; S(4): 100.0; S(11): 0.0	5795.45	5047.61	5631.42	5078.05	5215.91	5047.61	4223.56	5078.05	0.809747				1.00603				0.967734				106.631	18.95	0.0382051	0	35	2	1069.94	2138.87	-0.647851	69.1946	15888	10/140	TiO2_El_2nd_Rep.raw
a		High	eEssEDENEVSNILR	Q01804	S3; S4	1	S(3): 100.0; S(4): 100.0; S(11): 0.0	4407.59	3709.85	3959.66	6265.16	3526.07	3709.85	3959.66	3884.4	1.12297				1.04705				1.05212				99.7288	42.23	0.000182516	0	118	3	713.628	2138.87	-1.51022	68.0684	15040	10/140	TiO2.raw
a		High	eEssEDENEVSNILR	Q01804	S3; S4	1	S(3): 100.0; S(4): 100.0; S(11): 0.0	5431.55	4234.68	5186.62	9968.23	4345.24	4234.68	5186.62	6180.3	1.19363				1.45945				0.974556				150.212	43.41	0.000132251	0	57	2	1069.94	2138.87	-1.44686	68.0578	15038	21/140	TiO2.raw
a,b	4		eEssEDENEVSNILR	Q01804	S3; S4												0.979831	0.180307	18.4018		1.15336	0.179896	15.5976		0.91515	0.14751	16.1187
a	1	High	eGEEPTVYsDEEEPkDESAR	O00264	S9;	0.0741	T(6): 33.3; Y(8): 33.3; S(9): 33.3; S(18): 0.1	167744	188790	148861	272709	134195	188790	148861	169079	1.10929	1.10929			0.895593	0.895593			1.40683	1.40683			25.0384	26.69	0.019286	1	3	3	945.426	2834.26	-1.13924	47.5445	9822	22/172	TiO2.raw
b	1	Medium	eGELSTcGcsR	Q9H1J7	S10	1	S(5): 24.6; T(6): 24.6; S(10): 50.8	75484.1	42788.9	62591.2	87875.3	67935.7	42788.9	46943.4	87875.3	0.690997	0.690997			2.0537	2.0537			0.629843	0.629843			5.77834	18.42	0.0294954	0	2	3	522.214	1564.63	-4.58027	29.487	4605	4/80	TiO2_El_2nd_Rep.raw
c	1	High	eGRGEsENAGTNQETR	Q08170	S6	1	S(6): 99.7; T(11): 0.2; T(15): 0.0	7698.76	14168.4	7681.52	11634.5	7698.76	11334.7	6913.37	10471.1	0.897985	0.897985			0.923805	0.923805			1.47228	1.47228			45.7585	49.57	4.80274e-05	1	15	3	681.969	2043.89	-0.509488	29.143	3526	23/172	TiO2_EL_3REP_2nd_attempt.raw
b	1	Medium	eHsPDsDAYNsGDDkNEk	Q5T200	S3; S6; S11	0.1786	S(3): 96.1; S(6): 96.1; Y(9): 23.8; S(11): 84.0	50831.6	35333.3	62223.4	50828.6	45748.4	35333.3	46667.6	50828.6	1.02009	1.02009			1.43855	1.43855			0.772339	0.772339			31.076	27.93	0.009986	1	3	3	979.071	2935.2	-2.00838	42.7891	8618	8/168	TiO2_El_2nd_Rep.raw
c		High	eIQNGNLHEsDSESVPR	Q86UP2	S12;	0.2258	S(10): 10.2; S(12): 79.5; S(14): 10.2	23795.2	24662.3	23035.1	26208	23795.2	19729.8	20731.6	23587.2	0.871251				1.19551				0.829152				27.0463	31.25	0.00588667	0	7	3	740.672	2220	-4.72729	47.3794	8755	17/184	TiO2_EL_3REP_2nd_attempt.raw
a		High	eIQNGNLHEsDSESVPR	Q86UP2	S10	0.449	S(10): 99.0; S(12): 1.0; S(14): 0.0	60297.9	38354.6	40383.9	84252.9	48238.3	38354.6	40383.9	52236.8	0.837176				1.36194				0.795107				97.4714	48.58	0.000119261	0	3	3	740.675	2220.01	-1.26313	45.4952	9219	11/184	TiO2.raw
a,c	2		eIQNGNLHEsDSESVPR	Q86UP2	S10/S12*												0.854213	0.0170374	1.99451		1.27873	0.083218	6.50788		0.812129	0.0170223	2.09601
a	1	High	ekGPTTGEGALDLSDVHsPPksPEGk	O95684	S14;S15;	1	T(5): 24.9; T(6): 24.9; S(14): 54.2; S(18): 54.2; S(22): 41.8	34005.7	32399.3	30309.9	52109.5	27204.6	32399.3	30309.9	32307.9	1.11415	1.11415			0.997178	0.997178			1.19095	1.19095			4.97216	35.69	0.0052471	2	10	5	742.785	3709.9	1.92421	56.0569	12249	23/296	TiO2.raw
a	1	High	ekLQEEGGGsDEEETGSPSEDGmQSAR	Q13610	S10;	1	S(10): 64.0; T(15): 15.4; S(17): 15.4; S(19): 4.4; S(25): 0.7	113757	86079.9	73458.3	198794	91005.5	86079.9	73458.3	123252	0.807185	0.807185			1.43184	1.43184			0.945875	0.945875			22.6304	41.23	0.000907793	1	2	4	849.123	3393.47	0.361169	43.2977	8564	15/308	TiO2.raw
b	1	Medium	eLVSSSSSGSDsDsEVDkk	P53999	S7; S14	1	S(4): 2.0; S(5): 10.6; S(6): 10.6; S(7): 62.4; S(8): 10.7; S(10): 2.7; S(12): 5.1; S(14): 95.8	110557	59815.1	84674.6	242666	99501.1	59815.1	63505.9	242666	0.638244	0.638244			4.05694	4.05694			0.601151	0.601151			41.5401	24.48	0.0381403	1	3	3	930.771	2790.3	1.1626	53.389	11772	17/148	TiO2_El_2nd_Rep.raw
a		Medium	eLVssSSSGSDSDsEVDkk	P53999	S10; S12; S14	1	S(4): 33.2; S(5): 33.2; S(6): 33.2; S(7): 24.9; S(8): 24.9; S(10): 50.2; S(12): 50.2; S(14): 50.2	138934	80486.3	70230.8	401926	111147	80486.3	70230.8	249194	0.631873				3.0961				0.724143				6.26813e-15	22.4	0.048337	1	6	3	957.429	2870.27	3.75921	53.4088	11531	10/148	TiO2.raw
b		Medium	eLVSSSSSGsDsDsEVDkk	P53999	S10; S12; S14	1	S(4): 6.2; S(5): 6.2; S(6): 6.2; S(7): 6.2; S(8): 19.5; S(10): 78.1; S(12): 78.3; S(14): 99.4	76645.6	43395.5	45898.3	201333	68981.1	43395.5	34423.7	201333	0.499031				4.63948				0.629093				62.9427	24.05	0.0320743	1	6	3	957.425	2870.26	-0.323596	54.9035	12211	18/148	TiO2_El_2nd_Rep.raw
a,b	2		eLVSSSSSGsDsDsEVDkk	P53999	S10; S12; S14												0.565452	0.0664208	11.7465		3.86779	0.77169	19.9517		0.676618	0.0475249	7.02388
c	1	Medium	eMPQDLRsPARtPPSEEDSAEAER	O43765	S8; T12	1	S(8): 97.8; T(12): 97.8; S(15): 3.1; S(19): 1.3	18416.5	33899.4	31459.1	27570	18416.5	27119.6	28313.2	24813	1.53738	1.53738			0.91495	0.91495			1.47257	1.47257			32.3432	22.97	0.034317	2	6	4	772.585	3087.32	-4.63477	50.3766	9577	20/264	TiO2_EL_3REP_2nd_attempt.raw
c	1	Medium	eRPSsREDtPSR	Q9UDY2	S5; T9	1	S(4): 6.9; S(5): 6.9; T(9): 96.1; S(11): 90.1	22735	41331.2	29404.8	35762.4	22735	33065	26464.3	32186.2	1.16404	1.16404			0.973421	0.973421			1.45437	1.45437			14.8359	23.52	0.0142282	1	7	3	602.597	1805.78	-0.823883	28.1081	3249	4/128	TiO2_EL_3REP_2nd_attempt.raw
b		High	eRsDSGGsSSEPFDR	P48634	S3; S5	0.1667	S(3): 81.9; S(5): 81.9; S(8): 25.9; S(9): 7.8; S(10): 2.5	60075.2	51345.8	72905.9	58300	54067.6	51345.8	54679.4	58300	1.01131				1.13544				0.949659				21.6957	24.05	0.00610003	1	4	3	667.931	2001.78	-0.167163	43.8271	8931	8/164	TiO2_El_2nd_Rep.raw
a		High	eRSDsGGsSSEPFDR	P48634	S5; S8	0.1852	S(3): 13.1; S(5): 75.4; S(8): 75.4; S(9): 18.1; S(10): 18.1	128709	135030	112706	193908	102967	135030	112706	120223	1.09458				0.890343				1.31139				30.0572	26.72	0.00329862	1	2	3	667.931	2001.78	-0.990407	42.8182	8421	12/164	TiO2.raw
a,b	2		eRSDsGGsSSEPFDR	P48634	S5; S3/S8*												1.05295	0.041635	3.95413		1.01289	0.122547	12.0988		1.13052	0.180866	15.9984
a	1	High	eRSDsGGSSSEPFDR	P48634	S5	0.5	S(3): 0.1; S(5): 99.7; S(8): 0.1; S(9): 0.0; S(10): 0.0	178266	165885	123477	272351	142613	165885	123477	168858	0.865816	0.865816			1.01792	1.01792			1.16318	1.16318			67.8433	49.79	2.9912e-05	1	2	3	641.275	1921.81	-1.24227	39.8268	7522	9/164	TiO2.raw
a	1	High	eRsPsPLRGNVVPsPLPTR	Q9Y2V2	S3; S5; S14	1	S(3): 99.9; S(5): 99.9; S(14): 97.1; T(18): 3.0	15615	12776.3	19628	29341.5	12492	12776.3	19628	18191.7	1.57125	1.57125			1.42386	1.42386			1.02276	1.02276			31.309	31.56	0.00858826	2	8	4	632.806	2528.2	-0.751495	55.3719	12071	9/212	TiO2.raw
c		Medium	eRSRtGsEsSQTGTSTTSSR	P23588	T5; S7; S9	1	Too many isoforms	16085.3	15866.2	22653.7	19482.5	16085.3	12692.9	20388.3	17534.2	1.26751				1.38142				0.7891					21.92	0.0263502	2	5	3	857.682	2571.03	-0.0285935	27.2658	3047	16/224	TiO2_EL_3REP_2nd_attempt.raw
a		High	eRsRtGsESSQTGTSTTSSR	P23588	S3; T5; S7	1	Too many isoforms	87746.8	59856	51942.2	131020	70197.4	59856	51942.2	81232.1	0.739945				1.35713				0.85268					20.42	0.035405	2	4	3	857.68	2571.02	-2.94857	26.214	3425	7/224	TiO2.raw
b		Medium	eRSRtGsEsSQTGTSTTSSR	P23588	T5; S7; S9	1	Too many isoforms	54614.7	24662.9	53223.7	52293.2	49153.3	24662.9	39917.8	52293.2	0.812108				2.12032				0.501756					23.07	0.0199735	2	3	3	857.683	2571.03	0.3275	26.2761	3645	17/224	TiO2_El_2nd_Rep.raw
a,b,c	3		eRSRtGsEsSQTGTSTTSSR	P23588	3P, ambigous												0.939854	0.233553	24.85		1.61962	0.354185	21.8684		0.714512	0.152664	21.3662
a	1	High	eRsRtGsEsSQTGTSTTSSR	P23588	S3; T5; S7; S9	1	Too many isoforms	87696.3	62193.1	86035.5	120199	70157	62193.1	86035.5	74523.5	1.22633	1.22633			1.19826	1.19826			0.886485	0.886485				21.85	0.0160017	2	4	3	884.336	2650.99	-1.53271	26.9178	3633	13/224	TiO2.raw
a	1	Medium	eRTESEVPPRPAsPk	Q9Y3L3	S13;	1	T(3): 4.4; S(5): 4.4; S(13): 91.3	202467	110784	138100	283836	161973	110784	138100	175979	0.852607	0.852607			1.58848	1.58848			0.683966	0.683966			19.9278	24.37	0.0446026	1	2	4	555.296	2218.16	-0.960575	38.654	7169	11/164	TiO2.raw
a		High	eSESEDssDDEPLIk	P35659	S7; S8;	1	S(2): 0.7; S(4): 0.7; S(7): 98.8; S(8): 99.8	5993.46	6037.61	4698.24	8972.99	4794.77	6037.61	4698.24	5563.25	0.979867				0.921433				1.25921				69.6436	27.4	0.00900752	0	12	3	766.662	2297.97	-0.648561	60.0094	13289	14/112	TiO2.raw
a		High	eSESEDssDDEPLIk	P35659	S7; S8;	0.3235	S(2): 0.0; S(4): 0.0; S(7): 100.0; S(8): 100.0	10922.2	8418.47	6559.34	21964.1	8737.75	8418.47	6559.34	13617.7	0.75069				1.6176				0.963459				158.394	33.63	0.00210253	0	49	2	1149.49	2297.97	-0.377105	60.0373	13297	11/112	TiO2.raw
b		Medium	eSESEDssDDEPLIk	P35659	S7; S8;	1	S(2): 0.0; S(4): 0.0; S(7): 100.0; S(8): 100.0	20224.1	9789.72	13750.9	27717	18201.7	9789.72	10313.2	27717	0.566605				2.83123				0.537848				104.186	25.74	0.0133343	0	14	2	1149.49	2297.97	-0.164621	61.0819	13931	14/112	TiO2_El_2nd_Rep.raw
a		High	eSESEDssDDEPLIk	P35659	S7; S8;	0.4444	S(2): 0.0; S(4): 0.0; S(7): 100.0; S(8): 100.0	14872.3	8679.45	8715.43	30554.6	11897.9	8679.45	8715.43	18943.8	0.73252				2.18261				0.729496				176.066	44.97	0.000141697	0	36	2	1149.49	2297.97	-2.60819	59.8498	13255	11/112	TiO2.raw
a		High	eSESEDssDDEPLIkk	P35659	S7; S8	1	S(2): 0.0; S(4): 0.0; S(7): 100.0; S(8): 100.0	26873.5	17043	11371.8	54854.9	21498.8	17043	11371.8	34010	0.528948				1.99554				0.792741				94.0151	28.91	0.0129814	1	9	2	1328.11	2655.22	-3.21044	58.6958	12963	19/124	TiO2.raw
a		Medium	eSESEDssDDEPLIkk	P35659	S7; S8	1	S(2): 0.0; S(4): 0.0; S(7): 100.0; S(8): 100.0	33148.4	27002.4	21131.9	74744.8	26518.7	27002.4	21131.9	46341.8	0.796867				1.71621				1.01824				94.0151	23.21	0.0482305	1	11	2	1328.11	2655.22	-3.21044	58.6097	12938	13/124	TiO2.raw
a		High	eSESEDssDDEPLIkk	P35659	S7; S8	1	S(2): 21.9; S(4): 21.9; S(7): 86.1; S(8): 70.0	88263.1	97044.8	90069.6	333349	70610.4	97044.8	90069.6	206677	1.27558				2.1297				1.37437				27.8585	32.77	0.00544299	1	2	4	664.562	2655.22	-1.70344	58.7361	12972	17/124	TiO2.raw
b		Medium	eSESEDssDDEPLIkk	P35659	S7; S8	1	S(2): 18.7; S(4): 89.2; S(7): 89.2; S(8): 2.8	259145	259004	265267	683236	233230	259004	198950	683236	0.85302				2.63794				1.11051				29.7435	24.41	0.03876	1	1	3	885.748	2655.23	-0.526045	60.2562	13721	18/124	TiO2_El_2nd_Rep.raw
a		Medium	eSESEDssDDEPLIkk	P35659	S7; S8	1	S(2): 20.3; S(4): 79.7; S(7): 88.0; S(8): 12.0	505008	495611	357989	1.37832e+06	404007	495611	357989	854559	0.886098				1.72425				1.22674				43.1031	23.84	0.0435765	1	1	3	885.746	2655.22	-2.11214	58.7933	12989	22/124	TiO2.raw
a,b	9		eSESEDssDDEPLIkk	P35659	S7; S8												0.818911	0.210944	25.759		1.97295	0.538271	27.2826		1.0014	0.258699	25.8337
a	1	Medium	eSEsEDssDDEPLIkk	P35659	S4; S7; S8	1	S(2): 3.8; S(4): 97.0; S(7): 99.4; S(8): 99.8	51197.4	47676.6	54204.7	48528.4	40957.9	47676.6	54204.7	30087.6	1.32342	1.32342			0.631077	1.32342			1.16404	1.16404			54.3594	22.73	0.0418668	1	12	3	912.404	2735.2	0.0390114	61.799	13704	14/124	TiO2.raw
c		High	eSLkEEDEsDDDNm	P25788	S9	1	S(2): 1.1; S(9): 98.9	23144.9	36147	16320.5	15058.9	23144.9	28917.6	14688.5	13553	0.634631				0.468676				1.24942				33.5363	27.22	0.00730232	1	5	3	737.304	2209.9	-5.01723	46.4834	8508	9/142	TiO2_EL_3REP_2nd_attempt.raw
c		High	eSLkEEDEsDDDNM	P25788	S9	1	S(2): 0.0; S(9): 100.0	29098.2	40606.7	35360.2	28867.2	29098.2	32485.4	31824.2	25980.5	1.09368				0.79976				1.1164				48.7919	38.15	0.000535881	1	14	2	1097.46	2193.91	-4.41651	53.0362	10290	10/142	TiO2_EL_3REP_2nd_attempt.raw
c		High	eSLkEEDEsDDDNM	P25788	S9	1	S(2): 0.0; S(9): 100.0	29953.9	34848.9	36013.2	34379.7	29953.9	27879.1	32411.9	30941.7	1.08206				1.10985				0.930734				42.8324	27.49	0.00623833	1	8	2	1097.46	2193.9	-4.86164	53.2788	10355	13/142	TiO2_EL_3REP_2nd_attempt.raw
b		High	eSLkEEDEsDDDNm	P25788	S9;	1	S(2): 0.0; S(9): 100.0	56385.4	42406.5	63205.8	37874.6	50746.9	42406.5	47404.4	37874.6	0.934134				0.89313				0.835648				79.1082	51.57	2.82134e-05	1	8	2	1105.46	2209.9	-2.74639	46.1001	9605	8/142	TiO2_El_2nd_Rep.raw
a		High	eSLkEEDEsDDDNm	P25788	S9;	1	S(2): 0.4; S(9): 99.6	89213.5	108214	59855.3	74702.3	71370.8	108214	59855.3	46315.5	0.838653				0.427999				1.51622				35.9946	36.13	0.00112139	1	3	3	737.307	2209.91	-1.45438	45.1391	9114	10/142	TiO2.raw
a		High	eSLkEEDEsDDDNm	P25788	S9;	1	S(2): 0.0; S(9): 100.0	180741	174188	153706	174363	144593	174188	153706	108105	1.06303				0.620622				1.20468				76.7741	40.35	0.000424383	1	4	2	1105.46	2209.91	-1.42068	45.0898	9101	10/142	TiO2.raw
a,b,c	6		eSLkEEDEsDDDNm	P25788	S9;												0.941031	0.164562	17.4874		0.720007	0.240356	33.3824		1.14218	0.221603	19.4017
c	1	Medium	eSNHNPsDSES	Q6P9G4	S7	0.125	S(2): 0.0; S(7): 99.1; S(9): 0.5; S(11): 0.5	13181.9	30309.9	21763.7	28384.5	13181.9	24247.9	19587.4	25546	1.48593	1.48593			1.05354	1.05354			1.83949	1.83949			91.8702	24.21	0.0157416	0	12	2	756.296	1511.58	-0.422197	25.5932	2659	8/100	TiO2_EL_3REP_2nd_attempt.raw
a	1	High	eSNHNPsDsES	Q6P9G4	S7; S9	1	S(2): 0.1; S(7): 96.6; S(9): 51.6; S(11): 51.6	47499	43282.6	36404	71123.6	37999.2	43282.6	36404	44096.7	0.958021	0.958021			1.01881	1.01881			1.13904	1.13904			35.8737	25.35	0.00991925	0	14	2	796.278	1591.55	-1.56555	24.8179	3030	8/100	TiO2.raw
a	1	High	eSSPLySPtFSDSTSAVk	P46821	Y6; T9;	0.1724	S(2): 0.5; S(3): 0.5; Y(6): 93.0; S(7): 6.5; T(9): 99.5; S(11): 0.0; S(13): 0.0; T(14): 0.0; S(15): 0.0	4625.84	5269.31	4028.47	9662.18	3700.67	5269.31	4028.47	5990.55	1.08858	1.08858			1.13688	1.13688			1.42388	1.42388			110.006	28.95	0.015091	0	47	3	841.055	2521.15	-2.2311	63.494	14090	15/136	TiO2.raw
a	1	High	eSSTSEGADQkmSsPEDDsDTkR	Q15424	S19; T21	0.129	S(2): 8.3; S(3): 8.3; T(4): 8.3; S(5): 8.3; S(13): 27.6; S(14): 27.6; S(19): 55.7; T(21): 55.7	455164	380633	360298	517624	364131	380633	360298	320927	0.989475	0.989475			0.843139	0.843139			1.04532	1.04532			8.05899	31.36	0.00771352	2	2	4	838.369	3350.45	-1.44879	38.0151	6976	23/228	TiO2.raw
b		Medium	eTEsAPGsPR	Q6PKG0	S4; S8	1	T(2): 0.0; S(4): 100.0; S(8): 100.0	606605	710749	959317	771856	545945	710749	719488	771856	1.31788				1.08598				1.30187				98.1075	17.35	0.0257708	0	0	2	710.291	1419.58	-0.0113962	32.5979	5544	13/72	TiO2_El_2nd_Rep.raw
a		high	eTEsAPGsPR	Q6PKG0	S4; S8	1	T(2): 3.8; S(4): 99.8; S(8): 96.3	630265	549194	603066	985893	504212	549194	603066	611253	1.19606				1.113				1.08921				54.7321	23.55	0.00618199	0	1	2	710.29	1419.57	-1.38725	32.0636	5178	5/72	TiO2.raw
b		Medium	eTEsAPGsPR	Q6PKG0	S4; S8	1	T(2): 0.0; S(4): 100.0; S(8): 100.0	2.09845e+06	1.84556e+06	3.0173e+06	2.20781e+06	1.88861e+06	1.84556e+06	2.26297e+06	2.20781e+06	1.19822				1.19628				0.977208				95.7615	20.72	0.0118612	0	0	2	710.291	1419.58	-0.269368	32.3882	5481	7/72	TiO2_El_2nd_Rep.raw
a		High	eTEsAPGsPR	Q6PKG0	S4; S8	1	T(2): 0.0; S(4): 100.0; S(8): 100.0	2.19634e+06	1.93053e+06	2.10217e+06	3.43196e+06	1.75707e+06	1.93053e+06	2.10217e+06	2.12781e+06	1.19641				1.10219				1.09872				106.466	16.22	0.0334294	0	0	2	710.291	1419.57	-1.30126	32.2659	5240	7/72	TiO2.raw
a,b	4		eTEsAPGsPR	Q6PKG0	S4; S8												1.22714	0.052393	4.26952		1.12436	0.0426228	3.79084		1.11675	0.117074	10.4834
c		High	eTPHsPGVEDAPIAk	Q9UHB6	S5;	1	T(2): 2.0; S(5): 98.0	59340.5	90017.8	80182.6	82700.8	59340.5	72014.2	72164.3	74430.7	1.21611				1.03356				1.21358				47.5382	32.26	0.00656693	0	5	3	696.023	2086.05	-3.83111	51.8873	9985	15/112	TiO2_EL_3REP_2nd_attempt.raw
a		High	eTPHsPGVEDAPIAk	Q9UHB6	S5;	0.0877	T(2): 1.0; S(5): 99.0	428702	357068	327131	678621	342962	357068	327131	420745	0.953841				1.17833				1.04113				80.8613	56.65	2.41143e-05	0	2	3	696.024	2086.06	-2.25113	49.5127	10406	7/112	TiO2.raw
b		High	etPHSPGVEDAPIAk	Q9UHB6	S5;	0.0238	T(2): 1.7; S(5): 98.3	225451	152739	245451	254399	202906	152739	184088	254399	0.907262				1.66558				0.752756				47.3876	41.55	0.000776825	0	2	3	696.026	2086.06	0.557691	51.3116	11153	9/112	TiO2_El_2nd_Rep.raw
a,b,c	3		etPHSPGVEDAPIAk	Q9UHB6	S5;												1.02574	0.135948	13.2537		1.29249	0.270356	20.9175		1.00249	0.190103	18.9631
c		Medium	eVDEDsEPEREVR		S6	1	S(6): 100.0	90723.2	113622	74115.7	110863	90723.2	90897.5	66704.2	99776.5	0.73525				1.09768				1.00192				29.5734	19.32	0.0520427	1	2	3	633.281	1897.83	-4.77059	42.901	7497	7/108	TiO2_EL_3REP_2nd_attempt.raw
b		Medium	eVDEDsEPEREVR	Q53GS9	S6	1	S(6): 100.0	155677	138418	201867	120324	140110	138418	151400	120324	1.08058				0.869275				0.98793				21.0688	22.51	0.0263693	1	2	3	633.284	1897.84	-0.428917	42.166	8431	8/108	TiO2_El_2nd_Rep.raw
b,c	2		eVDEDsEPEREVR	Q53GS9	S6												0.907917	0.172667	19.018		0.983479	0.114203	11.6122		0.994926	0.00699565	0.703132
c		Medium	eVELVsE	O60832	S6	1	S(6): 100.0	5869.57	12128.2	9501.07	10388.5	5869.57	9702.54	8550.96	9349.67	1.45683				0.963631				1.65302				57.3244	17.44	0.0315528	0	22	2	557.265	1113.52	-4.57254	58.8735	11627	4/64	TiO2_EL_3REP_2nd_attempt.raw
c		High	eVELVsE	O60832	S6	1	S(6): 100.0	15409.9	16386.9	10996.7	11987.2	15409.9	13109.5	9897	10788.5	0.64225				0.82295				0.850722				76.2684	23.85	0.00721171	0	8	2	557.265	1113.52	-5.01104	58.3587	11501	7/64	TiO2_EL_3REP_2nd_attempt.raw
b		Medium	eVELVsE	O60832	S6	1	S(6): 100.0	24979.1	28936.2	47546.2	28843.5	22481.2	28936.2	35659.7	28843.5	1.5862				0.996794				1.28713				81.6571	19.01	0.040821	0	4	2	557.267	1113.53	-0.845271	58.2774	13158	4/64	TiO2_El_2nd_Rep.raw
a		high	eVELVsE	O60832	S6	1	S(6): 100.0	42406.9	41363.1	24983.8	60402.3	33925.5	41363.1	24983.8	37449.5	0.736431				0.905384				1.21923				45.3359	26.8	0.00814825	0	7	2	557.267	1113.53	-0.735646	57.1299	12534	4/64	TiO2.raw
a		High	eVELVsE	O60832	S6	1	S(6): 100.0	68492.4	63446.9	35272	83381	54793.9	63446.9	35272	51696.2	0.643721				0.814796				1.15792				110.199	23.71	0.0138319	0	2	2	557.267	1113.53	-1.3934	57.329	12590	9/64	TiO2.raw
a,b,c	5		eVELVsE	O60832	S6												1.01309	0.418534	41.3128		0.900711	0.0729943	8.10408		1.23361	0.257415	20.8669
a	1	High	eYIPGQPPLSQSsDSSPtR	P07814	S13; T18	0.1111	Y(2): 0.1; S(10): 60.3; S(12): 60.3; S(13): 60.3; S(15): 9.0; S(16): 9.0; T(18): 1.1	4404.87	6013.77	4073.31	10924.1	3523.9	6013.77	4073.31	6772.96	1.15591	1.15591			1.12624	1.12624			1.70657	1.70657			26.7546	35.79	0.00189816	0	57	3	812.362	2435.07	-0.982492	59.6632	13213	22/196	TiO2.raw
a		High	fAsDDEHDEHDENGATGPVkR	P05455	S3;	1	S(3): 76.3; T(16): 23.7	276688	239164	245976	440088	221350	239164	245976	272854	1.11125				1.14087				1.08048				6.63026	37.36	0.00210284	1	1	5	573.663	2864.29	-1.24591	42.1802	8228	9/192	TiO2.raw
a		High	fAsDDEHDEHDENGATGPVkR	P05455	S3;	1	S(3): 99.9; T(16): 0.1	846969	554562	799696	1.4591e+06	677576	554562	799696	904642	1.18023				1.63127				0.818451				30.979	31.45	0.00823565	1	0	4	716.827	2864.29	-1.36907	42.2281	8243	12/192	TiO2.raw
a		High	fAsDDEHDEHDENGATGPVkR	P05455	S3;	1	S(3): 100.0; T(16): 0.0	1.02987e+06	761523	1.02563e+06	1.53928e+06	823895	761523	1.02563e+06	954351	1.24485				1.25321				0.924296				43.9403	33.32	0.00512145	1	1	4	716.827	2864.29	-0.942892	42.04	8186	14/192	TiO2.raw
a	3		fAsDDEHDEHDENGATGPVkR	P05455	S3;												1.17878	0.0545504	4.62771		1.34179	0.209773	15.6339		0.941074	0.107627	11.4366
b		Medium	fGsNINLEADES	Q9NQP4	S3	1	S(3): 100.0; S(12): 0.0	4473.85	4937.24	5554.69	4962.74	4026.47	4937.24	4166.02	4962.74	1.03466				1.00517				1.2262				46.5767	22.52	0.0195915	0	32	2	802.856	1604.7	-0.261281	68.8049	15800	5/108	TiO2_El_2nd_Rep.raw
a		High	fGsNINLEADES	Q9NQP4	S3	1	S(3): 100.0; S(12): 0.0	3405.29	4276.74	4408.36	9383.9	2724.23	4276.74	4408.36	5818.02	1.6182				1.36039				1.56989				65.4553	24.87	0.0110784	0	26	2	802.855	1604.7	-0.945915	67.81	14986	5/108	TiO2.raw
a,b	2		fGsNINLEADES	Q9NQP4	S3												1.32643	0.291772	21.9968		1.18278	0.177611	15.0164		1.39804	0.171845	12.2919
b		High	fTDkDQQPsGsEGEDDDAEAALkk	Q9NXG2	S9; S11	1	T(2): 2.0; S(9): 99.0; S(11): 99.0	14054.2	11227.3	15335.8	14171.1	12648.8	11227.3	11501.9	14171.1	0.909324				1.2622				0.887616				28.5851	38.64	0.0027081	2	19	4	915.19	3657.74	0.0745614	62.0969	14167	15/264	TiO2_El_2nd_Rep.raw
a		High	fTDkDQQPsGsEGEDDDAEAALkk	Q9NXG2	S9; S11	1	T(2): 1.7; S(9): 98.6; S(11): 99.8	85913.3	69374.9	57313.1	104673	68730.7	69374.9	57313.1	64897.3	0.833879				0.935457				1.00937				40.4217	27.06	0.038669	2	8	4	915.187	3657.73	-2.92903	60.2692	13344	24/264	TiO2.raw
a,b	2		fTDkDQQPsGsEGEDDDAEAALkk	Q9NXG2	S9; S11												0.871602	0.0377225	4.32796		1.09883	0.16337	14.8677		0.948495	0.0608786	6.41844
b		High	gADNDGsGsESGYTTPk	Q7Z417	S7; S9;	0.1379	S(7): 100.0; S(9): 99.5; S(11): 0.5; Y(13): 0.0; T(14): 0.0; T(15): 0.0	8756.04	13602.9	20094.6	15292	7880.43	13602.9	15070.9	15292	1.91245				1.12417				1.72616				129.109	28.64	0.00417157	0	8	2	1130.97	2260.94	-0.90702	45.9725	9569	17/180	TiO2_El_2nd_Rep.raw
a		High	gADNDGsGsESGYTTPk	Q7Z417	S7; S9;	0.15	S(7): 97.5; S(9): 48.9; S(11): 48.9; Y(13): 2.3; T(14): 2.3; T(15): 0.1	58508.1	43462.1	31726.8	54745.9	46806.4	43462.1	31726.8	33942.4	0.677829				0.780966				0.928549				88.5965	40.04	0.000317066	0	10	2	1130.97	2260.94	-1.55491	45.2975	9162	10/180	TiO2.raw
a		High	gADNDGsGsESGYTTPk	Q7Z417	S7; S9;	0.3182	S(7): 99.4; S(9): 92.8; S(11): 7.7; Y(13): 0.1; T(14): 0.0; T(15): 0.0	99220.5	104793	96239.8	153026	79376.4	104793	96239.8	94876	1.21245				0.90537				1.3202				116.431	43.59	0.000144382	0	4	2	1130.97	2260.94	-1.87886	45.1498	9118	18/180	TiO2.raw
a,b	3		gADNDGsGsESGYTTPk	Q7Z417	S7; S9;												1.26758	0.505536	39.8821		0.936836	0.141868	15.1433		1.32497	0.325641	24.5772
a	1	High	gADNDGsGSESGYTTPk	Q7Z417	S7;	0.1538	S(7): 0.7; S(9): 99.2; S(11): 0.1; Y(13): 0.0; T(14): 0.0; T(15): 0.0	329784	270314	298948	410739	263827	270314	298948	254658	1.13312	1.13312			0.942082	0.942082			1.02459	1.02459			67.2888	26.13	0.0127985	0	3	3	727.663	2180.97	-0.880197	43.465	8616	15/180	TiO2.raw
b		Medium	gAGDGsDEEVDGkADGAEAkPAE	P35579	S6	1	S(6): 100.0	475952	367376	493211	706007	428357	367376	369909	706007	0.863553				1.92176				0.85764				31.3667	31.49	0.0120983	1	1	3	981.467	2942.39	-0.676404	48.1233	10204	17/210	TiO2_El_2nd_Rep.raw
a		High	gAGDGsDEEVDGkADGAEAkPAE	P35579	S6	1	S(6): 100.0	521840	484426	426857	788561	417472	484426	426857	488908	1.02248				1.00925				1.16038				50.4483	29.43	0.0196123	1	1	3	981.465	2942.38	-1.98324	47.1673	9713	22/210	TiO2.raw
a		High	gAGDGsDEEVDGkADGAEAkPAE	P35579	S6	1	S(6): 100.0	746626	635341	619990	1.132e+06	597301	635341	619990	701838	1.03799				1.10466				1.06369				49.0349	32.23	0.0101431	1	1	3	981.466	2942.38	-1.79655	46.9067	9637	20/210	TiO2.raw
a,b	3		gAGDGsDEEVDGkADGAEAkPAE	P35579	S6												0.974673	0.0788287	8.0877		1.34522	0.409527	30.443		1.02724	0.126252	12.2904
a	1	Medium	gDRsPEPGQTWTR	Q09666	S4	1	S(4): 99.3; T(10): 0.4; T(12): 0.3	198310	165781	166153	343634	158648	165781	166153	213053	1.04731	1.04731			1.28515	1.28515			1.04496	1.04496			25.6439	22.88	0.0337475	1	2	3	599.282	1795.83	-0.911275	41.5122	8028	13/136	TiO2.raw
c	1	High	gEEGsDDDETENGPkPk	Q6PD62	S5	1	S(5): 99.6; T(10): 0.4	41226.5	48304.9	39374.2	39954	41226.5	38643.9	35436.8	35958.6	0.859563	0.859563			0.930513	0.930513			0.937357	0.937357			27.8318	35.9	0.00344433	0	5	4	643.554	2571.2	-4.48708	43.2016	7585	12/148	TiO2_EL_3REP_2nd_attempt.raw
a	1	High	gFFPsScVR	Q6XZF7	S5;	1	S(5): 50.0; S(6): 50.0	6.2256e+06	3.45684e+06	4.70901e+06	8.78807e+06	4.98048e+06	3.45684e+06	4.70901e+06	5.4486e+06	0.945494	0.945494			1.57618	1.57618			0.694077	0.694077			6.43097	22.77	0.021402	0	0	3	455.879	1365.62	-0.266803	28.7857	4190	4/64	TiO2.raw
a	1	High	gGQGDPAVPAQQPADPStPERQSSPSGsEQLVR	O15231	T18; S28	1	S(17): 33.3; T(18): 33.3; S(23): 33.3; S(24): 33.3; S(26): 33.3; S(28): 33.3	16817.4	15429.1	22683.7	36929.7	13453.9	15429.1	22683.7	22896.4	1.68603	1.68603			1.48398	1.48398			1.14681	1.14681			11.37	27.64	0.0272916	1	3	4	930.676	3719.68	-1.75788	49.4023	10374	23/376	TiO2.raw
a		High	gGsGyHSRsPAR	Q9UQ35	S3; S7; S9	0.2105	S(3): 100.0; Y(5): 4.9; S(7): 95.2; S(9): 100.0	104245	83677.2	96600.2	179014	83396	83677.2	96600.2	110989	1.15833				1.32639				1.00337				78.9281	19.33	0.0198358	1	7	2	850.829	1700.65	-1.96018	27.1457	3700	13/104	TiO2.raw
b		Medium	gGsGyHSRsPARQESSR	Q9UQ35	S3; S7; S9	1	S(3): 12.0; Y(5): 88.8; S(7): 94.3; S(9): 80.8; S(15): 12.0; S(16): 12.0	301622	316971	302701	269073	271460	316971	227026	269073	0.836315				0.848889				1.16765				10.8413	19.09	0.0326773	2	1	3	763.312	2287.92	-0.0234755	28.0134	4160	5/164	TiO2_El_2nd_Rep.raw
a,b	2		gGsGyHSRsPAR	Q9UQ35	S3; S7; S9												0.997323	0.161008	16.144		1.08764	0.238753	21.9514		1.08551	0.0821413	7.56705
b		High	gIIsSDGEsN	Q9BW71	S5; S9	1	S(4): 3.6; S(5): 96.4; S(9): 100.0	26292.9	29181.2	45925.3	21903.5	23663.6	29181.2	34444	21903.5	1.45557				0.750603				1.23317				95.0013	27.41	0.00181121	0	7	2	684.27	1367.53	0.0317019	55.8362	12471	8/72	TiO2_El_2nd_Rep.raw
b		High	gIISsDGEsN	Q9BW71	S5; S9	0.2273	S(4): 0.2; S(5): 99.8; S(9): 100.0	35713	36883.2	46578.1	25159.9	32141.7	36883.2	34933.5	25159.9	1.08686				0.682152				1.14752				107.697	21.65	0.00682292	0	4	2	684.27	1367.53	0.210228	56.0348	12526	9/72	TiO2_El_2nd_Rep.raw
b	2		gIISsDGEsN	Q9BW71	S5; S9												1.27121	0.184354	14.5022		0.716378	0.0342257	4.77761		1.19034	0.042825	3.5977
b	1	High	gIISSDGEsN	Q9BW71	S9	1	S(4): 0.0; S(5): 0.0; S(9): 100.0	81263.5	71345.9	90453.2	52841.5	73137.1	71345.9	67839.9	52841.5	0.927571	0.927571			0.740638	0.740638			0.975509	0.975509			108.158	42.86	9.57573e-05	0	3	2	644.287	1287.57	0.619914	50.3302	10861	8/72	TiO2_El_2nd_Rep.raw
c	1	Medium	gkkYDSDsDDD	O14530	S8	1	Y(4): 1.8; S(6): 17.3; S(8): 80.9	59682.1	79205.4	71038.1	61072.9	59682.1	63364.3	63934.3	54965.6	1.07125	1.07125			0.867454	0.867454			1.0617	1.0617			20.7894	24.41	0.0291606	2	4	2	1006.47	2011.94	-4.81781	41.6526	7136	8/100	TiO2_EL_3REP_2nd_attempt.raw
c		Medium	gLLYDsDEEDEERPAR	P49736	S6	1	Y(4): 13.5; S(6): 86.5	29615	36001	27466.3	27360.8	29615	28800.8	24719.6	24624.7	0.834701				0.855001				0.972507				27.2547	22.86	0.0377853	0	10	3	734.993	2202.96	-4.93497	55.8432	10996	13/132	TiO2_EL_3REP_2nd_attempt.raw
b		Medium	gLLYDsDEEDEERPAR	P49736	S6	1	Y(4): 11.9; S(6): 88.1	62636.3	76393.2	127918	64817.6	56372.7	76393.2	95938.3	64817.6	1.70186				0.848473				1.35515				43.2706	26.28	0.0174274	0	3	3	734.997	2202.98	0.467677	55.32	12329	13/132	TiO2_El_2nd_Rep.raw
b		Medium	gLLYDsDEEDEERPAR	P49736	S6	1	Y(4): 9.7; S(6): 90.3	59225.9	62384.9	100985	69776.9	53303.3	62384.9	75738.6	69776.9	1.4209				1.11849				1.17038				28.9015	25.17	0.0208301	0	4	3	734.998	2202.98	1.21573	55.5089	12380	13/132	TiO2_El_2nd_Rep.raw
a		High	gLLYDsDEEDEERPAR	P49736	S6	1	Y(4): 9.7; S(6): 90.3	148427	112797	142196	212300	118742	112797	142196	131626	1.19753				1.16692				0.94994				28.9015	28.41	0.0113206	0	2	3	734.995	2202.97	-2.19208	53.745	11624	10/132	TiO2.raw
a		High	gLLYDsDEEDEERPAR	P49736	S6	1	Y(4): 12.3; S(6): 87.7	193734	166577	183935	245957	154987	166577	183935	152494	1.18678				0.915457				1.07478				49.7832	31.12	0.0056792	0	2	3	734.996	2202.97	-1.52714	53.5193	11561	8/132	TiO2.raw
a,b,c	5		gLLYDsDEEDEERPAR	P49736	S6												1.26835	0.286678	22.6024		0.980869	0.135061	13.7695		1.10455	0.14789	13.3892
b	1	High	gLmAGGRPEGQYsEDEDtDTDEYkEAk	Q9NPQ8	S13; T18	0.1892	Y(12): 47.0; S(13): 47.0; T(18): 35.3; T(20): 35.3; Y(23): 35.3	46395.4	30906.6	48654.7	41760.1	41755.9	30906.6	36491	41760.1	0.873913	0.873913			1.35117	0.873913			0.740173	0.740173			6.94108	36.66	0.0026756	1	9	4	964.428	3854.69	-1.76215	53.8227	11898	25/288	TiO2_El_2nd_Rep.raw
c		High	gLPNGPTHAFSsPsESPDSTVDR	Q9ULJ7	S12; S16	0.1364	T(7): 32.4; S(11): 32.4; S(12): 32.4; S(14): 3.1; S(16): 33.2; S(19): 33.2; T(20): 33.2	5386.31	5351.57	4437.1	7498.49	5386.31	4281.26	3993.39	6748.64	0.741397				1.57632				0.794842				31.6918	43.96	0.00030737	0	34	3	915.395	2744.17	-4.09293	57.7832	11374	28/252	TiO2_EL_3REP_2nd_attempt.raw
c		Medium	gLPNGPTHAFSsPsESPDSTVDR	Q9ULJ7	S12; S16	1	T(7): 13.4; S(11): 13.4; S(12): 72.7; S(14): 15.0; S(16): 79.3; S(19): 3.1; T(20): 3.1	4910.74	4481.87	4454.71	7764.17	4910.74	3585.49	4009.24	6987.76	0.816422				1.9489				0.730132				42.2375	25.78	0.0192896	0	18	3	915.394	2744.17	-4.62674	57.9125	11402	18/252	TiO2_EL_3REP_2nd_attempt.raw
a		High	gLPNGPTHAFSsPsESPDSTVDR	Q9ULJ7	S12; S16	0.1622	T(7): 0.2; S(11): 49.8; S(12): 49.8; S(14): 0.4; S(16): 33.3; S(19): 33.3; T(20): 33.3	12833.3	13122.4	11055.6	22011.4	10266.6	13122.4	11055.6	13647.1	1.07685				1.03998				1.27816				52.1333	37.24	0.00144431	0	17	3	915.395	2744.17	-3.95948	56.2111	12289	32/252	TiO2.raw
a,c	2		gLPNGPTHAFSsPsESPDSTVDR	Q9ULJ7	S12; S16												0.878224	0.143753	16.3686		1.52173	0.373065	24.5158		0.934379	0.244523	26.1696
c		High	gLPSPYNMSsAPGsR	P15924	S10; S14	0.2667	S(4): 0.0; Y(6): 0.0; S(9): 6.9; S(10): 93.2; S(14): 99.9	3581.91	2680.46	4121.7	3393.99	3581.91	2144.37	3709.53	3054.59	1.03563				1.42447				0.598667				73.9617	29.53	0.00412289	0	31	3	637.273	1909.8	-4.63536	61.7137	12232	8/144	TiO2_EL_3REP_2nd_attempt.raw
c		High	gLPSPYNmSsAPGsR	P15924	S10; S14	0.2581	S(4): 0.0; Y(6): 0.0; S(9): 0.4; S(10): 99.6; S(14): 100.0	8218.1	16012.9	14319.3	7947.77	8218.1	12810.4	12887.4	7152.99	1.56817				0.558376				1.5588				121.408	30.61	0.00308481	0	11	2	963.402	1925.8	-4.99199	54.6646	10710	13/144	TiO2_EL_3REP_2nd_attempt.raw
c		High	gLPSPYNMSsAPGsR	P15924	S10; S14	0.2647	S(4): 0.3; Y(6): 0.0; S(9): 4.9; S(10): 94.8; S(14): 100.0	6286.48	9196.88	7505.54	8037.51	6286.48	7357.5	6754.99	7233.76	1.07453				0.983182				1.17037				113.697	33.64	0.0016003	0	60	2	955.405	1909.8	-4.50049	61.538	12209	10/144	TiO2_EL_3REP_2nd_attempt.raw
b		High	gLPSPYNmSsAPGsR	P15924	S10; S14	0.3103	S(4): 0.0; Y(6): 0.0; S(9): 11.4; S(10): 88.9; S(14): 99.7	14126.2	8539.17	18716.5	8599.94	12713.5	8539.17	14037.4	8599.94	1.10413				1.00712				0.671659				57.0313	29	0.00446919	0	7	3	642.607	1925.81	0.00859258	55.4111	12356	8/144	TiO2_El_2nd_Rep.raw
b		High	gLPSPYNMSsAPGsR	P15924	S10; S14	0.2333	S(4): 0.0; Y(6): 0.0; S(9): 8.5; S(10): 91.6; S(14): 99.9	7970.78	7948.31	8767.55	8767.16	7173.71	7948.31	6575.66	8767.16	0.916634				1.10302				1.10798				65.2088	29.85	0.00377827	0	14	3	637.276	1909.81	0.733723	61.6839	14068	14/144	TiO2_El_2nd_Rep.raw
a		High	gLPSPYNMSsAPGsR	P15924	S10; S14	0.3171	S(4): 0.0; Y(6): 0.0; S(9): 0.9; S(10): 99.1; S(14): 100.0	6473.4	4322.66	4635.39	8921.67	5178.72	4322.66	4635.39	5531.44	0.895085				1.27964				0.834697				94.6957	41.22	0.000268058	0	49	3	637.275	1909.81	-0.896172	60.5578	13407	6/144	TiO2.raw
c		High	gLPSPYNMSsAPGsR	P15924	S10; S14	0.3226	S(4): 0.0; Y(6): 0.0; S(9): 0.5; S(10): 99.4; S(14): 100.0	9757.75	13730.4	9400	9329.08	9757.75	10984.3	8460	8396.17	0.867003				0.764377				1.1257				113.251	31.3	0.00266872	0	17	2	955.405	1909.8	-5.01183	61.5895	12218	11/144	TiO2_EL_3REP_2nd_attempt.raw
c		High	gLPSPYNMSsAPGsR	P15924	S10; S14	0.1852	S(4): 0.0; Y(6): 0.0; S(9): 9.1; S(10): 91.0; S(14): 100.0	8994.73	6869.54	9230.17	9406.96	8994.73	5495.63	8307.16	8466.26	0.923558				1.54054				0.610984				70.8453	26.87	0.00709282	0	8	3	637.273	1909.8	-4.0601	62.0977	12297	13/144	TiO2_EL_3REP_2nd_attempt.raw
b		Medium	gLPSPYNMSsAPGsR	P15924	S10; S14	1	S(4): 0.0; Y(6): 0.0; S(9): 1.5; S(10): 98.4; S(14): 100.0	13013.4	9858.81	16913.4	11511.3	11712	9858.81	12685.1	11511.3	1.08308				1.16761				0.841769				77.1862	19.64	0.0401977	0	18	2	955.41	1909.81	-0.0262451	61.4892	14024	8/144	TiO2_El_2nd_Rep.raw
c		High	gLPSPYNmSsAPGsR	P15924	S10; S14	0.2963	S(4): 0.0; Y(6): 0.0; S(9): 8.9; S(10): 91.1; S(14): 100.0	10308.7	9653.49	7144.15	12137.8	10308.7	7722.79	6429.73	10924	0.623716				1.41452				0.749149				71.8561	27.31	0.00603786	0	28	3	642.605	1925.8	-3.98478	54.6778	10714	17/144	TiO2_EL_3REP_2nd_attempt.raw
c		Medium	gLPSPYNmSsAPGsR	P15924	S10; S14	1	S(4): 0.0; Y(6): 0.0; S(9): 9.2; S(10): 90.9; S(14): 100.0	9847.67	17196.9	8880.52	14580.5	9847.67	13757.5	7992.47	13122.4	0.81161				0.953839				1.39703				80.7301	20.84	0.0292569	0	8	3	642.604	1925.8	-4.8405	55.4653	10910	15/144	TiO2_EL_3REP_2nd_attempt.raw
c		High	gLPSPYNMSsAPGsR	P15924	S10; S14	0.1935	S(4): 0.0; Y(6): 0.0; S(9): 6.2; S(10): 93.8; S(14): 100.0	13546.5	14767.6	13433.4	14677.6	13546.5	11814.1	12090	13209.9	0.892483				1.11815				0.87211				108.711	30.57	0.0032449	0	18	2	955.405	1909.8	-4.69224	62.1923	12316	15/144	TiO2_EL_3REP_2nd_attempt.raw
b		High	gLPSPYNMSsAPGsR	P15924	S10; S14	0.3333	S(4): 0.0; Y(6): 0.0; S(9): 1.1; S(10): 98.9; S(14): 100.0	30044.6	12626.6	15411.5	16064.3	27040.1	12626.6	11558.6	16064.3	0.427463				1.27226				0.466958				80.7301	29.64	0.00391113	0	4	3	637.276	1909.81	0.541971	61.852	14106	17/144	TiO2_El_2nd_Rep.raw
c		Medium	gLPSPYNmSsAPGsR	P15924	S10; S14	1	S(4): 0.0; Y(6): 0.0; S(9): 7.1; S(10): 93.4; S(14): 99.5	9304.5	16231.1	16465.2	18796.2	9304.5	12984.8	14818.7	16916.6	1.59264				1.30279				1.39554				86.5615	21.71	0.0219222	0	8	3	642.604	1925.8	-4.17494	54.747	10729	8/144	TiO2_EL_3REP_2nd_attempt.raw
a		High	gLPSPYNMSsAPGsR	P15924	S10; S14	0.2258	S(4): 0.0; Y(6): 0.3; S(9): 5.0; S(10): 94.7; S(14): 100.0	16317.2	14067.3	13063	24926.2	13053.8	14067.3	13063	15454.2	1.00071				1.09859				1.07764				112.524	31.31	0.00247768	0	23	2	955.407	1909.81	-2.19944	61.4757	13630	12/144	TiO2.raw
b		High	gLPSPYNmSsAPGsR	P15924	S10; S14	0.3143	S(4): 0.0; Y(6): 0.0; S(9): 3.8; S(10): 96.2; S(14): 100.0	37652.6	38379.9	52710.5	30942.6	33887.3	38379.9	39532.9	30942.6	1.1666				0.806218				1.13257				139.988	35.28	0.000948746	0	7	2	963.407	1925.81	-0.428131	54.6938	12150	10/144	TiO2_El_2nd_Rep.raw
c		High	gLPSPYNMSsAPGsR	P15924	S10; S14	0.1515	S(4): 0.0; Y(6): 0.0; S(9): 0.3; S(10): 99.7; S(14): 100.0	30757.2	26784.1	24658.5	32180.8	30757.2	21427.3	22192.7	28962.8	0.721545				1.35168				0.696659				140.714	33.08	0.00169754	0	6	2	955.406	1909.8	-4.05306	61.7508	12237	9/144	TiO2_EL_3REP_2nd_attempt.raw
b		High	gLPSPYNMSsAPGsR	P15924	S10; S14	0.2647	S(4): 0.0; Y(6): 0.0; S(9): 0.3; S(10): 99.7; S(14): 100.0	37316.6	39415.2	50068.1	34716.1	33585	39415.2	37551.1	34716.1	1.11809				0.88078				1.1736				133.515	33.56	0.00165208	0	5	2	955.41	1909.81	0.612929	61.6589	14060	15/144	TiO2_El_2nd_Rep.raw
c		Medium	gLPSPYNMSsAPGsR	P15924	S10; S14	0.12	S(4): 0.0; Y(6): 0.0; S(9): 0.2; S(10): 99.8; S(14): 100.0	28997.1	44024.9	25040.2	43094.1	28997.1	35220	22536.2	38784.7	0.777188				1.10121				1.2146				147.525	24.55	0.0129778	0	5	2	955.405	1909.8	-4.69224	62.0115	12280	18/144	TiO2_EL_3REP_2nd_attempt.raw
a		High	gLPSPYNmSsAPGsR	P15924	S10; S14	0.2759	S(4): 0.0; Y(6): 0.0; S(9): 0.6; S(10): 99.4; S(14): 100.0	23900.5	20071.7	21024.5	43520.4	19120.4	20071.7	21024.5	26982.7	1.09959				1.34431				1.04976				104.228	28.86	0.00422555	0	10	3	642.607	1925.81	-0.847127	54.675	11884	8/144	TiO2.raw
a		High	gLPSPYNmSsAPGsR	P15924	S10; S14	1	S(4): 0.0; Y(6): 0.0; S(9): 0.9; S(10): 99.1; S(14): 100.0	20760.2	31635.2	22880.9	56444.5	16608.2	31635.2	22880.9	34995.6	1.37769				1.10622				1.9048				87.0255	24.75	0.0110539	0	3	3	642.606	1925.8	-1.13237	54.5169	11840	8/144	TiO2.raw
a		High	gLPSPYNMSsAPGsR	P15924	S10; S14	0.25	S(4): 0.0; Y(6): 0.0; S(9): 0.4; S(10): 99.6; S(14): 100.0	58274.7	39569.8	54482.2	72013.7	46619.7	39569.8	54482.2	44648.5	1.16865				1.12835				0.848778				109.244	43.81	0.00013933	0	3	3	637.275	1909.81	-0.992049	60.8826	13481	8/144	TiO2.raw
a		High	gLPSPYNmSsAPGsR	P15924	S10; S14	0.1944	S(4): 0.0; Y(6): 0.0; S(9): 8.4; S(10): 91.7; S(14): 99.9	50457.8	31795.5	33314.4	75315.9	40366.3	31795.5	33314.4	46695.8	0.825303				1.46863				0.787675				86.1976	36.08	0.000813793	0	3	3	642.606	1925.8	-1.22745	53.8742	11663	16/144	TiO2.raw
b		Medium	gLPSPYNMSsAPGsR	P15924	S10; S14	1	S(4): 0.0; Y(6): 0.0; S(9): 0.5; S(10): 99.5; S(14): 100.0	66653.3	65546.4	92284.5	83596.8	59987.9	65546.4	69213.3	83596.8	1.15379				1.27538				1.09266				110.258	22.57	0.0199206	0	3	2	955.409	1909.81	-0.0901625	62.0141	14144	16/144	TiO2_El_2nd_Rep.raw
b		High	gLPSPYNMSsAPGsR	P15924	S10; S14	0.2105	S(4): 0.0; Y(6): 0.0; S(9): 0.3; S(10): 99.6; S(14): 100.0	89549.1	73989.9	127499	89670.1	80594.2	73989.9	95623.9	89670.1	1.18649				1.21192				0.918054				116.663	38.21	0.000543629	0	3	2	955.41	1909.81	0.421177	61.8412	14102	10/144	TiO2_El_2nd_Rep.raw
a		High	gLPSPYNMSsAPGsR	P15924	S10; S14	0.2692	S(4): 0.0; Y(6): 0.0; S(9): 5.8; S(10): 94.2; S(14): 100.0	85535.8	61887	65868	90623.5	68428.7	61887	65868	56186.6	0.96258				0.907889				0.904402				122.936	25.75	0.00904647	0	7	2	955.408	1909.81	-1.87985	60.6846	13435	15/144	TiO2.raw
c		High	gLPSPYNmSsAPGsR	P15924	S10; S14	0.1887	S(4): 0.0; Y(6): 0.0; S(9): 0.5; S(10): 99.5; S(14): 100.0	83056	110066	93894.2	109770	83056	88053.1	84504.8	98793.2	1.01744				1.12197				1.06017				116.873	53.37	1.63391e-05	0	1	2	963.402	1925.8	-4.99199	55.0336	10801	11/144	TiO2_EL_3REP_2nd_attempt.raw
a		High	gLPSPYNmSsAPGsR	P15924	S10; S14	1	S(4): 0.0; Y(6): 0.0; S(9): 0.2; S(10): 99.8; S(14): 100.0	72569.9	85218.7	68941.5	110975	58055.9	85218.7	68941.5	68804.5	1.1875				0.807387				1.46787				146.208	21.94	0.0214311	0	3	2	963.406	1925.8	-1.56909	54.4946	11834	11/144	TiO2.raw
c		Medium	gLPSPYNmsSAPGsR	P15924	S9; S14	0.12	S(4): 0.0; Y(6): 0.0; S(9): 0.2; S(10): 99.7; S(14): 100.0	7359.63	11456	8138.49	9621.32	7359.63	9164.82	7324.64	8659.18	0.995246				0.944828				1.24528				119.104	24.71	0.0109871	0	35	2	963.403	1925.8	-3.85102	54.6038	10697	16/144	TiO2_EL_3REP_2nd_attempt.raw
a		Medium	gLPSPYNmsSAPGsR	P15924	S9; S14	1	S(4): 0.0; Y(6): 0.0; S(9): 5.2; S(10): 94.7; S(14): 100.0	62007.6	90100.2	66937.7	85832	49606.1	90100.2	66937.7	53215.8	1.34939				0.59063				1.81631				106.827	19.57	0.0364346	0	3	2	963.405	1925.8	-1.75925	53.8477	11653	14/144	TiO2.raw
b		High	gLPSPYNmsSAPGsR	P15924	S9; S14	0.1111	S(4): 0.0; Y(6): 0.0; S(9): 5.6; S(10): 94.4; S(14): 100.0	190992	101487	196333	153647	171893	101487	147250	153647	0.856635				1.51395				0.590407				113.251	36.16	0.00079894	0	1	2	963.408	1925.81	0.586054	54.8662	12199	12/144	TiO2_El_2nd_Rep.raw
a		High	gLPsPYNMSSAPGsR	P15924	S4; S14	0.1818	S(4): 0.0; Y(6): 0.0; S(9): 6.0; S(10): 94.0; S(14): 100.0	108061	77480.8	82420.4	185301	86449.2	77480.8	82420.4	114887	0.953397				1.48278				0.896259				50.191	22.06	0.0214694	0	3	2	955.408	1909.81	-2.13553	61.1207	13538	15/144	TiO2.raw
a		High	gLPSPYNmSsAPGsR	P15924	S10; S14	0.2826	S(4): 0.0; Y(6): 0.0; S(9): 0.2; S(10): 99.8; S(14): 100.0	131365	122964	64254.4	164227	105092	122964	64254.4	101821	0.61141				0.828053				1.17006				137.179	45.5	9.44158e-05	0	1	3	642.606	1925.8	-1.79793	54.054	11710	17/144	TiO2.raw
b		Medium	gLPSPYNmSsAPGsR	P15924	S10; S14	0.125	S(4): 0.0; Y(6): 0.0; S(9): 0.3; S(10): 99.7; S(14): 100.0	274923	260008	228929	180454	247431	260008	171697	180454	0.693918				0.69403				1.05083				133.972	23.85	0.0138053	0	1	2	963.407	1925.81	-0.111198	55.0844	12262	17/144	TiO2_El_2nd_Rep.raw
a		High	gLPSPYNMSsAPGsR	P15924	S10; S14	0.1951	S(4): 0.0; Y(6): 0.0; S(9): 0.1; S(10): 99.9; S(14): 100.0	175544	125133	151559	219624	140435	125133	151559	136167	1.07921				1.08818				0.891037				189.351	41.35	0.000252824	0	3	2	955.408	1909.81	-1.3046	60.8721	13477	21/144	TiO2.raw
a		High	gLPSPYNmSsAPGsR	P15924	S10; S14	0.1429	S(4): 0.0; Y(6): 0.0; S(9): 0.1; S(10): 99.9; S(14): 100.0	327730	292486	228731	448260	262184	292486	228731	277921	0.872408				0.950204				1.11558				163.424	41.92	0.000199233	0	1	2	963.405	1925.8	-2.20296	54.0432	11708	18/144	TiO2.raw
a		High	gLPSPYNmSsAPGsR	P15924	S10; S14	0.119	S(4): 0.0; Y(6): 0.0; S(9): 0.2; S(10): 99.8; S(14): 100.0	271570	368445	247910	463663	217256	368445	247910	287471	1.1411				0.780227				1.6959				153.356	42.47	0.000186859	0	1	2	963.406	1925.8	-1.12538	54.2649	11771	11/144	TiO2.raw
a,b,c	37		gLPSPYNmSsAPGsR	P15924	S10; S14												1.00356	0.241825	24.0968		1.09117	0.258815	23.719		1.01151	0.381307	37.6967
a		High	gLPSPYNmSSAPGsR	P15924	S14	0.3103	S(4): 0.0; Y(6): 0.0; S(9): 0.0; S(10): 0.0; S(14): 100.0	130438	127805	104060	187469	104350	127805	104060	116231	0.997217				0.909434				1.22477				120.496	29.22	0.00712061	0	4	2	923.422	1845.84	-2.02173	51.8868	11094	14/144	TiO2.raw
a		High	gLPSPYNmSsAPGSR	P15924	S14	0.0435	S(4): 0.0; Y(6): 0.0; S(9): 4.6; S(10): 4.6; S(14): 90.8	48456	39853.8	25569.4	49478.5	38764.8	39853.8	25569.4	30676.7	0.659603				0.76973				1.02809				53.3077	22.79	0.031824	0	6	3	615.951	1845.84	-1.69835	52.0333	11138	5/144	TiO2.raw
a		High	gLPSPYNMSsAPGSR	P15924	S10	0.1212	S(4): 0.0; Y(6): 0.0; S(9): 0.0; S(10): 0.0; S(14): 100.0	64591.9	35415.2	48588.4	129761	51673.6	35415.2	48588.4	80452.1	0.940296				2.27168				0.685365				69.7132	33.23	0.00278071	0	7	2	915.426	1829.84	-0.949098	59.0552	13060	12/144	TiO2.raw
b		Medium	gLPSPYNMSSAPGsR	P15924	S14	1	S(4): 0.0; Y(6): 0.0; S(9): 0.0; S(10): 0.0; S(14): 100.0	14549.3	10031.8	14265.8	20071.1	13094.4	10031.8	10699.4	20071.1	0.817097				2.00075				0.766114				130.738	29.37	0.00676326	0	15	2	915.426	1829.84	-0.548833	60.7248	13841	11/144	TiO2_El_2nd_Rep.raw
a		High	gLPSPYNMSSAPGsR	P15924	S14	1	S(4): 0.0; Y(6): 0.0; S(9): 0.0; S(10): 0.0; S(14): 100.0	9946.63	7793.64	9268.28	21330.6	7957.3	7793.64	9268.28	13225	1.16475				1.6969				0.979432				106.631	32.41	0.00332988	0	11	3	610.619	1829.84	-1.85704	59.2148	13104	9/144	TiO2.raw
a		High	gLPSPYNMSSAPGsR	P15924	S14	0.0606	S(4): 0.0; Y(6): 0.0; S(9): 0.0; S(10): 0.0; S(14): 100.0	50722	37157.5	44530.6	88909.7	40577.6	37157.5	44530.6	55124	1.09742				1.48352				0.915714				150.982	33.25	0.00264965	0	20	2	915.425	1829.84	-1.61621	58.9942	13045	16/144	TiO2.raw
a		High	gLPSPYNmSSAPGsR	P15924	S14	1	S(4): 0.0; Y(6): 0.0; S(9): 0.0; S(10): 0.0; S(14): 100.0	68456.5	84307.5	55060.1	101125	54765.2	84307.5	55060.1	62697.2	1.00538				0.743673				1.53944				145.552	27.92	0.00976687	0	5	2	923.422	1845.84	-1.82333	52.0828	11151	17/144	TiO2.raw
a,b	7		gLPSPYNmSSAPGsR	P15924	S14												0.954538	0.158155	16.5687		1.41081	0.571175	40.4856		1.01985	0.267467	26.2262
b		Medium	gLPSPYNMSSAPGsRSGsR	P15924	S16; S18	0.1786	S(4): 0.0; Y(6): 0.0; S(9): 0.0; S(10): 0.1; S(14): 26.5; S(16): 86.7; S(18): 86.7	61734.4	48051.5	81207	38430.1	55561	48051.5	60905.3	38430.1	1.09619				0.799769				0.864842				37.5889	28.02	0.0081247	1	3	3	766.337	2297	-0.614209	58.7211	13282	17/192	TiO2_El_2nd_Rep.raw
a		High	gLPSPYNMSSAPGsRsGSR	P15924	S16; S18	1	S(4): 0.2; Y(6): 0.3; S(9): 0.5; S(10): 0.8; S(14): 25.2; S(16): 79.6; S(18): 93.5	43295	30732.6	22965.5	53782.4	34636	30732.6	22965.5	33345.1	0.663051				1.08501				0.887302				23.786	21.95	0.0303175	1	10	3	766.337	2297	-1.01278	57.2865	12579	13/192	TiO2.raw
a,b	2		gLPSPYNMSSAPGsRsGSR	P15924	S16; S18												0.87962	0.216569	24.6207		0.942388	0.142619	15.1338		0.876072	0.0112301	1.28187
a	1	High	gLPSPYNmSsAPGSR	P15924	S10	0.25	S(4): 0.0; Y(6): 0.0; S(9): 0.6; S(10): 98.8; S(14): 0.6	38023.9	34153	34351.1	63502.1	30419.1	34153	34351.1	39371.3	1.12926	1.12926			1.15279	1.15279			1.12275	1.12275			107.097	27.81	0.0100174	0	4	3	615.951	1845.84	-1.89675	51.9464	11111	16/144	TiO2.raw
b		Medium	gLPSPYNMSsAPGsRsGSR	P15924	S9; S16; S18	1	S(4): 4.3; Y(6): 4.3; S(9): 77.6; S(10): 42.2; S(14): 36.1; S(16): 67.8; S(18): 67.8	72829.7	43796.2	67599.7	85704	65546.8	43796.2	50699.7	85704	0.773489				1.95688				0.668168				16.5299	19.41	0.0429567	1	1	3	792.993	2376.96	-0.26916	59.9733	13639	10/192	TiO2_El_2nd_Rep.raw
a		High	gLPSPYNMSsAPGsRsGSR	P15924	S10; S16 S18	1	S(4): 0.1; Y(6): 0.3; S(9): 10.4; S(10): 88.2; S(14): 12.8; S(16): 89.8; S(18): 98.6	116389	93149.9	87645.8	114696	93111.2	93149.9	87645.8	71111.8	0.941302				0.763412				1.00042				31.0581	28.37	0.00465747	1	2	3	792.992	2376.96	-1.03949	59.0276	13052	16/192	TiO2.raw
a,b	2		gLPSPYNMSsAPGsRsGSR	P15924	S9/S10*; S16; S18												0.857396	0.0839063	9.78618		1.36015	0.596734	43.8728		0.834292	0.166124	19.912
b		High	gLRDsHsSEEDEASSQTDLSQTISk	Q5JTV8	S7; S8;	1	S(5): 33.8; S(7): 33.8; S(8): 33.8; S(14): 17.8; S(15): 17.8; T(17): 17.8; S(20): 21.9; T(22): 21.9; S(24): 1.2	21776.4	23273.5	19647.2	12562.6	19598.7	23273.5	14735.4	12562.6	0.751855				0.539779				1.1875				21.376	52.94	7.19046e-05	1	5	3	1109.17	3325.49	0.432865	56.0556	12534	15/280	TiO2_El_2nd_Rep.raw
b		High	gLRDSHssEEDEASSQTDLSQTISkk	Q5JTV8	S7; S8	0.0789	S(5): 22.2; S(7): 22.2; S(8): 22.2; S(14): 22.2; S(15): 22.2; T(17): 22.2; S(20): 22.2; T(22): 22.2; S(24): 22.2	38643.3	34455.2	33888.9	32094.9	34778.9	34455.2	25416.6	32094.9	0.730806				0.931499				0.99069				4.05018e-14	38.4	0.00296315	2	5	4	921.44	3682.74	-2.43797	56.8624	12763	15/292	TiO2_El_2nd_Rep.raw
b	2		gLRDSHssEEDEASSQTDLSQTISkk	Q5JTV8	S7; S8												0.74133	0.010525	1.41974		0.735639	0.19586	26.6244		1.0891	0.0984057	9.03554
a		High	gLRDsHssEEDEASSQTDLSQTISk	Q5JTV8	S5; S7; S8;	1	S(5): 100.0; S(7): 100.0; S(8): 100.0; S(14): 0.0; S(15): 0.0; T(17): 0.0; S(20): 0.0; T(22): 0.0; S(24): 0.0	20514.2	23561.7	15120.3	29951.7	16411.4	23561.7	15120.3	18570.1	0.921333				0.788147				1.43569				98.4862	47.51	0.000173871	1	7	3	1135.82	3405.45	-2.30814	57.2927	12581	12/280	TiO2.raw
b		High	gLRDsHssEEDEASSQTDLSQTISkk	Q5JTV8	S5; S7; S8	1	S(5): 41.8; S(7): 41.8; S(8): 41.8; S(14): 36.1; S(15): 29.6; T(17): 27.4; S(20): 28.9; T(22): 26.3; S(24): 26.3	95643.1	86611.2	141402	84536.1	86078.8	86611.2	106051	84536.1	1.23203				0.976042				1.00619				10.2658	39.51	0.00173513	2	1	4	941.433	3762.71	-0.186042	59.1604	13406	16/292	TiO2_El_2nd_Rep.raw
a		High	gLRDsHssEEDEASSQTDLSQTISkk	Q5JTV8	S5; S7; S8	0.6067	S(5): 64.9; S(7): 64.9; S(8): 64.9; S(14): 42.7; S(15): 24.3; T(17): 15.2; S(20): 10.8; T(22): 6.6; S(24): 5.5	139456	120393	107497	153265	111565	120393	107497	95024.1	0.963538				0.789281				1.07913				22.1032	88.56	2.24995e-08	2	5	4	941.436	3762.72	2.92839	57.5882	12663	19/292	TiO2.raw
a,b	3		gLRDsHssEEDEASSQTDLSQTISkk	Q5JTV8	S5; S7; S8												1.03897	0.137598	13.2437		0.851157	0.0883083	10.3751		1.17367	0.187656	15.9888
a	1	High	gLSDHVsLDGQELGTR	Q7L8J4	S7	1	S(3): 0.0; S(7): 100.0; T(15): 0.0	49447.7	40317.9	31746	66985.2	39558.2	40317.9	31746	41530.8	0.802514	0.802514			1.03008	1.03008			1.01921	1.01921			58.4948	29.59	0.00967125	0	9	3	664.99	1992.96	-1.79475	58.2357	12835	9/140	TiO2.raw
a	1	High	gNDPLTsSPGR	P49736	S8	0.1739	T(6): 1.2; S(7): 9.4; S(8): 89.4	312981	310238	289570	460767	250385	310238	289570	285675	1.1565	1.1565			0.920827	0.920827			1.23904	1.23904			51.6418	22.73	0.0221334	0	2	2	705.334	1409.66	-1.12091	43.1848	8532	9/116	TiO2.raw
c	1	High	gNsRPGTPSAEGGSTSStLR	P35269	S3; T7	1	S(3): 93.0; T(7): 82.6; S(9): 14.2; S(14): 2.0; T(15): 2.0; S(16): 2.0; S(17): 2.0; T(18): 2.0	32679.6	30873.8	29352.9	34396.3	32679.6	24699	26417.6	30956.7	0.808382	0.808382			1.25335	1.25335			0.755794	0.755794			3.38915	28.04	0.00840144	0	20	3	770.007	2308.01	-4.94667	39.2112	6430	15/224	TiO2_EL_3REP_2nd_attempt.raw
c		High	gPPDFssDEEREPTPVLGSGAAAAGR	P42167	S6; S7	1	S(6): 100.0; S(7): 100.0; T(14): 0.0; S(19): 0.0	2606.9	2440.79	2822.86	2869.62	2606.9	1952.63	2540.57	2582.66	0.974559				1.32265				0.749026				66.9288	57.84	1.58682e-05	1	47	3	987.103	2959.29	-4.62912	61.8708	12259	27/260	TiO2_EL_3REP_2nd_attempt.raw
c		High	gPPDFssDEEREPTPVLGSGAAAAGR	P42167	S6; S7	1	S(6): 96.7; S(7): 96.7; T(14): 5.2; S(19): 1.4	2163.47	1979.31	1302.01	3336.52	2163.47	1583.45	1171.81	3002.86	0.541634				1.89641				0.7319				29.1332	36.57	0.00222496	1	44	3	987.103	2959.3	-4.196	62.1218	12303	29/260	TiO2_EL_3REP_2nd_attempt.raw
a		High	gPPDFssDEEREPTPVLGSGAAAAGR	P42167	S6; S7	0.0556	S(6): 99.1; S(7): 96.1; T(14): 2.4; S(19): 2.4	7060.11	6799.97	7079.01	11170.7	5648.09	6799.97	7079.01	6925.83	1.25334				1.01851				1.20394				55.6153	36.37	0.00261816	1	30	4	740.581	2959.3	-1.56055	60.4683	13386	19/260	TiO2.raw
a		High	gPPDFssDEEREPTPVLGSGAAAAGR	P42167	S6; S7	1	S(6): 98.1; S(7): 98.1; T(14): 3.5; S(19): 0.3	11232.7	7116.57	8810.27	12870.4	8986.17	7116.57	8810.27	7979.62	0.980426				1.12127				0.791947				32.4827	25.38	0.0340438	1	18	3	987.109	2959.31	1.37271	60.3216	13355	20/260	TiO2.raw
a		High	gPPDFssDEEREPTPVLGSGAAAAGR	P42167	S6; S7	1	S(6): 95.6; S(7): 95.6; T(14): 6.7; S(19): 2.1	11656.5	10945.1	8714.24	18277.1	9325.17	10945.1	8714.24	11331.8	0.934485				1.03533				1.17372				38.3431	45.7	0.000300106	1	14	3	987.105	2959.3	-2.33975	61.0377	13519	22/260	TiO2.raw
b		High	gPPDFssDEEREPTPVLGSGAAAAGR	P42167	S6; S7	0.1765	S(6): 99.9; S(7): 99.9; T(14): 0.1; S(19): 0.0	21100.7	13190.2	28332.8	18913.4	18990.6	13190.2	21249.6	18913.4	1.11895				1.4339				0.694564				46.7313	33.89	0.00465484	1	4	3	987.107	2959.31	-0.0503956	61.8465	14104	18/260	TiO2_El_2nd_Rep.raw
a		High	gPPDFssDEEREPTPVLGSGAAAAGR	P42167	S6; S7	0.3696	S(6): 100.0; S(7): 100.0; T(14): 0.0; S(19): 0.0	72355.1	58297.9	66806.1	89854.6	57884.1	58297.9	66806.1	55709.8	1.15414				0.955605				1.00715				54.4702	45.77	0.000303253	1	2	3	987.106	2959.3	-1.22601	60.5802	13410	22/260	TiO2.raw
a,b,c	7		gPPDFssDEEREPTPVLGSGAAAAGR	P42167	S6; S7												0.993934	0.21289	21.4189		1.25481	0.306988	24.4649		0.782038	0.329359	42.1154
a		High	gPPDFssDEEREPtPVLGSGAAAAGR	P42167	S6; S7; T14	0.1707	S(6): 99.9; S(7): 100.0; T(14): 98.3; S(19): 1.8	7782.49	9112.85	7267.73	10790.8	6226	9112.85	7267.73	6690.28	1.16732				0.734158				1.46368				45.7652	41.19	0.000555038	1	22	3	1013.76	3039.27	-1.42203	60.3408	13359	29/260	TiO2.raw
a		High	gPPDFssDEEREPtPVLGSGAAAAGR	P42167	S6; S7; T14	1	S(6): 100.0; S(7): 100.0; T(14): 99.7; S(19): 0.3	8411.77	8279.06	8340.41	13887	6729.42	8279.06	8340.41	8609.94	1.2394				1.03997				1.23028				53.9842	33.27	0.00339104	1	19	3	1013.76	3039.27	-1.66302	60.2938	13350	16/260	TiO2.raw
a		High	gPPDFssDEEREPtPVLGSGAAAAGR	P42167	S6; S7; T14	0.2449	S(6): 100.0; S(7): 100.0; T(14): 99.9; S(19): 0.1	8986.95	9734.17	10569.4	17885.2	7189.56	9734.17	10569.4	11088.8	1.47011				1.13916				1.35393				78.1416	48.59	9.96168e-05	1	9	3	1013.76	3039.27	-1.66302	60.5968	13414	32/260	TiO2.raw
a		High	gPPDFssDEEREPtPVLGSGAAAAGR	P42167	S6; S7; T14	1	S(6): 99.9; S(7): 99.9; T(14): 96.9; S(19): 3.3	10549.4	9050.95	11979.8	19373.2	8439.55	9050.95	11979.8	12011.4	1.41949				1.32708				1.07244				33.2078	36.61	0.00157157	1	16	3	1013.76	3039.27	-1.18104	60.7466	13452	27/260	TiO2.raw
a	4		gPPDFssDEEREPtPVLGSGAAAAGR	P42167	S6; S7; T14												1.32408	0.124671	9.41567		1.06009	0.214577	20.2414		1.28008	0.145563	11.3714
a		High	gPPDFsSDEEREPTPVLGSGAAAAGR	P42167	S7	0.0588	S(6): 23.9; S(7): 72.3; T(14): 3.4; S(19): 0.4	43617.9	35977.3	32459.9	64360.2	34894.3	35977.3	32459.9	39903.3	0.930235				1.10913				1.03103				25.7448	33.99	0.00536688	1	14	3	960.449	2879.33	-2.8633	58.2166	12829	19/260	TiO2.raw
a		High	gPPDFsSDEEREPTPVLGSGAAAAGR	P42167	S7	0.1081	S(6): 17.7; S(7): 81.3; T(14): 1.1; S(19): 0.0	58238.1	44361.9	46485.7	78852.4	46590.5	44361.9	46485.7	48888.5	0.997753				1.10204				0.952166				51.6742	37.11	0.0029764	1	5	3	960.451	2879.34	-1.0827	58.3009	12852	29/260	TiO2.raw
a	2		gPPDFsSDEEREPTPVLGSGAAAAGR	P42167	S7												0.963994	0.0337588	3.50198		1.10558	0.00354368	0.320526		0.9916	0.039434	3.9768
a	1	High	gPPDFSsDEEREPtPVLGSGAAAAGR	P42167	S7; T14	0.1081	S(6): 14.9; S(7): 85.3; T(14): 99.1; S(19): 0.8	22774.2	14200	11830.5	28494.2	18219.4	14200	11830.5	17666.4	0.649338	0.649338			1.24411	1.24411			0.779392	0.779392			48.4287	36.72	0.00241544	1	15	3	987.106	2959.3	-1.47351	58.4695	12900	29/260	TiO2.raw
a		Medium	gPPsPPAPVmHsPSR	Q13573	S4 S12	1	S(4): 100.0; S(12): 96.8; S(14): 3.2	135699	120398	122218	218328	108559	120398	122218	135363	1.12582				1.1243				1.10905				51.7694	20.9	0.0373902	0	3	3	640.287	1918.85	-1.42844	41.4473	8009	13/112	TiO2.raw
a		High	gPPsPPAPVmHsPSRk	Q13573	S4 S12;	0.3947	S(4): 85.4; S(12): 57.3; S(14): 57.3	234055	205188	197073	292040	187244	205188	197073	181065	1.05249				0.882433				1.09583				4.65673	37.59	0.00179406	1	2	4	569.782	2276.1	-0.820409	42.1419	8219	12/124	TiO2.raw
a	2		gPPsPPAPVmHsPSRk	Q13573	S4 S12;												1.08916	0.0366652	3.36639		1.00337	0.120932	12.0526		1.10244	0.00661104	0.599672
a		High	gQTPLTEGsEDLDGHsDPEESFAR	Q86VR2	S9; S16	0.1333	T(3): 0.0; T(6): 3.0; S(9): 97.0; S(16): 99.9; S(21): 0.1	2857.69	3517.43	3947.84	4666.22	2286.15	3517.43	3947.84	2893.05	1.72685				0.822491				1.53858				72.7272	44.72	0.000141661	0	22	3	988.41	2963.22	-1.01549	60.0229	13293	15/272	TiO2.raw
b		High	gQTPLTEGsEDLDGHsDPEESFAR	Q86VR2	S9; S16	0.1667	T(3): 0.0; T(6): 1.7; S(9): 98.3; S(16): 99.7; S(21): 0.3	7081.55	4442.54	6606.05	5509.76	6373.4	4442.54	4954.54	5509.76	0.777378				1.24023				0.697044				92.2846	48.09	7.68432e-05	0	20	3	988.412	2963.22	0.591122	61.0024	13910	17/272	TiO2_El_2nd_Rep.raw
a		High	gQTPLTEGsEDLDGHsDPEESFAR	Q86VR2	S9; S16	0.1475	T(3): 0.0; T(6): 1.0; S(9): 98.9; S(16): 100.0; S(21): 0.0	12054.4	8438.33	10449	15993.6	9643.5	8438.33	10449	9916.04	1.08353				1.17512				0.875028				109.029	61.23	3.16409e-06	0	16	3	988.41	2963.21	-1.26266	59.8359	13251	19/272	TiO2.raw
a,b	3		gQTPLTEGsEDLDGHsDPEESFAR	Q86VR2	S9; S16												1.19592	0.395684	33.0862		1.07928	0.183512	17.0032		2.52697	2.59988	102.885
a	1	High	gQTPLTEGSEDLDGHsDPEESFAR	Q86VR2	S16	0.2586	T(3): 0.0; T(6): 0.0; S(9): 0.0; S(16): 99.9; S(21): 0.1	6912.57	6401.56	7864.89	15435.8	5530.05	6401.56	7864.89	9570.2	1.42221	1.42221			1.49498	1.49498			1.15759	1.15759			99.6836	57.68	1.49282e-05	0	35	3	961.755	2883.25	-0.0409461	59.5729	13192	22/272	TiO2.raw
a	1	High	gRAssHsSQTQGGGSVTk	P02545	S4; S5; S8;	1	S(4): 92.1; S(5): 92.1; S(7): 23.2; S(8): 91.0; T(10): 1.3; S(15): 0.2; T(17): 0.1	366807	229269	307554	362564	293446	229269	307554	224790	1.04808	1.04808			0.980463	0.980463			0.781299	0.781299			42.8782	24.47	0.0264382	1	2	3	810.691	2430.06	-1.17496	35.2922	6155	15/200	TiO2.raw
b		Medium	gRAssHSSQTQGGGSVTk	P02545	S4; S5;	0.0323	S(4): 72.7; S(5): 72.7; S(7): 22.5; S(8): 22.5; T(10): 6.0; S(15): 2.6; T(17): 1.0	840037	901834	1.24182e+06	643738	756033	901834	931364	643738	1.23191				0.71381				1.19285				26.8371	31.41	0.00758908	1	1	3	784.037	2350.1	-0.062665	33.7868	5903	9/200	TiO2_El_2nd_Rep.raw
a		High	gRASSHssQTQGGGSVTk	P02545	S7; S8;	0.2679	S(4): 3.4; S(5): 15.8; S(7): 83.4; S(8): 93.6; T(10): 3.4; S(15): 0.3; T(17): 0.0	1.12116e+06	853891	800183	977466	896925	853891	800183	606029	0.892141				0.709726				0.952021				45.911	55.82	2.70982e-05	1	1	3	784.035	2350.09	-1.93261	32.9716	5452	11/200	TiO2.raw
a,b	2		gRASSHssQTQGGGSVTk	P02545	2P, ambigous (S4/S7*/S5/S8*)												1.06202	0.169884	15.9962		0.711768	0.00204205	0.286898		1.07244	0.120414	11.2281
b		Medium	gRGPPsssDsEPEAELER	Q7Z4V5	S6; S7; S8; S10	1	S(6): 100.0; S(7): 100.0; S(8): 100.0; S(10): 100.0	41380.7	30723.9	39221.9	21587.4	37242.6	30723.9	29416.4	21587.4	0.789859				0.702627				0.824965				50.9783	19.18	0.0199289	1	9	3	816.971	2448.9	1.28216	59.4283	13483	6/200	TiO2_El_2nd_Rep.raw
a		High	gRGPPsssDsEPEAELER	Q7Z4V5	S6; S7; S8; S10	1	S(6): 100.0; S(7): 100.0; S(8): 100.0; S(10): 100.0	98390.5	58882.8	66941.8	92222	78712.4	58882.8	66941.8	57177.6	0.850461				0.971041				0.748076				94.7275	25.45	0.00513183	1	6	3	816.969	2448.89	-1.1105	53.5415	11567	12/200	TiO2.raw
a		Medium	gRGPPsssDsEPEAELER	Q7Z4V5	S6; S7; S8; S10	1	S(6): 100.0; S(7): 100.0; S(8): 100.0; S(10): 100.0	85286.4	68065.2	64041	101216	68229.1	68065.2	64041	62753.9	0.938617				0.921967				0.997598				78.8624	16.71	0.0383948	1	6	3	816.969	2448.89	-1.40958	53.3208	11506	8/200	TiO2.raw
a,b	3		gRGPPsssDsEPEAELER	Q7Z4V5	S6; S7; S8; S10												0.859646	0.0610768	7.10488		0.865212	0.116697	13.4877		0.85688	0.104337	12.1763
b		Medium	gRGPPssSDsEPEAELER	Q7Z4V5	S6; S8; S10	0.05	S(6): 90.7; S(7): 27.9; S(8): 90.7; S(10): 90.7	50376	36639.8	48053.2	69160.8	45338.4	36639.8	36039.9	69160.8	0.794908				1.88759				0.808139				40.7147	20.35	0.0276771	1	4	3	790.312	2368.92	-3.48314	50.6422	10957	20/200	TiO2_El_2nd_Rep.raw
b		Medium	gRGPPSssDsEPEAELER	Q7Z4V5	S6; S8; S10	1	S(6): 53.0; S(7): 53.0; S(8): 94.3; S(10): 99.8	37568.6	30466.5	45805.4	70655.1	33811.7	30466.5	34354	70655.1	1.01604				2.31911				0.901063				26.8371	18.25	0.0433908	1	3	3	790.316	2368.93	1.07725	50.1469	10808	21/200	TiO2_El_2nd_Rep.raw
a		High	gRGPPssSDsEPEAELER	Q7Z4V5	S6; S8; S10	0.0625	S(6): 98.2; S(7): 89.0; S(8): 23.9; S(10): 89.0	55033.6	45262.9	43704.9	101714	44026.9	45262.9	43704.9	63062.6	0.992687				1.39325				1.02807				56.5346	32.49	0.00191637	1	6	3	790.314	2368.93	-0.700524	50.1411	10592	8/200	TiO2.raw
a		High	gRGPPssSDsEPEAELER	Q7Z4V5	S6; S8; S10	0.069	S(6): 90.9; S(7): 90.9; S(8): 27.3; S(10): 90.9	86798.3	59781.9	58210.9	147209	69438.6	59781.9	58210.9	91269.5	0.838308				1.52671				0.860932				62.8946	29	0.00440624	1	5	3	790.314	2368.93	-1.31888	49.4836	10399	10/200	TiO2.raw
a,b	4		gRGPPssSDsEPEAELER	Q7Z4V5	S6; S8; S10												0.910486	0.0954808	10.4868		1.78166	0.359142	20.1577		0.899552	0.0811907	9.02568
a	1	Medium	gRkDDDsDDESQSSHTGk	O94874	S11	1	S(7): 9.5; S(11): 61.9; S(13): 9.5; S(14): 9.5; T(16): 9.5	647059	521519	443324	821090	517647	521519	443324	509076	0.85642	0.85642			0.97614	0.97614			1.00748	1.00748			10.4276	24.76	0.0407718	2	1	4	683.574	2731.27	-1.38539	31.7376	5082	16/200	TiO2.raw
a		High	gRLtPsPDIIVLSDNEAssPR	Q8WXI9	T4; S6; S18; S19	0.069	T(4): 100.0; S(6): 100.0; S(13): 86.6; S(18): 26.8; S(19): 86.6	5274.07	3540.25	3511.64	5037.92	4219.26	3540.25	3511.64	3123.51	0.832289				0.882286				0.839069				51.121	29.4	0.00711855	1	54	3	925.065	2773.18	-1.7656	69.7639	15356	10/236	TiO2.raw
a		High	gRLtPsPDIIVLSDNEAssPR	Q8WXI9	T4; S6; S13; S19	0.0286	T(4): 100.0; S(6): 100.0; S(13): 90.5; S(18): 19.0; S(19): 90.5	6998.27	8530.98	4285.13	6193.4	5598.62	8530.98	4285.13	3839.91	0.765391				0.450113				1.52377				70.4065	34.52	0.00233101	1	27	3	925.066	2773.18	-0.57711	69.9274	15381	10/236	TiO2.raw
a		High	gRLtPsPDIIVLSDNEAssPR	Q8WXI9	T4; S6; S18; S19	0.1786	T(4): 100.0; S(6): 100.0; S(13): 84.2; S(18): 31.7; S(19): 84.2	10956.7	7817.37	8746.02	11300.6	8765.39	7817.37	8746.02	7006.39	0.997791				0.896259				0.891846				39.9292	27.56	0.0106987	1	24	3	925.064	2773.18	-2.35985	70.4919	15483	10/236	TiO2.raw
b		High	gRLtPsPDIIVLsDNEASsPR	Q8WXI9	T4; S6; S13; S19	0.0312	T(4): 100.0; S(6): 100.0; S(13): 86.1; S(18): 27.7; S(19): 86.1	2250.72	1794.12	1655.59	1371.13	2025.65	1794.12	1241.69	1371.13	0.612983				0.764231				0.885703				63.3497	32.35	0.00375457	1	81	3	925.066	2773.18	-0.379029	79.2776	18125	29/236	TiO2_El_2nd_Rep.raw
a		High	gRLtPsPDIIVLsDNEASsPR	Q8WXI9	T4; S6; S13; S19	0.3235	T(4): 100.0; S(6): 100.0; S(13): 99.2; S(18): 16.7; S(19): 84.1	3334.85	4977.37	2542.87	5281.88	2667.88	4977.37	2542.87	3274.77	0.953142				0.657932				1.86567				58.1143	34.07	0.00268343	1	82	3	925.066	2773.18	-0.246974	69.6883	15345	13/236	TiO2.raw
a		High	gRLtPsPDIIVLsDNEASsPR	Q8WXI9	T4; S6; S13; S19	0.0323	T(4): 100.0; S(6): 100.0; S(13): 87.8; S(18): 24.5; S(19): 87.8	7937.24	6223.58	5419.29	5438.94	6349.79	6223.58	5419.29	3372.14	0.853459				0.541833				0.980123				53.1504	31.25	0.00457435	1	27	3	925.066	2773.18	-1.0393	70.2808	15443	10/236	TiO2.raw
a		High	gRLtPsPDIIVLsDNEASsPR	Q8WXI9	T4; S6; S13; S19	0.0909	T(4): 100.0; S(6): 100.0; S(13): 97.2; S(18): 17.2; S(19): 85.5	7655.97	7839.04	5717.36	6078.26	6124.77	7839.04	5717.36	3768.52	0.93348				0.480738				1.27989				63.2681	32.52	0.00380635	1	19	3	925.067	2773.19	0.149188	70.1107	15413	12/236	TiO2.raw
a,b	7	High	gRLtPsPDIIVLsDNEASsPR	Q8WXI9	T4; S6; S13; S19												0.849791	0.121368	14.282		0.667627	0.171481	25.6852		1.13416	0.361642	31.8863
a		High	gRLtPsPDIIVLSDNEASsPR	Q8WXI9	T4; S6; S19	0.0435	T(4): 100.0; S(6): 100.0; S(13): 2.0; S(18): 12.4; S(19): 85.6	1916.94	2417.26	1539.87	3244.57	1533.55	2417.26	1539.87	2011.63	1.00412				0.832193				1.57625				61.5438	45.91	0.000267989	1	68	3	898.414	2693.23	3.53864	69.0437	15231	23/236	TiO2.raw
b		High	gRLtPsPDIIVLSDNEASsPR	Q8WXI9	T4; S6; S19	0.1707	T(4): 100.0; S(6): 100.0; S(13): 7.6; S(18): 7.6; S(19): 84.9	6478.11	5709.48	7647.49	6903.45	5830.3	5709.48	5735.62	6903.45	0.983761				1.20912				0.979276				74.532	40.55	0.000801754	1	18	3	898.411	2693.22	-0.540601	69.7468	16027	13/236	TiO2_El_2nd_Rep.raw
a		High	gRLtPsPDIIVLSDNEASsPR	Q8WXI9	T4; S6; S19	0.0816	T(4): 100.0; S(6): 100.0; S(13): 0.3; S(18): 11.8; S(19): 87.9	5534.96	4221.81	4483.09	8822.02	4427.97	4221.81	4483.09	5469.65	1.01245				1.29557				0.95344				84.1645	49.16	0.000104958	1	51	3	898.41	2693.22	-1.01651	68.3695	15100	10/236	TiO2.raw
a		High	gRLtPsPDIIVLSDNEAsSPR	Q8WXI9	T4; S6; S19	0.0408	T(4): 100.0; S(6): 99.9; S(13): 0.1; S(18): 15.1; S(19): 84.8	3113.82	3118.04	3150.74	5274.48	2491.06	3118.04	3150.74	3270.18	1.26482				1.04879				1.25169				56.7964	48.8	0.000112711	1	41	3	898.41	2693.22	-0.88054	68.9093	15204	10/236	TiO2.raw
a		High	gRLtPsPDIIVLSDNEASsPR	Q8WXI9	T4; S6; S19	0.125	T(4): 100.0; S(6): 100.0; S(13): 0.7; S(18): 14.9; S(19): 84.4	5405.63	5357.98	3446.68	10105.7	4324.51	5357.98	3446.68	6265.55	0.797011				1.16939				1.23898				57.8211	40.4	0.00082081	1	37	3	898.411	2693.22	-0.132675	68.7082	15164	12/236	TiO2.raw
a		High	gRLtPsPDIIVLSDNEASsPR	Q8WXI9	T4; S6; S19	0.1	T(4): 100.0; S(6): 100.0; S(13): 0.8; S(18): 8.1; S(19): 91.1	7596.28	5338.01	3784.1	10393.9	6077.03	5338.01	3784.1	6444.25	0.622689				1.20724				0.878392				74.532	40.31	0.000963697	1	23	3	898.415	2693.23	4.2865	68.4704	15119	12/236	TiO2.raw
b		High	gRLtPsPDIIVLSDNEASsPR	Q8WXI9	T4; S6; S19	0.1481	T(4): 100.0; S(6): 99.9; S(13): 5.9; S(18): 5.9; S(19): 88.3	10779.9	11099.9	11744.1	12259.8	9701.89	11099.9	8808.08	12259.8	0.907872				1.1045				1.14409				66.7959	54.02	3.52687e-05	1	14	3	898.411	2693.22	-0.404626	69.93	16071	15/236	TiO2_El_2nd_Rep.raw
a,b	7	High	gRLtPsPDIIVLSDNEASsPR	Q8WXI9	T4; S6; S19												0.941817	0.184748	19.6162		1.12383	0.139825	12.4419		1.14602	0.220851	19.2712
b		High	gRLtPsPDIIVLsDNEASSPR	Q8WXI9	T4; S6; S13	0.3023	T(4): 100.0; S(6): 100.0; S(13): 99.5; S(18): 0.4; S(19): 0.1	6527.47	5356.97	8506.42	4667.14	5874.73	5356.97	6379.82	4667.14	1.08598				0.871229				0.911866				75.6867	42.73	0.000488001	1	18	3	898.412	2693.22	0.615188	66.9498	15375	12/236	TiO2_El_2nd_Rep.raw
a		High	gRLtPsPDIIVLsDNEASSPR	Q8WXI9	T4; S6; S13	0.3333	T(4): 100.0; S(6): 100.0; S(13): 99.8; S(18): 0.1; S(19): 0.1	5471.75	4972.29	4781.91	8151.69	4377.4	4972.29	4781.91	5054.05	1.09241				1.01644				1.1359				72.3426	41.92	0.000578419	1	45	3	898.407	2693.21	-4.55189	65.8519	14613	13/236	TiO2.raw
a		High	gRLtPsPDIIVLsDNEASSPR	Q8WXI9	T4; S6; S13	0.3962	T(4): 100.0; S(6): 100.0; S(13): 98.8; S(18): 0.6; S(19): 0.6	8694.29	5574.29	5518.94	9093.76	6955.43	5574.29	5518.94	5638.13	0.793472				1.01145				0.801429				74.889	53.25	4.2347e-05	1	29	3	898.41	2693.21	-1.56042	65.726	14590	13/236	TiO2.raw
a,b	3	High	gRLtPsPDIIVLsDNEASSPR	Q8WXI9	T4; S6; S13												0.990619	0.139429	14.0749		0.966374	0.0673091	6.96512		0.949733	0.139148	14.6513
a		High	gRLtPSPDIIVLsDNEAsSPR	Q8WXI9	T4; S18; S19	0.0233	T(4): 99.6; S(6): 0.4; S(13): 4.4; S(18): 97.8; S(19): 97.8	7281.54	6816.15	5884.45	12900.4	5825.23	6816.15	5884.45	7998.26	1.01016				1.17343				1.17011				45.8043	42.63	0.000482996	1	17	3	898.41	2693.21	-1.49243	67.62	14950	23/236	TiO2.raw
a		High	gRLtPSPDIIVLsDNEASsPR	Q8WXI9	T4; S18; S19	0.0476	T(4): 88.6; S(6): 11.4; S(13): 2.1; S(18): 98.2; S(19): 99.7	8461.55	6775.32	6430.73	13096.2	6769.24	6775.32	6430.73	8119.63	0.949993				1.19841				1.0009				60.8662	41.94	0.000594953	1	32	3	898.412	2693.22	0.683175	67.4846	14923	14/236	TiO2.raw
b		High	gRLtPSPDIIVLSDNEAssPR	Q8WXI9	T4; S18; S19	0.2778	T(4): 97.2; S(6): 2.8; S(13): 1.1; S(18): 99.4; S(19): 99.4	6988.83	6457.22	6466.59	5491.01	6289.94	6457.22	4849.95	5491.01	0.771063				0.850367				1.02659				60.3908	35.68	0.002393	1	28	3	898.409	2693.21	-2.37627	68.7362	15785	10/236	TiO2_El_2nd_Rep.raw
b		High	gRLtPSPDIIVLSDNEAssPR	Q8WXI9	T4; S18; S19	0.1905	T(4): 98.4; S(6): 1.6; S(13): 3.0; S(18): 98.5; S(19): 98.5	7990.88	4586.36	7846.24	7674.56	7191.79	4586.36	5884.68	7674.56	0.818249				1.67334				0.637722				54.0835	41.92	0.000588059	1	18	3	898.411	2693.22	-0.0646876	68.7841	15794	11/236	TiO2_El_2nd_Rep.raw
a,b	4	High	gRLtPSPDIIVLSDNEAssPR	Q8WXI9	T4; S18; S19												0.887368	0.0965727	10.883		1.22389	0.293566	23.9863		0.95883	0.196284	20.4712
b	1	Medium	gRSEcDssPEPk	Q9UQ35	S7; S8;	1	S(3): 0.5; S(7): 99.7; S(8): 99.9	768768	658374	747489	569083	691891	658374	560617	569083	0.810268	0.810268			0.864377	0.864377			0.951558	0.951558			35.2881	20.96	0.0284596	1	1	3	656.284	1966.84	-0.563295	35.3757	6382	9/128	TiO2_El_2nd_Rep.raw
a	1	Medium	gSDALSETssVSHIEDLEk	Q6P996	S9; S10;	1	S(2): 4.3; S(6): 47.9; T(8): 47.9; S(9): 47.9; S(10): 47.9; S(12): 4.3	35815.3	27443.6	26507.6	63580.9	28652.2	27443.6	26507.6	39420.1	0.92515	0.92515			1.43641	1.43641			0.957816	0.957816			58.2659	22.02	0.0587235	0	35	3	874.736	2622.19	-1.6017	63.5139	14094	18/144	TiO2.raw
a	1	High	gSGGssGDELREDDEPVk	Q7Z4V5	S5; S6;	1	S(2): 3.7; S(5): 98.2; S(6): 98.2	316552	245616	202337	786997	253241	245616	202337	487938	0.798989	0.798989			1.98659	1.98659			0.969889	0.969889			34.9526	23.22	0.036447	1	2	3	818.027	2452.07	-1.0225	49.397	10372	17/164	TiO2.raw
a	1	High	gSGTAsDDEFENLR	Q7Z6Z7	S6	0.275	S(2): 0.0; T(4): 0.0; S(6): 100.0	29667.1	27148.9	27012.7	41791	23733.7	27148.9	27012.7	25910.4	1.13816	1.13816			0.954383	0.954383			1.1439	1.1439			131.132	40.13	0.000485255	0	38	2	903.89	1806.77	-0.991615	55.5695	12123	12/112	TiO2.raw
b		Medium	gsLAsLDSLR	O60716	S2; S5	1	S(2): 100.0; S(5): 100.0; S(8): 0.0	13217	17410.8	18070.9	16518.7	11895.3	17410.8	13553.2	16518.7	1.13938				0.948764				1.46367				54.1659	19.92	0.0320856	0	27	2	704.328	1407.65	0.49739	67.9398	15600	9/72	TiO2_El_2nd_Rep.raw
a		High	gsLAsLDSLR	O60716	S2; S5	1	S(2): 100.0; S(5): 100.0; S(8): 0.0	11567.6	13180.1	11769.6	17532.9	9254.05	13180.1	11769.6	10870.4	1.27183				0.824761				1.42425				51.2213	20.1	0.0312716	0	67	2	704.327	1407.65	-1.15028	67.0235	14834	5/72	TiO2.raw
a,b	2		gsLAsLDSLR	O60716	S2; S5												1.20561	0.0662298	5.49349		0.886763	0.0620019	6.99194		1.44396	0.0197132	1.36522
a	1	High	gsLASLDsLR	O60716	S2; S8	1	S(2): 83.8; S(5): 32.3; S(8): 83.8	19968.7	16919.3	16351	19630.5	15975	16919.3	16351	12170.9	1.02354	1.02354			0.719349	0.719349			1.05912	1.05912			24.7205	22.54	0.0181085	0	47	2	704.327	1407.65	-0.8034	66.0154	14643	9/72	TiO2.raw
b		Medium	gSPRysPR	Q07955	Y5; S2	1	S(2): 66.7; Y(5): 66.7; S(6): 66.7	119427	109251	151304	120370	107485	109251	113478	120370	1.05576	1.05576			1.10177	1.10177			1.01643	1.01643			16.8819	17.22	0.0436242	1	3	3	436.861	1308.57	-0.554596	34.5228	6127	4/72	TiO2_El_2nd_Rep.raw
a		High	gsPRySPR	Q07955	S2; Y5	0.1	S(2): 97.2; Y(5): 51.4; S(6): 51.4	134333	113267	132721	243338	107467	113267	132721	150869	1.235	1.235			1.33198	1.33198			1.05397	1.05397			29.9255	19.62	0.0294689	1	3	3	436.861	1308.57	-1.60406	33.9792	5758	5/72	TiO2.raw
a,b	2		gsPRySPR	Q07955	S2;Y5/S6*												1.14538	0.089619	7.82439		1.21688	0.115104	9.45892		1.0352	0.0187719	1.81335
a	1	High	gTGSGGQLQDLDcsssDDEGAAQNSTkPSATk	P08240	S14; S15; S16	0.4146	T(2): 0.5; S(4): 0.5; S(14): 61.9; S(15): 61.9; S(16): 50.4; S(25): 42.7; T(26): 42.7; S(29): 25.4; T(31): 14.1	35657.3	34498	31143.7	40083.5	28525.9	34498	31143.7	24851.8	1.09177	1.09177			0.720382	0.720382			1.20936	1.20936			32.9946	40.7	0.00125968	0	8	3	1366.26	4096.77	-0.243153	53.426	11537	30/348	TiO2.raw
a		High	gTGSGGQLQDLDcssSDDEGAAQNSTkPSATk	P08240	S15; S16	0.1379	T(2): 13.4; S(4): 15.5; S(14): 26.0; S(15): 26.0; S(16): 26.0; S(25): 30.3; T(26): 30.3; S(29): 17.7; T(31): 14.8	22081.5	20728.5	13746.3	31514.5	17665.2	20728.5	13746.3	19539	0.778158				0.942614				1.17341				4.93532	28.95	0.0218406	0	4	4	1004.95	4016.8	-1.99319	52.9444	11399	24/348	TiO2.raw
a		High	gTGSGGQLQDLDcSssDDEGAAQNSTkPSATk	P08240	S15; S16	0.1622	T(2): 0.1; S(4): 0.2; S(14): 26.7; S(15): 58.7; S(16): 58.7; S(25): 22.7; T(26): 22.7; S(29): 8.6; T(31): 1.6	68346.6	54346.3	29566.8	115300	54677.2	54346.3	29566.8	71486.1	0.540752				1.31538				0.993947				36.8947	73.78	7.47547e-07	0	6	3	1339.6	4016.8	-1.21489	52.7479	11344	26/348	TiO2.raw
a		Medium	gTGSGGQLQDLDcSssDDEGAAQNSTkPSATk	P08240	S15; S16	0.0741	T(2): 11.0; S(4): 11.0; S(14): 37.4; S(15): 37.4; S(16): 37.4; S(25): 30.4; T(26): 30.4; S(29): 2.5; T(31): 2.5	148839	50675	27627	124926	119071	50675	27627	77454.2	0.232021				1.52845				0.425587				18.3352	26.88	0.0342544	0	1	5	804.164	4016.79	-2.75629	52.7146	11332	23/348	TiO2.raw
a	3		gTGSGGQLQDLDcSssDDEGAAQNSTkPSATk	P08240	S15; S16												0.516977	0.223592	43.2499		1.26215	0.242111	19.1824		0.864315	0.318762	36.8803
c	1	High	gTLDEEDEEADsDTDDIDHR	Q9HCN4	S12	0.3654	T(2): 0.0; S(12): 100.0; T(14): 0.0	12964.5	16143	17499.8	16070.3	12964.5	12914.4	15749.9	14463.3	1.21484	1.21484			1.11994	1.11994			0.996135	0.996135			123.159	51.99	2.37154e-05	0	13	3	862.674	2586.01	-4.95894	49.4466	9335	21/152	TiO2_EL_3REP_2nd_attempt.raw
b		High	gYSSPEPDIQDssGsEAQSVkPSTR	Q9BZF1	S12; S13; S15;	1	Y(2): 0.8; S(3): 0.8; S(4): 0.8; S(12): 90.6; S(13): 90.6; S(15): 78.1; S(19): 29.4; S(23): 4.4; T(24): 4.4	18098.9	14448.7	24646.8	16702.2	16289	14448.7	18485.1	16702.2	1.13482				1.15596				0.887023				36.4373	40.18	0.00113209	0	6	3	1103.15	3307.42	0.146844	53.7313	11871	21/252	TiO2_El_2nd_Rep.raw
a		Medium	gYSSPEPDIQDssGsEAQSVkPSTR	Q9BZF1	S12; S13; S15;	1	Y(2): 7.2; S(3): 7.2; S(4): 7.7; S(12): 59.7; S(13): 59.7; S(15): 65.1; S(19): 39.3; S(23): 27.0; T(24): 27.0	38696.9	28409.6	29459.5	46927.6	30957.5	28409.6	29459.5	29095.1	0.951612				1.02413				0.917697				22.1465	24.78	0.0365926	0	4	4	827.61	3307.42	-0.835284	52.9052	11390	13/252	TiO2.raw
a		High	gYSSPEPDIQDssGsEAQSVkPSTR	Q9BZF1	S12; S13; S15;	1	Y(2): 0.4; S(3): 0.5; S(4): 0.8; S(12): 88.7; S(13): 93.2; S(15): 55.3; S(19): 22.3; S(23): 19.5; T(24): 19.5	59405.2	58847.3	46358.9	87479.9	47524.1	58847.3	46358.9	54237.5	0.975482				0.921665				1.23826				38.0685	34.26	0.00367474	0	11	3	1103.14	3307.42	-1.51402	52.8991	11388	15/252	TiO2.raw
a		High	gYSSPEPDIQDssGsEAQSVkPSTR	Q9BZF1	S12; S13; S15;	1	Y(2): 2.0; S(3): 2.4; S(4): 2.8; S(12): 78.4; S(13): 78.1; S(15): 63.7; S(19): 37.1; S(23): 17.8; T(24): 17.8	75969.3	79384.4	69133	115042	60775.5	79384.4	69133	71325.9	1.13751				0.898489				1.30619				29.197	31.15	0.00736667	0	2	3	1103.14	3307.41	-2.39981	52.9339	11395	21/252	TiO2.raw
a,b	4		gYSSPEPDIQDssGsEAQSVkPSTR	Q9BZF1	S12; S13; S15;												1.04986	0.0867269	8.26083		1.00006	0.10167	10.1664		1.08729	0.186801	17.1804
a	1	Medium	hAsSSPEsPkPAPAPGSHR	Q9UQ35	S3; S8;	1	S(3): 48.2; S(4): 37.9; S(5): 37.9; S(8): 46.8; S(17): 29.3	233021	130540	184054	344521	186416	130540	184054	213603	0.987329	0.987329			1.6363	1.6363			0.700261	0.700261			4.49677	25.26	0.0405078	0	1	4	629.552	2515.19	-1.50029	33.8283	5712	15/180	TiO2.raw
a	1	Medium	hASssPEsPkPAPAPGSHR	Q9UQ35	S4; S5; S8;	1	S(3): 71.7; S(4): 71.7; S(5): 71.7; S(8): 71.7; S(17): 13.2	280992	243861	253045	388074	224794	243861	253045	240606	1.12567	1.12567			0.986652	0.986652			1.08482	1.08482			9.9371	22.08	0.0582275	0	1	4	649.544	2595.15	-1.27454	34.5176	5920	15/180	TiO2.raw
a	1	Medium	hAsssPEsPkPAPAPGSHR	Q9UQ35	S3; S4; S5; S8;	1	S(3): 92.3; S(4): 92.3; S(5): 92.3; S(8): 92.3; S(17): 30.7	351947	188867	247438	481127	281558	188867	247438	298298	0.878817	0.878817			1.57941	1.57941			0.670794	0.670794			19.2684	22.76	0.0333688	0	1	3	892.378	2675.12	-1.03445	36.1108	6401	16/180	TiO2.raw
c		Medium	hcAPsPDRsPELSSSR	Q96T37	S5; S9	1	S(5): 100.0; S(9): 100.0; S(13): 0.0; S(14): 0.0; S(15): 0.0	42249.4	57415	46519.1	56478.1	42249.4	45932	41867.2	50830.3	0.990954				1.10664				1.08716				65.789	21.33	0.0242948	1	8	3	724.641	2171.91	-2.60264	37.845	6035	16/152	TiO2_EL_3REP_2nd_attempt.raw
b		Medium	hcAPsPDRsPELSSSR	Q96T37	S5; S9	1	S(5): 100.0; S(9): 99.9; S(13): 0.0; S(14): 0.0; S(15): 0.0	204108	168365	261424	170117	183697	168365	196068	170117	1.06735				1.01041				0.916535				67.453	21.77	0.0239498	1	2	3	724.643	2171.92	0.263767	37.3015	6965	13/152	TiO2_El_2nd_Rep.raw
a		High	hcAPsPDRsPELSSSR	Q96T37	S5; S9	1	S(5): 100.0; S(9): 100.0; S(13): 0.0; S(14): 0.0; S(15): 0.0	400459	344180	359701	539698	320367	344180	359701	334613	1.12278				0.972203				1.07433				77.4243	22.21	0.0210411	1	1	3	724.642	2171.91	-1.92819	36.4489	6502	16/152	TiO2.raw
a,b,c	3		hcAPsPDRsPELSSSR	Q96T37	S5; S9												1.06036	0.0540428	5.09665		1.02975	0.0565624	5.49282		1.02601	0.0775871	7.56203
a	1	High	hDsDTsPPRR		S3; S6	1	S(3): 92.8; T(5): 14.5; S(6): 92.8	55191.5	70095.6	66849.2	82815.9	44153.2	70095.6	66849.2	51345.8	1.51403	1.51403			0.732512	0.732512			1.58755	1.58755			25.5414	18.12	0.0215838	1	4	3	519.552	1556.64	-2.06474	26.2802	3444	4/76	TiO2.raw
a	1	High	hEsEEGDSHRR	Q6UN15	S3	1	S(3): 7.6; S(8): 92.4	2258.13	2540.53	1508.33	3713.4	1806.5	2540.53	1508.33	2302.31	0.834947	0.834947			0.906231	0.906231			1.40633	1.40633			1.94298	22.62	0.0180515	1	61	4	412.682	1647.71	0.13231	20.5316	2132	7/84	TiO2.raw
b		High	hGsGADSDyENTQSGDPLLGLEGk	Q9Y2X7	S3; Y9;	0.0227	S(3): 48.3; S(7): 48.3; Y(9): 48.3; T(12): 48.3; S(14): 6.8	1545.32	1694.32	1747.34	3233.37	1390.79	1694.32	1310.5	3233.37	0.942274				1.90836				1.21824				40.4217	43.56	0.000495624	0	150	3	1022.46	3065.36	0.297343	71.3578	16391	22/236	TiO2_El_2nd_Rep.raw
b		High	hGsGADSDyENTQSGDPLLGLEGk	Q9Y2X7	S3; Y9;	0.1481	S(3): 66.5; S(7): 66.5; Y(9): 66.5; T(12): 0.5; S(14): 0.1	2480.51	2067.71	2114.18	3926.8	2232.46	2067.71	1585.64	3926.8	0.710266				1.89911				0.926203				73.5328	54.19	4.11551e-05	0	119	3	1022.46	3065.35	-0.299996	71.4137	16400	19/236	TiO2_El_2nd_Rep.raw
b	2		hGsGADSDyENTQSGDPLLGLEGk	Q9Y2X7	S3; Y9;												0.82627	0.116004	14.0395		1.90373	0.00462449	0.242917		1.07222	0.146021	13.6185
a		Medium	hRPsPPAtPPPk	Q8IYB3	S4; T8;	1	S(4): 100.0; T(8): 100.0	406551	302370	314523	422620	325241	302370	314523	262025	0.967046				0.86657				0.929679				19.0013	22.65	0.0516088	0	1	4	475.746	1899.96	-1.7099	38.4166	7096	8/128	TiO2.raw
a		Medium	hRPsPPAtPPPk	Q8IYB3	S4; T8;	1	S(4): 100.0; T(8): 100.0	933964	662591	549794	828717	747171	662591	549794	513805	0.735834				0.775448				0.8868				21.9599	22.35	0.0567551	0	0	4	475.746	1899.96	-1.00316	38.8107	7214	8/128	TiO2.raw
a		Medium	hRPsPPAtPPPk	Q8IYB3	S4; T8;	1	S(4): 100.0; T(8): 100.0	1.06769e+06	794634	802607	1.12752e+06	854153	794634	802607	699061	0.939652				0.879727				0.930318				23.1595	23.74	0.0409989	0	0	4	475.746	1899.96	-1.32441	39.03	7279	5/128	TiO2.raw
a	3		hRPsPPAtPPPk	Q8IYB3	S4; T8;												0.880844	0.103146	11.7099		0.840582	0.0463689	5.51629		0.915599	0.0203657	2.22431
b	1	High	hRsNSFsDER	Q09666	S3; S5	1	S(3): 99.9; S(5): 92.8; S(7): 7.3	103158	195460	176352	262331	92842	195460	132264	262331	1.42462	1.42462			1.34212	1.34212			2.1053	2.1053			40.7002	29.24	0.00166774	1	2	3	541.888	1623.65	-0.520646	30.3975	4880	6/104	TiO2_El_2nd_Rep.raw
c		Medium	hSHsHsPmSTR	P62995	S4; S6;	1	S(2): 9.1; S(4): 89.8; S(6): 2.2; S(9): 89.8; T(10): 9.1	2928.59	1493.85	976.034	1527.89	2928.59	1195.08	878.43	1375.1	0.29995				1.15064				0.408073				38.9428	14.47	0.0410864	0	68	3	556.89	1668.66	0.0223472	19.2303	1608	15/80	TiO2_EL_3REP_2nd_attempt.raw
b		Medium	hSHSHsPmStR	P62995	S6 T10	1	S(2): 15.3; S(4): 85.9; S(6): 93.5; S(9): 3.9; T(10): 1.4	1753.64	1012.29	2564.81	1543.81	1578.28	1012.29	1923.61	1543.81	1.2188				1.52506				0.641392				2.12296	16.6	0.0240654	0	84	3	556.89	1668.65	-0.30685	18.0224	1903	8/80	TiO2_El_2nd_Rep.raw
c		High	hSHsHSPmStR	P62995	S4 S6	1	S(2): 51.8; S(4): 51.8; S(6): 51.8; S(9): 22.4; T(10): 22.4	1533.88	1176.67	1064.28	1364.21	1533.88	941.335	957.855	1227.79	0.624466				1.3043				0.613697				2.89298e-15	22.24	0.00626887	0	96	3	556.89	1668.65	-0.197118	19.0325	1584	6/80	TiO2_EL_3REP_2nd_attempt.raw
a		High	hSHsHsPMSTR	P62995	S4; S6	1	S(2): 4.0; S(4): 96.0; S(6): 92.5; S(9): 3.8; T(10): 3.8	83924.5	27423.3	80807.7	120921	67139.6	27423.3	80807.7	74970.8	1.20358				2.73384				0.408452				62.707	17.67	0.0247952	0	4	3	551.559	1652.66	0.86044	23.9499	2804	14/80	TiO2.raw
b		Medium	hSHsHsPmSTR	P62995	S4; S6;	0.125	S(2): 12.8; S(4): 77.0; S(6): 21.1; S(9): 76.7; T(10): 12.5	1916.9	2121.13	2131.64	1713.68	1725.21	2121.13	1598.73	1713.68	0.926688				0.807909				1.22949				19.0813	15.51	0.029525	0	81	3	556.89	1668.65	-0.636047	18.2147	1931	4/80	TiO2_El_2nd_Rep.raw
a,b,c	5		hSHsHsPmSTR	P62995	S4; S6;												0.854697	0.3522	41.2076		1.50435	0.657605	43.7136		0.660221	0.301182	45.6184
b	1	Medium	hsHsHsPMSTR	P62995	S2; S4; S6	1	S(2): 37.3; S(4): 71.4; S(6): 71.4; S(9): 60.0; T(10): 60.0	100647	88815.8	81050.3	67396.6	90582.2	88815.8	60787.7	67396.6	0.671078	0.671078			0.758835	0.758835			0.9805	0.9805			5.5952	17.47	0.020592	0	3	3	578.214	1732.63	-0.319466	26.894	3826	4/80	TiO2_El_2nd_Rep.raw
c		High	hTLGDsDNES	P02794	S6	0.6286	T(2): 0.0; S(6): 100.0; S(10): 0.0	113867	125971	110763	118666	113867	100777	99686.6	106800	0.875466				1.05976				0.885042				76.8095	34.62	0.000379658	0	3	2	692.282	1383.56	-4.53918	35.5742	5372	7/76	TiO2_EL_3REP_2nd_attempt.raw
b		High	hTLGDsDNES	P02794	S6	1	T(2): 0.0; S(6): 99.9; S(10): 0.1	274482	253558	255071	260192	247033	253558	191303	260192	0.774402				1.02616				1.02641				75.0457	27.22	0.00275022	0	1	2	692.285	1383.56	-0.392402	35.05	6283	13/76	TiO2_El_2nd_Rep.raw
c		High	hTLGDsDNES	P02794	S6	0.6522	T(2): 0.0; S(6): 100.0; S(10): 0.0	214517	321288	314393	307768	214517	257030	282954	276991	1.31903				1.07766				1.19818				105.418	46.26	2.60251e-05	0	1	2	692.282	1383.56	-4.36272	35.7674	5429	8/76	TiO2_EL_3REP_2nd_attempt.raw
a		High	hTLGDsDNES	P02794	S6	1	T(2): 0.0; S(6): 100.0; S(10): 0.0	318128	235447	266051	417329	254503	235447	266051	258744	1.04538				1.09895				0.925125				84.9062	30.71	0.00110393	0	3	2	692.284	1383.56	-2.06876	34.3308	5865	6/76	TiO2.raw
b		High	hTLGDsDNES	P02794	S6	1	T(2): 0.0; S(6): 100.0; S(10): 0.0	459604	463332	638711	631016	413643	463332	479033	631016	1.15808				1.36191				1.12012				80.6054	32.41	0.000775057	0	0	2	692.285	1383.56	-0.215944	35.2378	6340	6/76	TiO2_El_2nd_Rep.raw
a		High	hTLGDsDNES	P02794	S6	0.5758	T(2): 0.0; S(6): 100.0; S(10): 0.0	466725	481045	561973	870534	373380	481045	561973	539731	1.50509				1.122				1.28835				84.6938	33.09	0.000662726	0	1	2	692.284	1383.56	-1.27469	34.5028	5914	12/76	TiO2.raw
a,b,c	6		hTLGDsDNES	P02794	S6												1.11291	0.24962	22.4296		1.12441	0.110361	9.81507		1.07387	0.143544	13.3669
a	1	High	hVsPVtPPREVPIYANR	Q13443	S3; T6	1	S(3): 87.1; T(6): 90.4; Y(14): 22.5	7826.73	5646.67	11356.7	12465.1	6261.39	5646.67	11356.7	7728.39	1.81377	1.81377			1.36866	1.36866			0.901824	0.901824			10.1426	25.58	0.030298	1	8	4	581.04	2321.14	-1.53788	56.218	12291	14/160	TiO2.raw
a	1	High	hVTLPsSPR	Q5T4S7	S6	1	T(3): 0.4; S(6): 49.8; S(7): 49.8	72653.2	59033.4	44649.5	105229	58122.6	59033.4	44649.5	65242.1	0.768196	0.768196			1.10517	1.10517			1.01567	1.01567			27.0728	27	0.0083801	0	3	3	434.897	1302.68	-1.32786	44.5034	8927	6/64	TiO2.raw
b		High	iAcDEEFsDsEDEGEGGRR	Q92769	S8; S10	1	S(8): 100.0; S(10): 100.0	116765	110784	152474	108189	105088	110784	114356	108189	1.08819				0.976576				1.0542				35.827	32.7	0.00123517	1	1	3	849.657	2546.96	-0.372899	51.034	11071	16/148	TiO2_El_2nd_Rep.raw
a		Medium	iAcDEEFsDsEDEGEGGRR	Q92769	S8; S10	1	S(8): 100.0; S(10): 100.0	304077	262093	250050	327944	243262	262093	250050	203325	1.0279				0.775774				1.07741				52.828	16.51	0.0513722	1	3	3	849.654	2546.95	-4.25508	49.8366	10502	11/148	TiO2.raw
a		High	iAcDEEFsDsEDEGEGGRR	Q92769	S8; S10	1	S(8): 100.0; S(10): 100.0	415437	329770	365007	442545	332350	329770	365007	274378	1.09826				0.832027				0.99224				48.8323	25.2	0.00770088	1	1	3	849.656	2546.95	-1.66695	50.0248	10555	14/148	TiO2.raw
a,b	3		iAcDEEFsDsEDEGEGGRR	Q92769	S8; S10												1.07145	0.0310665	2.89948		0.861459	0.0845775	9.81794		1.04128	0.0359506	3.45253
c	1	Medium	iAcDEEFSDsEDEGEGGRR	Q92769	S10	1	S(8): 0.5; S(10): 99.5	38086.7	41616.7	21989.5	40245	38086.7	33293.4	19790.6	36220.5	0.519619	0.519619			1.08792	1.08792			0.874146	0.874146			43.5297	20.05	0.0395421	1	6	3	822.998	2466.98	-4.854	51.3996	9855	5/148	TiO2_EL_3REP_2nd_attempt.raw
a		High	iAcEEEFsDsEEEGEGGRk	Q13547	S8; S10;	1	S(8): 100.0; S(10): 100.0	2286.92	2125.71	1631.49	2006.11	1829.53	2125.71	1631.49	1243.79	0.891751				0.585115				1.16189				50.0593	25.99	0.0144766	1	150	3	926.052	2776.14	-1.23331	166.109	26013	14/148	TiO2.raw
a		Medium	iAcEEEFsDsEEEGEGGRk	Q13547	S8; S10;	1	S(8): 100.0; S(10): 100.0	1561.99	1631.9	1772.13	2473.73	1249.59	1631.9	1772.13	1533.71	1.41817				0.939833				1.30595				50.6068	21.59	0.0370983	1	150	3	926.052	2776.14	-1.89288	165.976	25995	8/148	TiO2.raw
c		Medium	iAcEEEFsDsEEEGEGGRk	Q13547	S8; S10;	1	S(8): 100.0; S(10): 100.0	32894.7	36682.8	23589	19915.1	32894.7	29346.3	21230.1	17923.5	0.645395				0.610761				0.892126				69.0719	19.28	0.0537046	1	11	3	926.049	2776.13	-4.72904	54.8538	10758	18/148	TiO2_EL_3REP_2nd_attempt.raw
b		Medium	iAcEEEFsDsEEEGEGGRk	Q13547	S8; S10;	1	S(8): 100.0; S(10): 100.0	87166.9	90888.5	95565.2	62663.5	78450.2	90888.5	71673.9	62663.5	0.913622				0.689455				1.15855				35.117	24.9	0.0168269	1	2	4	694.792	2776.15	-0.0729176	54.9483	12222	16/148	TiO2_El_2nd_Rep.raw
a		High	iAcEEEFsDsEEEGEGGRk	Q13547	S8; S10;	1	S(8): 100.0; S(10): 100.0	60371	57789.7	50946.4	75801	48296.8	57789.7	50946.4	46996.6	1.05486				0.813235				1.19655				43.0627	23.34	0.0268799	1	12	3	926.053	2776.14	-0.969483	54.4616	11827	9/148	TiO2.raw
b		Medium	iAcEEEFsDsEEEGEGGRk	Q13547	S8; S10;	1	S(8): 100.0; S(10): 100.0	203366	183306	288678	134003	183029	183306	216509	134003	1.18292				0.731037				1.00151				75.2925	23.9	0.0222022	1	1	3	926.053	2776.15	-0.441829	54.8073	12180	10/148	TiO2_El_2nd_Rep.raw
a		High	iAcEEEFsDsEEEGEGGRk	Q13547	S8; S10;	1	S(8): 100.0; S(10): 100.0	209691	200022	139965	221230	167753	200022	139965	137163	0.834356				0.685738				1.19236				72.0178	31.8	0.00350168	1	2	4	694.791	2776.14	-1.91971	53.7666	11630	18/148	TiO2.raw
a		High	iAcEEEFsDsEEEGEGGRk	Q13547	S8; S10;	1	S(8): 100.0; S(10): 100.0	225892	257579	187331	234348	180714	257579	187331	145296	1.03661				0.564082				1.42534				58.8471	22.93	0.0267399	1	1	3	926.052	2776.14	-2.28862	54.0695	11716	20/148	TiO2.raw
a		High	iAcEEEFsDsEEEGEGGRk	Q13547	S8; S10;	1	S(8): 100.0; S(10): 100.0	215122	197993	186923	251062	172098	197993	186923	155658	1.08614				0.78618				1.15047				81.4887	25.98	0.0138791	1	4	3	926.052	2776.14	-1.5631	53.631	11592	17/148	TiO2.raw
b		High	iAcEEEFsDsEEEGEGGRk	Q13547	S8; S10;	1	S(8): 100.0; S(10): 100.0	325079	266053	408068	267516	292571	266053	306051	267516	1.04607				1.0055				0.909363				48.8642	33.74	0.00228241	1	1	3	926.054	2776.15	0.679435	55.0227	12243	14/148	TiO2_El_2nd_Rep.raw
a		High	iAcEEEFsDsEEEGEGGRk	Q13547	S8; S10;	1	S(8): 100.0; S(10): 100.0	1.10632e+06	970037	796674	1.36652e+06	885058	970037	796674	847244	0.900138				0.873414				1.09602				58.6007	22.67	0.02866	1	0	3	926.052	2776.14	-1.76097	53.8209	11645	8/148	TiO2.raw
a,b,c	11		iAcEEEFsDsEEEGEGGRk	Q13547	S8; S10;												1.00091	0.191773	19.1598		0.753122	0.138512	18.3917		1.13547	0.151164	13.3129
c		High	iAcEEEFSDsEEEGEGGRk	Q13547	S10;	0.0303	S(8): 1.5; S(10): 98.5	39630.1	37562.6	23876.3	46496.6	39630.1	30050.1	21488.7	41846.9	0.542232				1.39257				0.758265				91.6666	32.52	0.00417019	1	15	3	899.394	2696.17	-4.7478	55.1496	10832	11/148	TiO2_EL_3REP_2nd_attempt.raw
a		High	iAcEEEFSDsEEEGEGGRk	Q13547	S10;	0.1944	S(8): 2.0; S(10): 98.0	188041	119916	94703.8	311440	150433	119916	94703.8	193093	0.629542				1.61024				0.797139				52.8366	35.55	0.00227069	1	4	3	899.396	2696.17	-2.37083	53.0953	11443	12/148	TiO2.raw
a,c	2		iAcEEEFSDsEEEGEGGRk	Q13547	S10;												0.585887	0.0436553	7.45115		1.5014	0.108833	7.24876		0.777702	0.0194368	2.49926
c		Medium	iAsDEEIQGTk	Q8WX93	S3;	1	S(3): 100.0; T(10): 0.0	26910.2	42113	18812.7	38784.4	26910.2	33690.4	16931.4	34906	0.629182				1.03608				1.25195				60.8851	21.99	0.044585	0	9	3	576.963	1728.87	-4.55474	54.3237	10624	7/92	TiO2_EL_3REP_2nd_attempt.raw
c		High	iAsDEEIQGTk	Q8WX93	S3;	1	S(3): 100.0; T(10): 0.0	62105.5	96960.8	85188.2	104740	62105.5	77568.6	76669.4	94266.2	1.2345				1.21526				1.24898				123.93	35.85	0.00180711	0	20	2	864.942	1728.88	-3.48785	54.2876	10617	12/92	TiO2_EL_3REP_2nd_attempt.raw
b		Medium	iAsDEEIQGTkDAVIQDLER	Q8WX93	S3;	1	S(3): 84.4; T(10): 15.6	9759.69	10360.4	14819.9	11087.2	8783.72	10360.4	11114.9	11087.2	1.2654				1.07015				1.1795				16.4239	25.89	0.0332345	1	65	3	923.477	2768.42	1.11181	82.1893	18739	17/200	TiO2_El_2nd_Rep.raw
a		Medium	iAsDEEIQGTkDAVIQDLER	Q8WX93	S3;	1	S(3): 97.6; T(10): 2.4	5894.68	6412.17	7518.88	11805.5	4715.74	6412.17	7518.88	7319.4	1.59442				1.14149				1.35974				38.7187	25.55	0.0358017	1	72	3	923.473	2768.4	-2.79051	80.3408	17375	18/200	TiO2.raw
b		Medium	iAsDEEIQGTk	Q8WX93	S3;	1	S(3): 100.0; T(10): 0.0	94252.5	98849	143611	107573	84827.2	98849	107708	107573	1.26973				1.08826				1.1653				173.634	29.71	0.00839208	0	4	2	864.944	1728.88	-0.381157	54.0969	11976	7/92	TiO2_El_2nd_Rep.raw
b		High	iAsDEEIQGTk	Q8WX93	S3;	1	S(3): 100.0; T(10): 0.0	176239	196846	260603	258891	158615	196846	195452	258891	1.23224				1.3152				1.24103				143.745	37.93	0.00123214	0	4	2	864.945	1728.88	-0.0987305	53.8944	11919	9/92	TiO2_El_2nd_Rep.raw
a		High	iAsDEEIQGTk	Q8WX93	S3;	1	S(3): 100.0; T(10): 0.0	232611	279799	278001	506006	186088	279799	278001	313724	1.49392				1.12125				1.50358				142.615	35.83	0.00194606	0	6	2	864.943	1728.88	-1.72268	52.5196	11279	9/92	TiO2.raw
a,b,c	7		iAsDEEIQGTk	Q8WX93	S3;												1.24563	0.283999	22.7996		1.1411	0.0886881	7.77217		1.27858	0.108797	8.50918
a		Medium	iDASkNEEDEGHsNSSPR	Q14103	S16	0.0435	S(4): 0.0; S(13): 1.3; S(15): 9.8; S(16): 89.0	1.58487e+06	1.56548e+06	1.20769e+06	2.38716e+06	1.2679e+06	1.56548e+06	1.20769e+06	1.48004e+06	0.952512				0.945421				1.23471				31.7576	23.26	0.0453181	1	1	3	837.389	2510.15	-1.42832	38.8318	7220	16/188	TiO2.raw
a		High	iDASkNEEDEGHSNsSPR	Q14103	S15/S16*	0.2	S(4): 5.4; S(13): 5.4; S(15): 44.6; S(16): 44.6	375046	247426	276684	518156	300037	247426	276684	321257	0.922166				1.2984				0.824651				26.8371	29.61	0.0105567	1	1	3	837.389	2510.15	-1.50126	39.0454	7285	14/188	TiO2.raw
a	2		iDASkNEEDEGHSNsSPR	Q14103	S16												0.937339	0.0151731	1.61875		1.12191	0.176488	15.7311		1.02968	0.205029	19.9119
a	1	High	iDASkNEEDEGHsNsSPR	Q14103	S13; S15	1	S(4): 22.0; S(13): 65.2; S(15): 34.8; S(16): 78.0	401839	346181	422718	706979	321471	346181	422718	438327	1.31495	1.31495			1.26618	1.26618			1.07686	1.07686			20.5894	22.06	0.0379603	1	1	3	864.044	2590.12	-1.58139	40.8548	7829	11/188	TiO2.raw
b		Medium	iDDRDsDEEGASDR	Q8TDD1	S6	1	S(6): 99.8; S(12): 0.2	142968	126060	166252	158658	128672	126060	124689	158658	0.969049				1.25859				0.979705				37.0218	21.1	0.0186299	1	2	3	630.263	1888.77	-0.829154	37.44	7007	13/144	TiO2_El_2nd_Rep.raw
a		High	iDDRDsDEEGASDR	Q8TDD1	S6	1	S(6): 99.9; S(12): 0.1	339621	255012	253558	504642	271697	255012	253558	312878	0.933239				1.22691				0.93859				49.8134	22.11	0.0163022	1	2	3	630.263	1888.77	-1.50776	36.5886	6544	11/144	TiO2.raw
a,b	2		iDDRDsDEEGASDR	Q8TDD1	S6												0.951144	0.0179053	1.8825		1.24275	0.0158372	1.27436		0.959148	0.0205575	2.14331
c		High	iEDVGsDEEDDSGk	P08238	S6;	1	S(6): 100.0; S(12): 0.0	16099.9	20821.3	19553	23797.3	16099.9	16657	17597.7	21417.6	1.09303				1.2858				1.0346				97.4904	59.12	7.3477e-06	0	19	2	1016.95	2032.89	-3.67485	53.4645	10407	19/104	TiO2_EL_3REP_2nd_attempt.raw
c		High	iEDVGsDEEDDSGkDk	P08238	S6	1	S(6): 99.9; S(12): 0.1	33830.2	54928.8	31161.5	62198.2	33830.2	43943	28045.4	55978.4	0.829004				1.27389				1.29893				28.9015	37.29	0.00244496	1	5	4	627.049	2505.17	-4.47935	53.0245	10286	15/128	TiO2_EL_3REP_2nd_attempt.raw
a		High	iEDVGsDEEDDSGkDk	P08238	S6	0.2245	S(6): 100.0; S(12): 0.0	75108.2	67621.3	72978.7	126767	60086.6	67621.3	72978.7	78595.7	1.21456				1.16229				1.1254				102.352	48.71	0.000153428	1	6	2	1253.1	2505.19	1.8172	50.9892	10838	17/128	TiO2.raw
b		Medium	iEDVGsDEEDDSGkDk	P08238	S6	1	S(6): 99.9; S(12): 0.1	103896	77158.6	75736.8	127547	93506	77158.6	56802.6	127547	0.607476				1.65305				0.825173				28.9015	31.3	0.00919225	1	3	4	627.052	2505.18	0.00356436	52.5487	11522	26/128	TiO2_El_2nd_Rep.raw
a		High	iEDVGsDEEDDSGkDk	P08238	S6	0.5424	S(6): 100.0; S(12): 0.0	87828	68536.2	77142.4	134226	70262.4	68536.2	77142.4	83220.2	1.09792				1.21425				0.975433				133.502	58.93	1.75275e-05	1	4	2	1253.09	2505.18	-1.88606	51.0603	10859	14/128	TiO2.raw
c		Medium	iEDVGsDEEDDSGkDk	P08238	S6	1	S(6): 99.4; S(12): 0.6	180252	205895	224844	203763	180252	164716	202359	183386	1.12265				1.11335				0.913811				36.5795	26.98	0.0262586	1	2	3	835.729	2505.17	-4.47398	53.4064	10389	11/128	TiO2_EL_3REP_2nd_attempt.raw
a		High	iEDVGsDEEDDSGkDk	P08238	S6	1	S(6): 100.0; S(12): 0.0	310001	252619	289525	491375	248001	252619	289525	304652	1.16743				1.20598				1.01862				56.336	30.19	0.0128264	1	3	4	627.051	2505.18	-0.970978	50.9675	10830	11/128	TiO2.raw
a,b,c	7		iEDVGsDEEDDSGkDk	P08238	S6												1.01887	0.2029	19.9142		1.27266	0.164876	12.9553		1.02742	0.141401	13.7626
c		High	iHDLEDDLEmSSDAsDAsGEEGGRVPk	P35269	S15; S18;	0.1556	S(11): 25.8; S(12): 25.8; S(15): 74.2; S(18): 74.2	2444.91	4698.89	4046.97	4450.06	2444.91	3759.11	3642.28	4005.06	1.48974				1.06543				1.53752				28.3604	45.12	0.000335295	1	23	4	874.133	3493.51	-0.488225	65.7961	13039	24/220	TiO2_EL_3REP_2nd_attempt.raw
b		High	iHDLEDDLEmSsDASDAsGEEGGRVPk	P35269	S15; S18;	0.0667	S(11): 16.4; S(12): 37.4; S(15): 73.1; S(18): 73.1	10162.8	10021.1	14649.9	13448.7	9146.48	10021.1	10987.4	13448.7	1.20127				1.34205				1.09562				23.7187	45.06	0.000332162	1	16	4	874.133	3493.51	-0.348456	63.7312	14570	38/220	TiO2_El_2nd_Rep.raw
a		High	iHDLEDDLEmSsDAsDASGEEGGRVPk	P35269	S15; S18;	0.027	S(11): 38.7; S(12): 38.7; S(15): 38.7; S(18): 84.0	36652.3	30843.8	28464.5	42138.1	29321.8	30843.8	28464.5	26125.7	0.970763				0.847031				1.05191				12.9492	37.11	0.00192591	1	11	4	874.131	3493.5	-2.72452	61.2261	13567	30/220	TiO2.raw
b		High	iHDLEDDLEmSSDAsDAsGEEGGRVPk	P35269	S15; S18;	0.1273	S(11): 23.4; S(12): 23.4; S(15): 65.9; S(18): 87.3	20526.5	17789.9	16383.8	19317	18473.8	17789.9	12287.9	19317	0.66515				1.08584				0.962981				45.0863	55.02	3.35235e-05	1	6	4	874.133	3493.51	-0.348456	65.2184	14936	35/220	TiO2_El_2nd_Rep.raw
a,b,c	4		iHDLEDDLEmSSDAsDAsGEEGGRVPk	P35269	S15; S18;												1.08173	0.302742	27.9869		1.08509	0.175419	16.1664		1.16201	0.222009	19.1057
a		High	iHDLEDDLEmSSDAsDAsGEEGGRVPk	P35269	S11; S12;	0.1628	S(11): 67.1; S(12): 67.1; S(15): 32.9; S(18): 32.9	15869	19401.6	13147.5	28649.1	12695.2	19401.6	13147.5	17762.4	1.03563				0.915516				1.52826				15.8488	42.92	0.00055645	1	9	4	874.133	3493.51	-0.697877	63.9503	14197	31/220	TiO2.raw
a		High	iHDLEDDLEmSSDAsDAsGEEGGRVPk	P35269	S11; S12;	0.1961	S(11): 62.2; S(12): 62.2; S(15): 37.8; S(18): 37.8	53100.7	58353.9	39816.6	70845.7	42480.6	58353.9	39816.6	43924.3	0.93729				0.752723				1.37366				24.6904	51.48	7.46774e-05	1	5	4	874.132	3493.51	-1.74614	63.7431	14145	27/220	TiO2.raw
a	2		iHDLEDDLEmSSDAsDAsGEEGGRVPk	P35269	S11; S12;												0.986459	0.0491684	4.98433		0.83412	0.0813965	9.75838		0.985981	0.660598	66.999
b		Medium	iHDLEDDLEmssDASDAsGEEGGRVPk	P35269	S11; S12; S15;	1	S(11): 85.4; S(12): 85.4; S(15): 85.4; S(18): 43.9	8789.09	9375.48	8277.62	6185.55	7910.18	9375.48	6208.21	6185.55	0.784838				0.659759				1.18524				20.1811	26.14	0.0206737	1	14	4	894.124	3573.48	-0.893491	66.0532	15142	8/220	TiO2_El_2nd_Rep.raw
a		High	iHDLEDDLEmSsDAsDAsGEEGGRVPk	P35269	S12; S15; S18;	0.0233	S(11): 56.6; S(12): 56.6; S(15): 93.4; S(18): 93.4	14364.9	19202.2	11360.2	12637.1	11491.9	19202.2	11360.2	7834.99	0.988534				0.408026				1.67093				28.3604	42.88	0.000430216	1	20	4	894.124	3573.47	-1.23509	64.7175	14367	24/220	TiO2.raw
a		High	iHDLEDDLEmssDAsDASGEEGGRVPk	P35269	S11; S15; S18;	0.027	S(11): 75.0; S(12): 75.0; S(15): 75.0; S(18): 75.0	8931.52	8824.62	7850.64	5074.51	7145.22	8824.62	7850.64	3146.2	1.09873				0.356525				1.23504				12.9492	36.84	0.00161471	1	25	3	1191.83	3573.47	-3.33218	63.4036	14069	34/220	TiO2.raw
b		High	iHDLEDDLEmssDASDAsGEEGGRVPk	P35269	S11; S12; S15;	0.1087	S(11): 56.2; S(12): 56.2; S(15): 93.8; S(18): 93.8	15276.8	14213.9	12152.2	10445	13749.1	14213.9	9114.12	10445	0.662889				0.734847				1.03381				21.0581	46.18	0.000220506	1	11	4	894.125	3573.48	0.199632	64.4667	14751	22/220	TiO2_El_2nd_Rep.raw
a		High	iHDLEDDLEmsSDAsDAsGEEGGRVPk	P35269	S11; S15; S18;	0.05	S(11): 89.5; S(12): 31.6; S(15): 89.5; S(18): 89.5	37227.3	44594.8	30647	19944.2	29781.8	44594.8	30647	12365.4	1.02905				0.277283				1.49738				45.2488	39.54	0.00103947	1	8	4	894.125	3573.48	0.472913	63.5655	14103	29/220	TiO2.raw
b		High	iHDLEDDLEmssDASDAsGEEGGRVPk	P35269	S11; S12; S15;	0.1143	S(11): 75.0; S(12): 75.0; S(15): 75.0; S(18): 75.0	29303.5	24513.4	29623.7	15390.8	26373.2	24513.4	22217.8	15390.8	0.842437				0.627852				0.929483				12.9492	35.47	0.00266764	1	6	4	894.127	3573.48	1.63435	64.7085	14810	10/220	TiO2_El_2nd_Rep.raw
a		High	iHDLEDDLEmssDASDAsGEEGGRVPk	P35269	S11; S12; S18;	0.2812	S(11): 80.3; S(12): 80.3; S(15): 47.6; S(18): 91.8	19162.3	20660.6	12426.1	15533.6	15329.9	20660.6	12426.1	9630.83	0.810578				0.466145				1.34773				22.0718	32.27	0.00501022	1	17	4	894.125	3573.48	-0.483569	63.2178	14027	11/220	TiO2.raw
a,b	7		iHDLEDDLEmssDASDAsGEEGGRVPk	P35269	3P,ambigous												0.88815	0.143325	16.1375		0.504348	0.158872	31.5005		1.2188	0.263015	21.5799
a		High	iHGVNSGSSEGAQPNTENGVPEITDAATDQGPAESPPTsPsSASR	Q8IWE2	S39; S41	0.1765	S(6): 18.9; S(8): 18.9; S(9): 18.9; T(16): 16.3; T(24): 16.3; T(28): 16.3; S(35): 16.3; T(38): 16.3; S(39): 16.3; S(41): 16.3; S(42): 16.3; S(44): 12.7	8336.44	10062.6	9395.15	18710.3	6669.15	10062.6	9395.15	11600.4	1.40875				1.15283				1.50882				1.20252	34.33	0.00669694	0	8	5	959.426	4793.1	-0.495254	57.5124	12642	25/512	TiO2.raw
a		High	iHGVNSGSSEGAQPNTENGVPEITDAATDQGPAESPPTsPsSASR	Q8IWE2	S39; S41	0.0192	S(6): 16.8; S(8): 15.7; S(9): 15.7; T(16): 16.2; T(24): 16.2; T(28): 17.2; S(35): 18.1; T(38): 17.7; S(39): 18.9; S(41): 17.0; S(42): 15.7; S(44): 14.9	18973.9	21188.5	10860.5	23950.8	15179.1	21188.5	10860.5	14849.5	0.715488				0.70083				1.3959				0.683091	52.3	0.000101576	0	4	5	959.425	4793.09	-2.27801	57.1442	12539	29/512	TiO2.raw
a	2		iHGVNSGSSEGAQPNTENGVPEITDAATDQGPAESPPTsPsSASR	Q8IWE2	2P, ambigous												1.06212	0.34663	32.6358		0.926828	0.225998	24.3841		1.45236	0.0564632	3.88769
c		High	iHIDPEIQDGsPTTSR	P50479	S11	0.1509	S(11): 85.8; T(13): 4.7; T(14): 4.7; S(15): 4.7	22266	19967.6	18438.3	28178.4	22266	15974.1	16594.5	25360.6	0.745282				1.58761				0.717419				64.029	53.07	4.56186e-05	0	4	3	692.336	2074.99	-4.1015	57.9796	11415	17/152	TiO2_EL_3REP_2nd_attempt.raw
b		High	iHIDPEIQDGsPTTSR	P50479	S11	0.2368	S(11): 89.1; T(13): 8.9; T(14): 1.0; S(15): 1.0	30932.5	27523.3	39642.7	35483.4	27839.2	27523.3	29732.1	35483.4	1.06799				1.28922				0.98865				79.7424	38.05	0.00159809	0	10	3	692.338	2075	-1.18945	57.4181	12918	9/152	TiO2_El_2nd_Rep.raw
a		High	iHIDPEIQDGsPTTSR	P50479	S11	0.1552	S(11): 91.9; T(13): 6.9; T(14): 0.6; S(15): 0.6	34565.2	41806	33772	66387.6	27652.1	41806	33772	41160.3	1.22132				0.984555				1.51185				102.807	58.44	1.42503e-05	0	11	3	692.337	2075	-1.98364	55.4701	12096	12/152	TiO2.raw
a		High	iHIDPEIQDGsPTTSR	P50479	S11	0.1373	S(11): 90.4; T(13): 8.0; T(14): 0.8; S(15): 0.8	66659.3	87306	65026.1	112799	53327.4	87306	65026.1	69935.3	1.21937				0.801036				1.63717				92.8908	50.54	8.78665e-05	0	1	3	692.337	2075	-1.63066	55.6784	12149	11/152	TiO2.raw
a,b,c	4		iHIDPEIQDGsPTTSR	P50479	S11												1.06349	0.193963	18.2383		1.1656	0.299607	25.704		1.21377	0.375887	30.9685
a		High	iHIDPEIQDGsPTTSR	P50479	S15	0.1429	S(11): 1.0; T(13): 0.1; T(14): 1.0; S(15): 97.8	18715.3	18383.4	19802.9	28383.4	14972.3	18383.4	19802.9	17597.7	1.32264				0.95726				1.22783				70.7295	34.77	0.00336761	0	14	2	1038	2075	-1.80067	55.6283	12136	14/152	TiO2.raw
b		High	iHIDPEIQDGsPTTSR	P50479	S15	0.1522	S(11): 6.6; T(13): 6.6; T(14): 6.6; S(15): 80.2	70178.5	52535.2	62843.7	59622	63160.6	52535.2	47132.8	59622	0.746237				1.1349				0.831771				64.6526	46.13	0.000243781	0	1	3	692.337	2075	-2.42486	57.5921	12965	17/152	TiO2_El_2nd_Rep.raw
a,b	2		iHIDPEIQDGsPTTSR	P50479	S15												1.03444	0.288201	27.8607		1.04608	0.0888185	8.49061		1.0298	0.198029	19.2299
a		High	iIYDsDsESEETLQVk	P35251	S5; S7;	0.1395	Y(3): 7.9; S(5): 92.1; S(7): 92.1; S(9): 7.9; T(12): 0.0	3606.7	4419.29	3412.47	6052.45	2885.36	4419.29	3412.47	3752.52	1.18268				0.849121				1.53163				115.772	42.91	0.000608901	0	135	3	825.383	2474.13	-1.83398	70.439	15474	11/128	TiO2.raw
a		High	iIYDsDsESEETLQVk	P35251	S5; S7;	0.2188	Y(3): 1.0; S(5): 93.4; S(7): 93.4; S(9): 12.0; T(12): 0.1	6286.65	3984.56	5620.27	7343.21	5029.32	3984.56	5620.27	4552.79	1.1175				1.14261				0.792266				77.2652	31.61	0.00845544	0	36	3	825.383	2474.14	-1.38994	70.5071	15487	9/128	TiO2.raw
a	2		iIYDsDsESEETLQVk	P35251	S5; S7;												1.15009	0.0325921	2.83387		0.995865	0.146744	14.7353		1.16195	0.36968	31.8156
a		High	iIYDSDsESEETLQVk	P35251	S7;	0.0741	Y(3): 2.6; S(5): 47.3; S(7): 47.3; S(9): 2.6; T(12): 0.2	8662.25	6655.27	5592.43	12786.2	6929.8	6655.27	5592.43	7927.43	0.807012				1.19115				0.960384				64.029	26.86	0.0312185	0	31	3	798.729	2394.17	-0.534737	68.1364	15055	18/128	TiO2.raw
c		Medium	iIYDSDsESEETLQVk	P35251	S7;	0.0769	Y(3): 69.4; S(5): 9.7; S(7): 9.7; S(9): 9.7; T(12): 1.5	3398.17	4938.98	3406.08	4601.68	3398.17	3951.18	3065.47	4141.51	0.902096				1.04817				1.16274				54.05	25.7	0.0353937	0	107	3	798.726	2394.16	-4.43522	70.0946	13938	18/128	TiO2_EL_3REP_2nd_attempt.raw
a,c	2		iIYDSDsESEETLQVk	P35251	S7;												0.854554	0.047542	5.56337		1.11966	0.0714907	6.38503		1.06156	0.101177	9.53101
c		Medium	iLQEkLDQPVsAPPsPR	Q16204	S11; S15	1	S(11): 100.0; S(15): 100.0	18871.9	26726.7	21341.7	22786.4	18871.9	21381.3	19207.5	20507.7	1.01778				0.959141				1.13297				76.3412	27.56	0.0264836	1	14	3	831.765	2493.28	-4.19847	67.1487	13321	10/184	TiO2_EL_3REP_2nd_attempt.raw
b		Medium	iLQEkLDQPVsAPPsPR	Q16204	S11; S15	1	S(11): 100.0; S(15): 100.0	26254.3	44810.8	66873.5	44280.9	23628.9	44810.8	50155.1	44280.9	2.12262				0.988175				1.89644				50.4775	27.05	0.0311643	1	4	3	831.769	2493.29	0.575096	67.0536	15399	9/184	TiO2_El_2nd_Rep.raw
a		High	iLQEkLDQPVsAPPsPR	Q16204	S11; S15	1	S(11): 100.0; S(15): 100.0	30390.6	36560.6	30372	45967.4	24312.5	36560.6	30372	28499.8	1.24923				0.779521				1.50378				72.6135	27.13	0.0295304	1	23	3	831.768	2493.29	-0.893689	65.0755	14443	10/184	TiO2.raw
a		High	iLQEkLDQPVsAPPsPR	Q16204	S11; S15	1	S(11): 100.0; S(15): 100.0	46713	54159	49138.5	71701.2	37370.4	54159	49138.5	44454.7	1.3149				0.820818				1.44925				73.0662	34.12	0.00604122	1	9	3	831.77	2493.29	0.868853	65.2515	14485	10/184	TiO2.raw
a,b,c	4		iLQEkLDQPVsAPPsPR	Q16204	S11; S15												1.42614	0.416985	29.2388		0.886914	0.0885615	9.98536		1.49561	0.271287	18.1389
a		High	iNssGESGDEsDEFLQSR	O60841	S3; S4; S11	1	S(3): 99.7; S(4): 99.7; S(7): 0.7; S(11): 99.9; S(17): 0.0	3733.1	3927.91	3060.97	2736.39	2986.48	3927.91	3060.97	1696.56	1.02494				0.431926				1.31523				79.9815	17.37	0.0311493	0	69	2	1213.45	2425.9	-0.860452	64.798	14384	10/200	TiO2.raw
a		Medium	iNssGEsGDESDEFLQSR	O60841	S3; S4; S11	1	S(3): 86.1; S(4): 86.1; S(7): 30.9; S(11): 96.8; S(17): 0.0	8620.51	7227.72	7456.04	5232.48	6896.41	7227.72	7456.04	3244.14	1.08115				0.448847				1.04804				35.7423	16.75	0.0443833	0	14	2	1213.45	2425.9	-1.46429	64.4339	14306	5/200	TiO2.raw
a		Medium	iNssGESGDEsDEFLQSR	O60841	S3; S4; S11	1	S(3): 99.6; S(4): 99.6; S(7): 1.1; S(11): 99.6; S(17): 0.1	5681.54	6458.56	5183.43	5037.7	4545.23	6458.56	5183.43	3123.37	1.14041				0.483602				1.42095				62.1759	16.03	0.0424081	0	23	2	1213.45	2425.9	-0.860452	64.2144	14254	19/200	TiO2.raw
a		High	iNssGESGDEsDEFLQSR	O60841	S3; S4; S11	0.1818	S(3): 95.1; S(4): 95.1; S(7): 10.1; S(11): 99.7; S(17): 0.0	13204.2	8867.41	7837.08	15125.5	10563.4	8867.41	7837.08	9377.78	0.74191				1.05756				0.839448				72.6939	32.7	0.00104721	0	14	3	809.305	2425.9	-1.14275	64.408	14298	18/200	TiO2.raw
a		High	iNssGESGDEsDEFLQSR	O60841	S3; S4; S11	0.0278	S(3): 97.4; S(4): 97.4; S(7): 5.3; S(11): 99.9; S(17): 0.0	8519.99	7049	5570.8	8265.79	6815.99	7049	5570.8	5124.79	0.817314				0.727023				1.03419				68.2158	36.12	0.000561989	0	26	3	809.304	2425.9	-2.8033	64.7097	14365	14/200	TiO2.raw
a		High	iNssGESGDEsDEFLQSR	O60841	S3; S4; S11	0.2821	S(3): 100.0; S(4): 100.0; S(7): 0.1; S(11): 100.0; S(17): 0.0	9604.69	6787.27	5663.79	8293.06	7683.76	6787.27	5663.79	5141.69	0.737112				0.75755				0.883327				115.813	39.29	0.000211969	0	32	2	1213.45	2425.9	-0.558535	64.5849	14338	10/200	TiO2.raw
a	6		iNssGESGDEsDEFLQSR	O60841	S3; S4; S11												0.923806	0.163903	17.7421		0.651084	0.223347	34.3038		1.0902	0.212377	19.4806
c		Medium	iNsSGESGDEsDEFLQSR	O60841	S3; S11	1	S(3): 48.4; S(4): 48.4; S(7): 3.2; S(11): 99.9; S(17): 0.0	8653.87	4675.37	7666.99	10586.8	8653.87	3740.29	6900.29	9528.1	0.797365				2.54742				0.432211				60.0523	19.34	0.0424906	0	14	3	782.647	2345.93	-4.47638	60.3352	11963	13/200	TiO2_EL_3REP_2nd_attempt.raw
c		High	iNSsGESGDEsDEFLQSR	O60841	S3; S11	0.1034	S(3): 36.9; S(4): 36.9; S(7): 36.9; S(11): 88.7; S(17): 0.5	8328.22	7191.61	7992.03	10136.5	8328.22	5753.29	7192.83	9122.84	0.86367				1.58567				0.690819				26.8371	29.43	0.00433295	0	46	3	782.647	2345.93	-4.63249	60.2618	11946	17/200	TiO2_EL_3REP_2nd_attempt.raw
b		High	iNsSGESGDEsDEFLQSR	O60841	S3; S11	0.18	S(3): 94.1; S(4): 5.9; S(7): 0.5; S(11): 99.5; S(17): 0.0	16662.1	12847.4	6114.73	23876.2	14995.9	12847.4	4586.04	23876.2	0.30582				1.85845				0.856727				94.8505	50.21	2.66783e-05	0	8	2	1173.47	2345.94	-0.568023	60.0891	13676	12/200	TiO2_El_2nd_Rep.raw
b		Medium	iNsSGESGDEsDEFLQSR	O60841	S3; S11	1	S(3): 16.8; S(4): 16.8; S(7): 73.3; S(11): 89.3; S(17): 3.7	29493.7	37717.7	34776.2	35925.1	26544.3	37717.7	26082.2	35925.1	0.982589				0.952472				1.42093				25.3859	24.4	0.0118	0	5	3	782.651	2345.94	0.440924	60.0835	13674	16/200	TiO2_El_2nd_Rep.raw
a		High	iNsSGESGDEsDEFLQSR	O60841	S3; S11	0.0357	S(3): 33.6; S(4): 33.6; S(7): 33.6; S(11): 99.2; S(17): 0.0	16230.5	18662	15309.5	36885.9	12984.4	18662	15309.5	22869.3	1.17907				1.22544				1.43727				48.1384	27.76	0.00510858	0	4	3	782.65	2345.93	-1.27623	59.3551	13138	16/200	TiO2.raw
a		High	iNsSGESGDEsDEFLQSR	O60841	S3; S11	0.1739	S(3): 99.7; S(4): 0.3; S(7): 0.0; S(11): 100.0; S(17): 0.0	16348.1	11470.6	4625.76	41521.2	13078.5	11470.6	4625.76	25743.1	0.353692				2.24427				0.877057				148.093	45.94	8.2772e-05	0	9	2	1173.47	2345.93	-1.81686	59.3606	13140	13/200	TiO2.raw
a		High	iNsSGESGDEsDEFLQSR	O60841	S3; S11	0.1591	S(3): 92.6; S(4): 7.4; S(7): 0.1; S(11): 100.0; S(17): 0.0	27400.3	20186.3	22267.1	60932.8	21920.2	20186.3	22267.1	37778.3	1.01583				1.87148				0.920899				111.109	44.19	0.000116225	0	8	3	782.65	2345.93	-1.19817	59.1311	13081	20/200	TiO2.raw
a		High	iNsSGESGDEsDEFLQSR	O60841	S3; S11	0.102	S(3): 95.5; S(4): 4.5; S(7): 0.3; S(11): 99.7; S(17): 0.0	24483.9	15054.3	14106.4	66641.9	19587.1	15054.3	14106.4	41318	0.720188				2.74461				0.768579				86.0036	48.66	4.4247e-05	0	14	2	1173.47	2345.93	-1.92093	59.1551	13089	14/200	TiO2.raw
a,b,c	8		iNsSGESGDEsDEFLQSR	O60841	S3; S11												0.777278	0.290112	37.3241		1.87873	0.581118	30.9315		0.925562	0.323553	34.9575
b		Medium	iQEQEssGEEDSDLSPEER	P41236	S6; S7	1	S(6): 98.5; S(7): 98.5; S(12): 2.8; S(15): 0.1	33381.3	43654.2	24297.5	31249.8	30043.1	43654.2	18223.1	31249.8	0.606566				0.715849				1.45305				50.1693	24.78	0.00931447	0	2	3	851.675	2553.01	-0.0808999	52.8848	11621	24/212	TiO2_El_2nd_Rep.raw
a		High	iQEQEssGEEDSDLSPEEREk	P41236	S6; S7;	1	S(6): 87.5; S(7): 87.5; S(12): 12.5; S(15): 12.5	100154	122346	107651	151917	80123.2	122346	107651	94188.8	1.34357				0.769854				1.52698				14.1558	25.02	0.0281723	1	2	4	760.582	3039.31	-2.18951	51.9358	11107	17/236	TiO2.raw
b		High	iQEQEssGEEDSDLSPEEREk	P41236	S6; S7;	0.2558	S(6): 91.6; S(7): 91.6; S(12): 12.4; S(15): 4.3	166715	171640	302659	181120	150044	171640	226994	181120	1.51285				1.05523				1.14393				37.3145	42.56	0.000568491	1	1	3	1013.78	3039.31	-0.317469	52.8745	11617	21/236	TiO2_El_2nd_Rep.raw
a		High	iQEQEssGEEDSDLSPEEREk	P41236	S6; S7;	0.1875	S(6): 97.1; S(7): 97.1; S(12): 5.6; S(15): 0.3	216818	185849	159204	253513	173454	185849	159204	157178	0.917846				0.84573				1.07146				59.2089	48.25	0.000137654	1	5	3	1013.77	3039.3	-2.7273	51.7512	11054	15/236	TiO2.raw
a		High	iQEQEssGEEDSDLSPEEREk	P41236	S6; S7;	0.3333	S(6): 86.5; S(7): 86.5; S(12): 25.7; S(15): 1.2	375787	356287	433576	543338	300629	356287	433576	336869	1.44223				0.945499				1.18514				52.9458	38.7	0.00124779	1	1	3	1013.77	3039.31	-1.94411	51.9205	11101	20/236	TiO2.raw
a		High	iQEQEssGEEDSDLSPEER	P41236	S6; S7	1	S(6): 100.0; S(7): 100.0; S(12): 0.0; S(15): 0.0	36387.8	33832	28449.4	46897.9	29110.3	33832	28449.4	29076.7	0.977299				0.859443				1.1622				90.6555	38.68	0.000413333	0	3	2	1277.01	2553	-3.13575	51.9518	11113	11/212	TiO2.raw
a		High	iQEQEssGEEDSDLSPEER	P41236	S6; S7	0.4468	S(6): 100.0; S(7): 100.0; S(12): 0.0; S(15): 0.0	56715.4	50993.4	49137.1	56911.4	45372.3	50993.4	49137.1	35285	1.08298				0.691953				1.12389				106.725	47.02	6.2562e-05	0	9	3	851.674	2553.01	-1.87394	51.7452	11052	17/212	TiO2.raw
a,b	7		iQEQEssGEEDSDLSPEER	P41236	S6; S7												1.12619	0.300974	26.7249		0.840509	0.119592	14.2285		1.08497	0.433139	39.9217
b	1	Medium	iSAsSATR	P49023	S4	1	S(2): 92.9; S(4): 6.4; S(5): 0.6; T(7): 0.1	145547	177110	186457	197783	130993	177110	139843	197783	1.06756	1.06756			1.11672	1.11672			1.35206	1.35206			35.9018	17.43	0.0216861	0	2	2	551.279	1101.55	-0.410343	40.5735	7952	7/56	TiO2_El_2nd_Rep.raw
a	1	High	iSEDAmSTASSty	Q8TF05	T12; Y13	0.1	S(2): 0.0; S(7): 0.2; T(8): 0.2; S(10): 49.9; S(11): 49.9; T(12): 49.9; Y(13): 49.9	25978.3	25154.7	21583.8	47701.8	20782.6	25154.7	21583.8	29575.1	1.03855	1.03855			1.17573	1.17573			1.21037	1.21037			71.3585	39.5	0.000129032	0	8	2	884.334	1767.66	-1.73241	54.1477	11739	8/124	TiO2.raw
c		High	iYHLPDAEsDEDEDFkEQTR	Q15019	S9;	1	Y(2): 1.4; S(9): 3.4; T(19): 95.3	4160.95	10363.9	7512.18	9457.21	4160.95	8291.1	6760.96	8511.49	1.62486				1.02658				1.9926				17.5243	39.33	0.00149935	1	22	3	992.458	2975.36	-3.66698	63.8515	12659	10/168	TiO2_EL_3REP_2nd_attempt.raw
c		High	iYHLPDAEsDEDEDFkEQTR	Q15019	S9;	1	Y(2): 0.3; S(9): 99.5; T(19): 0.3	11130.2	15749.5	17273.6	14336.9	11130.2	12599.6	15546.3	12903.2	1.39676				1.0241				1.13201				43.8076	35.79	0.00358541	1	10	4	744.596	2975.36	-3.30225	63.838	12655	11/168	TiO2_EL_3REP_2nd_attempt.raw
a		High	iYHLPDAEsDEDEDFkEQTR	Q15019	S9;	1	Y(2): 0.8; S(9): 95.7; T(19): 3.5	37088.3	40393.5	37375.1	47485.3	29670.6	40393.5	37375.1	29440.9	1.25967				0.728852				1.3614				36.3665	37.78	0.00235915	1	11	4	744.597	2975.37	-1.08679	61.2445	13573	24/168	TiO2.raw
a,c	3		iYHLPDAEsDEDEDFkEQTR	Q15019	S9;												1.42709	0.150624	10.5546		0.92651	0.139769	15.0856		1.49534	0.363873	24.3338
a	1	High	iySsDSDEGsEEDkAQR	Q8WVC0	S3; S4; S10;	0.1538	Y(2): 17.5; S(3): 82.7; S(4): 82.7; S(6): 18.6; S(10): 98.4	206060	235080	187877	214397	164848	235080	187877	132926	1.1397	1.1397			0.565449	0.565449			1.42604	1.42604			42.0017	26.47	0.00991865	1	3	3	872.017	2614.04	-1.2314	49.0537	10271	12/140	TiO2.raw
c		Medium	kAAsPsPQSVR	Q8IYB3	S4; S9	1	S(4): 85.7; S(6): 28.6; S(9): 85.7	69585.9	97379	77462	64880.2	69585.9	77903.2	69715.8	58392.2	1.00187				0.749548				1.11953				17.9053	23.33	0.0301935	1	5	3	582.627	1745.87	-4.74764	38.2599	6155	8/120	TiO2_EL_3REP_2nd_attempt.raw
a		High	kAAsPsPQSVR	Q8IYB3	S4; S6	1	S(4): 99.9; S(6): 92.9; S(9): 7.1	822350	679776	673561	922962	657880	679776	673561	572236	1.02384				0.841801				1.03328				58.621	27.11	0.0150765	1	1	3	582.629	1745.87	-1.81101	37.5695	6840	9/120	TiO2.raw
a,c	2		kAAsPsPQSVR	Q8IYB3	S4; S6/S9*												1.01285	0.0109845	1.08451		0.795674	0.0461262	5.79712		1.0764	0.0431212	4.00605
b	1	Medium	kAAsPsPQsVR	Q8IYB3	S4; S6; S9	1	S(4): 100.0; S(6): 100.0; S(9): 100.0	442644	465369	506866	321634	398380	465369	380150	321634	0.95424	0.95424			0.691139	0.691139			1.16815	1.16815			57.4559	23.28	0.0307781	1	1	3	609.285	1825.84	-0.507112	37.7563	7100	8/120	TiO2_El_2nd_Rep.raw
c		High	kAEDsDsEPEPEDNVR	Q9H0D6	S5; S7	1	S(5): 100.0; S(7): 100.0	69655.5	88633.9	66905.8	76572.4	69655.5	70907.1	60215.2	68915.1	0.864472				0.971907				1.01797				64.029	39.7	0.0006697	1	8	3	812.348	2435.03	-4.66016	43.0446	7539	16/180	TiO2_EL_3REP_2nd_attempt.raw
c		Medium	kAEDsDsEPEPEDNVR	Q9H0D6	S5; S7	1	S(5): 100.0; S(7): 100.0	77593.2	96384.4	85281.5	83298.2	77593.2	77107.5	76753.4	74968.4	0.989177				0.972258				0.993741				29.8142	24.88	0.0198303	1	4	3	812.348	2435.03	-5.03615	43.6981	7726	8/180	TiO2_EL_3REP_2nd_attempt.raw
c		High	kAEDsDsEPEPEDNVR	Q9H0D6	S5; S7	1	S(5): 100.0; S(7): 100.0	80529.1	99897.6	94249.8	100387	80529.1	79918.1	84824.8	90348.6	1.05334				1.13051				0.992413				54.2016	47.1	0.000119915	1	3	3	812.348	2435.03	-4.73536	43.2734	7606	20/180	TiO2_EL_3REP_2nd_attempt.raw
b		High	kAEDsDsEPEPEDNVR	Q9H0D6	S5; S7	1	S(5): 100.0; S(7): 100.0	484722	564224	600922	631341	436250	564224	450692	631341	1.0331				1.11895				1.29335				46.6775	31.59	0.00454194	1	0	3	812.352	2435.04	-0.373968	43.5334	8841	15/180	TiO2_El_2nd_Rep.raw
a		High	kAEDsDsEPEPEDNVR	Q9H0D6	S5; S7	1	S(5): 100.0; S(7): 100.0	587365	554938	487161	708870	469892	554938	487161	439500	1.03675				0.79198				1.18099				76.8042	37.84	0.00112639	1	1	3	812.351	2435.04	-1.8027	42.6618	8373	20/180	TiO2.raw
b		High	kAEDsDsEPEPEDNVR	Q9H0D6	S5; S7	1	S(5): 100.0; S(7): 100.0	1.03726e+06	900467	1.28169e+06	902247	933536	900467	961269	902247	1.02971				1.00198				0.964577				53.7005	45.34	0.000191532	1	0	3	812.352	2435.04	-0.524361	43.2566	8757	17/180	TiO2_El_2nd_Rep.raw
a		High	kAEDsDsEPEPEDNVR	Q9H0D6	S5; S7	1	S(5): 100.0; S(7): 100.0	911093	850812	725478	1.11064e+06	728875	850812	725478	688597	0.99534				0.809342				1.1673				58.0124	48.51	9.30131e-05	1	1	3	812.351	2435.04	-1.27632	42.3091	8266	19/180	TiO2.raw
a,b,c	7		kAEDsDsEPEPEDNVR	Q9H0D6	S5; S7												1.00027	0.0593788	5.93628		0.97099	0.123334	12.7019		1.08719	0.116655	10.73
c		High	kALVVPEPEPDSDsNQER	Q5VTR2	S14	0.1429	S(12): 16.9; S(14): 83.1	10842.5	19560.4	10463.9	16240	10842.5	15648.3	9417.52	14616	0.868572				0.934028				1.44323				46.636	56.3	3.1061e-05	1	14	3	850.092	2548.26	-3.77958	57.9059	11400	17/204	TiO2_EL_3REP_2nd_attempt.raw
a		High	kALVVPEPEPDSDsNQER	Q5VTR2	S14	0.1364	S(12): 10.8; S(14): 89.2	20980.7	17503	16539.4	34127.8	16784.5	17503	16539.4	21159.2	0.985392				1.20889				1.04281				75.2728	44.26	0.000524962	1	24	3	850.093	2548.26	-1.91134	55.3214	12060	22/204	TiO2.raw
a		High	kALVVPEPEPDSDsNQER	Q5VTR2	S14	0.1746	S(12): 8.2; S(14): 91.8	28679.6	22148.4	22117	43521.4	22943.7	22148.4	22117	26983.3	0.96397				1.21829				0.965339				92.3191	63.06	7.04393e-06	1	36	3	850.094	2548.27	-0.617952	55.1558	12018	21/204	TiO2.raw
a		High	kALVVPEPEPDSDsNQER	Q5VTR2	S14	1	S(12): 9.2; S(14): 90.8	30632.9	24115.3	30906.4	49691.7	24506.3	24115.3	30906.4	30808.9	1.26116				1.27757				0.984045				91.8276	69.58	1.54766e-06	1	15	3	850.094	2548.27	-1.26465	55.2263	12035	10/204	TiO2.raw
a,c	4		kALVVPEPEPDSDsNQER	Q5VTR2	S14												1.01977	0.146139	14.3306		1.15969	0.132922	11.4618		1.10886	0.195158	17.5999
a	1	High	kAPSAsDsDskADsDGAkPEPVAmAR	Q7Z4V5	4P, ambogous	1	S(4): 81.4; S(6): 81.4; S(8): 67.6; S(10): 81.4; S(14): 88.2	247869	237746	240825	244441	198295	237746	240825	151553	1.21448	1.21448			0.637459	0.637459			1.19895	1.19895			5.82968	28.5	0.0209056	2	1	4	960.937	3840.73	-2.6366	47.1175	9698	21/300	TiO2.raw
a	1	High	kAsGsENEGDYNPGR	Q02880	S3; S5	1	S(3): 100.0; S(5): 99.9; Y(11): 0.1	222867	176016	173752	283387	178293	176016	173752	175700	0.974528	0.974528			0.998201	0.998201			0.987229	0.987229			37.9124	25.41	0.0153941	1	2	3	733.655	2198.95	-1.39953	40.6012	7755	16/168	TiO2.raw
a		High	kASSsDsEDsSEEEEEVQGPPAk	Q14978	S5; S7; S10;	1	S(3): 47.7; S(4): 47.7; S(5): 47.7; S(7): 52.3; S(10): 52.3; S(11): 52.3	53702.1	36522.3	58499.5	86002	42961.7	36522.3	58499.5	53321.2	1.36167				1.45996				0.850114				8.05899	29.31	0.00873286	1	3	4	838.108	3349.41	-4.39271	49.1999	10315	8/264	TiO2.raw
a		High	kAsSSDSEDssEEEEEVQGPPAkk	Q14978	S3; S10; S11	1	S(3): 50.0; S(4): 50.0; S(5): 50.0; S(7): 50.0; S(10): 50.0; S(11): 50.0	218616	122225	98279.1	342867	174893	122225	98279.1	212577	0.561938				1.73923				0.698854				14.2782	27.16	0.0321156	2	4	4	927.425	3706.68	-1.55646	48.7835	10191	24/276	TiO2.raw
a	2		kAsSSDSEDssEEEEEVQGPPAkk	Q14978	3P, ambigous												0.961803	0.399864	41.5745		1.5996	0.139635	8.72937		0.774484	0.0756297	9.76517
c		High	kDDDsDDESQSSHTGk	O94874	S5;	1	S(5): 99.2; S(9): 0.2; S(11): 0.2; S(12): 0.2; T(14): 0.0	233693	280643	220202	259302	233693	224515	198182	233372	0.848044				1.03945				0.960724				63.9311	31.62	0.00702425	1	5	3	840.053	2518.14	-4.51461	36.2449	5569	10/180	TiO2_EL_3REP_2nd_attempt.raw
a		High	kDDDsDDESQSSHTGk	O94874	S5;	0.0769	S(5): 100.0; S(9): 0.0; S(11): 0.0; S(12): 0.0; T(14): 0.0	931664	723188	756538	1.32492e+06	745331	723188	756538	821451	1.01504				1.13588				0.970291				75.7631	39.18	0.00125613	1	1	3	840.055	2518.15	-2.11502	34.6563	5962	9/180	TiO2.raw
a,c	2		kDDDsDDESQSSHTGk	O94874	S5;												0.93154	0.0834958	8.9632		1.08766	0.0482117	4.43259		0.970291	0.00478343	0.492989
c		Medium	kEEsEESDDDmGFGLFD	P05386	S4;	1	S(4): 50.0; S(7): 50.0	4359.07	4954.75	2386.32	2380.49	4359.07	3963.8	2147.69	2142.44	0.492694				0.540501				0.909323				3.94501	22.5	0.0337405	1	85	3	835.356	2504.05	3.07584	71.3393	14177	22/160	TiO2_EL_3REP_2nd_attempt.raw
a		High	kEEsEESDDDmGFGLFD	P05386	S4;	0.4091	S(4): 16.8; S(7): 83.2	2600.42	3831.54	3357.84	3458.99	2080.34	3831.54	3357.84	2144.57	1.61409				0.559715				1.84179				33.0026	43.99	0.000199512	1	50	2	1252.52	2504.04	-2.1837	73.8065	16149	18/160	TiO2.raw
c		High	kEEsEESDDDmGFGLFD	P05386	S4;	0.1842	S(4): 91.0; S(7): 9.0	3942.95	3743.41	2651.72	3661.37	3942.95	2994.73	2386.55	3295.23	0.60527				1.10034				0.759516				84.8815	37.52	0.00081425	1	44	2	1252.52	2504.03	-4.81618	75.83	15060	17/160	TiO2_EL_3REP_2nd_attempt.raw
b		High	kEEsEESDDDmGFGLFD	P05387	S4;	0.3333	S(4): 99.4; S(7): 0.6	11592.6	8081.12	11609.8	11766.9	10433.3	8081.12	8707.35	11766.9	0.83457				1.4561				0.774548				60.0304	36.09	0.00127939	1	10	2	1252.53	2504.04	-1.01372	75.3621	17290	11/160	TiO2_El_2nd_Rep.raw
c		High	kEEsEESDDDmGFGLFD	P05386	S4;	0.2727	S(4): 98.0; S(7): 2.0	12066	12119.4	13442.9	12660.3	12066	9695.5	12098.6	11394.3	1.0027				1.17521				0.803541				71.0843	54.68	1.5829e-05	1	10	2	1252.52	2504.03	-4.91368	75.5668	15010	21/160	TiO2_EL_3REP_2nd_attempt.raw
b		High	kEEsEESDDDmGFGLFD	P05387	S4;	0.3846	S(4): 15.7; S(7): 84.3	20443.1	14176.6	13173.7	13094.3	18398.8	14176.6	9880.3	13094.3	0.537007				0.923653				0.770518				32.7712	51.71	3.60872e-05	1	7	2	1252.53	2504.04	-0.72122	75.151	17243	11/160	TiO2_El_2nd_Rep.raw
a		High	kEEsEESDDDmGFGLFD	P05386	S4;	0.3636	S(4): 94.0; S(7): 6.0	13138.7	14260.5	8943.51	13258	10511	14260.5	8943.51	8219.99	0.850874				0.576416				1.35673				34.2296	32.53	0.00282027	1	14	2	1252.53	2504.04	-1.50121	73.6663	16118	22/160	TiO2.raw
b		High	kEEsEESDDDmGFGLFD	P05387	S4;	0.2449	S(4): 89.6; S(7): 10.4	31192.6	36319.7	31082.1	29334.9	28073.3	36319.7	23311.6	29334.9	0.830381				0.807686				1.29374				72.8792	48.95	6.43119e-05	1	3	2	1252.52	2504.04	-1.59871	74.9142	17190	10/160	TiO2_El_2nd_Rep.raw
a		High	kEEsEESDDDmGFGLFD	P05386	S4;	1	S(4): 83.4; S(7): 16.6	42098.4	33083.9	20552.9	30566.3	33678.7	33083.9	20552.9	18951.1	0.610264				0.572819				0.982338				40.3521	36.23	0.00120307	1	8	2	1252.53	2504.04	-1.40371	73.4417	16073	12/160	TiO2.raw
a		High	kEEsEESDDDmGFGLFD	P05386	S4;	0.2182	S(4): 0.5; S(7): 99.5	48360.3	42348.7	34859.3	49029.1	38688.2	42348.7	34859.3	30398	0.901031				0.717803				1.09461				42.0382	54.64	1.7865e-05	1	7	2	1252.53	2504.04	-1.11121	73.2369	16030	13/160	TiO2.raw
a,b,c	10		kEEsEESDDDmGFGLFD	P05387	S4;												0.827888	0.307975	37.2001		0.843025	0.298618	35.4222		1.02105	0.449336	44.0072
a	1	High	kEEsEEsDDDmGFGLFD	P05386	S4; S7;	1	S(4): 100.0; S(7): 100.0	5339.53	3352.27	2276.5	916.077	4271.62	3352.27	2276.5	567.968	0.532936	0.532936			0.169428	0.169428			0.784776	0.784776			54.7223	21.84	0.0229123	1	150	2	1292.51	2584.01	-2.40824	78.5616	17021	12/160	TiO2.raw
b		High	kEESEEsDDDmGFGLFD	P05387	S7;	0.2045	S(4): 13.9; S(7): 86.1	2349.07	2503.73	2405.63	2452.95	2114.17	2503.73	1804.22	2452.95	0.853396				0.979718				1.18427				41.9277	44.35	0.000190987	1	26	3	835.353	2504.04	-1.31158	74.6108	17126	9/160	TiO2_El_2nd_Rep.raw
a		High	kEESEEsDDDmGFGLFD	P05386	S7;	0.4694	S(4): 0.0; S(7): 100.0	3274.9	3822.56	2073.04	4042	2619.92	3822.56	2073.04	2506.04	0.791261				0.655591				1.45904				87.2379	49.16	6.73431e-05	1	117	3	835.353	2504.05	-0.580342	72.8407	15955	13/160	TiO2.raw
b		High	kEESEEsDDDmGFGLFD	P05387	S7;	0.1395	S(4): 0.5; S(7): 99.5	15754.3	12014.4	15751.9	10141.6	14178.9	12014.4	11813.9	10141.6	0.833204				0.844121				0.84734				68.0896	43.1	0.000244889	1	16	2	1252.52	2504.04	-2.6712	74.6982	17147	17/160	TiO2_El_2nd_Rep.raw
a		High	kEESEEsDDDmGFGLFD	P05386	S7;	0.2979	S(4): 1.9; S(7): 98.1	11816.4	12779.3	6639.32	11158.7	9453.14	12779.3	6639.32	6918.39	0.70234				0.541376				1.35186				49.2832	46.8	0.000117001	1	7	3	835.353	2504.05	-0.434094	72.9069	15966	15/160	TiO2.raw
a		High	kEESEEsDDDmGFGLFD	P05386	S7;	1	S(4): 0.5; S(7): 99.5	51725.7	50515.6	36450.2	53852.9	41380.5	50515.6	36450.2	33388.8	0.880853				0.66096				1.22076				66.7286	44.12	0.000195565	1	7	2	1252.53	2504.04	-1.50121	72.9973	15983	17/160	TiO2.raw
a,b	5		kEESEEsDDDmGFGLFD	P05387	S7;												0.812211	0.062224	7.66106		0.736353	0.155604	21.1317		0.867497	0.524099	60.4151
a		High	kEsESEDssDDEPLIk	P35659	S3; S8; S9;	0.1786	S(3): 90.6; S(5): 28.1; S(8): 90.6; S(9): 90.6	33520.1	27976.9	27724.1	35657.8	26816.1	27976.9	27724.1	22107.8	1.03386				0.790216				1.04329				35.4866	28.08	0.0112808	1	21	3	912.402	2735.19	-1.43376	60.436	13378	10/180	TiO2.raw
a		High	kESEsEDssDDEPLIkk	P35659	S5; S8; S9	1	S(3): 54.1; S(5): 54.1; S(8): 95.9; S(9): 95.9	132887	113657	97569.2	155385	106309	113657	97569.2	96339	0.917785				0.847629				1.06912				38.3198	40.26	0.00141283	2	5	3	1031.49	3092.45	-1.11944	58.8042	12991	11/192	TiO2.raw
a	2		kESEsEDssDDEPLIkk	P35659	S5; S8; S9	1											0.975823	0.058038	5.94759		0.818922	0.0287064	3.50539		1.0562	0.0129127	1.22256
b		Medium	kESESEDssDDEPLIk	P35659	S5; S9;	1	S(3): 11.7; S(5): 78.8; S(8): 21.2; S(9): 88.3	128009	81655.8	77173.6	174797	115208	81655.8	57880.2	174797	0.502396				2.14066				0.708767				47.3123	25.06	0.0343078	1	3	3	885.748	2655.23	-0.0433222	58.4934	13219	19/180	TiO2_El_2nd_Rep.raw
a		High	kESESEDssDDEPLIk	P35659	S8; S9;	1	S(3): 0.1; S(5): 0.4; S(8): 99.8; S(9): 99.8	222823	159000	139704	468146	178258	159000	139704	290250	0.783716				1.82547				0.891966				53.4188	30.28	0.00965689	1	4	3	885.747	2655.23	-1.62941	56.9435	12485	21/180	TiO2.raw
b		High	kESESEDssDDEPLIk	P35659	S5/S8*; S9;	1	S(3): 12.7; S(5): 85.8; S(8): 87.3; S(9): 14.2	529010	410923	406731	816047	476109	410923	305048	816047	0.64071				1.98589				0.863086				42.4969	34.31	0.00444817	1	1	3	885.749	2655.23	0.57732	58.7851	13301	12/180	TiO2_El_2nd_Rep.raw
a		High	kESESEDssDDEPLIk	P35659	S8; S9;	1	S(3): 0.0; S(5): 0.0; S(8): 100.0; S(9): 100.0	640639	452564	449223	1.44329e+06	512511	452564	449223	894840	0.876514				1.97727				0.883032				84.5377	36.7	0.00226624	1	1	3	885.747	2655.23	-1.42253	57.1795	12548	15/180	TiO2.raw
b		Medium	kESESEDssDDEPLIkk	P35659	S8; S9	1	S(3): 68.8; S(5): 68.8; S(8): 31.2; S(9): 31.2	397001	304114	337030	579921	357301	304114	252773	579921	0.707449				1.90692				0.851142				4.14946	26.88	0.0364081	2	1	4	753.878	3012.49	0.332856	57.964	13070	13/192	TiO2_El_2nd_Rep.raw
a		High	kESESEDssDDEPLIkk	P35659	S8; S9	0.2683	S(3): 29.6; S(5): 29.6; S(8): 70.4; S(9): 70.4	358064	232632	172480	737995	286451	232632	172480	457557	0.602128				1.96687				0.812117				10.2884	41.06	0.00133575	2	1	4	753.876	3012.48	-1.69322	56.3177	12317	14/192	TiO2.raw
a,b	6		kESESEDssDDEPLIkk	P35659	S8; S9												0.685486	0.121859	17.7771		1.96718	0.0950971	4.83419		0.835018	0.0619946	7.42434
c		Medium	kETEsEAEDNLDDLEk	Q8IYB3	S5;	1	T(3): 0.5; S(5): 99.5	2283.27	3323.93	2725.78	3409.55	2283.27	2659.15	2453.2	3068.6	1.07443				1.15398				1.16462				77.2652	30.43	0.0137218	1	37	2	1316.64	2632.27	-4.61569	62.8387	12457	10/180	TiO2_EL_3REP_2nd_attempt.raw
b		Medium	kETEsEAEDNLDDLEk	Q8IYB3	S5;	1	T(3): 50.0; S(5): 50.0	17995.1	19743.2	28406.1	22940.5	16195.6	19743.2	21304.6	22940.5	1.31546				1.16194				1.21905				51.451	32.47	0.00835203	1	13	3	878.1	2632.29	0.132583	62.3915	14236	13/180	TiO2_El_2nd_Rep.raw
c		High	kETEsEAEDNLDDLEk	Q8IYB3	S5;	0.1923	T(3): 12.2; S(5): 87.8	34139.2	41718.7	39936.3	37624.8	34139.2	33374.9	35942.7	33862.3	1.05283				1.0146				0.977612				69.0206	52.48	8.67178e-05	1	38	3	878.103	2632.3	3.95845	62.692	12427	11/180	TiO2_EL_3REP_2nd_attempt.raw
b		High	kETEsEAEDNLDDLEk	Q8IYB3	S5;	0.2653	T(3): 5.5; S(5): 94.5	47306.9	40818	58309.4	47350.8	42576.2	40818	43732.1	47350.8	1.02715				1.16005				0.958706				90.7199	49.37	0.000164168	1	11	3	878.101	2632.29	0.897758	62.2243	14196	21/180	TiO2_El_2nd_Rep.raw
a		High	kETEsEAEDNLDDLEk	Q8IYB3	S5;	0.2549	T(3): 3.8; S(5): 96.2	54830.3	52340.6	46713.4	75361.5	43864.2	52340.6	46713.4	46724.1	1.06495				0.892694				1.19324				91.3945	50.56	0.000135809	1	45	3	878.098	2632.28	-2.02382	60.4584	13384	15/180	TiO2.raw
a		High	kETEsEAEDNLDDLEk	Q8IYB3	S5;	0.1026	T(3): 5.2; S(5): 94.8	49828.5	50358.4	54653.9	82590.5	39862.8	50358.4	54653.9	51206.1	1.37105				1.01683				1.26329				64.029	39.32	0.00177764	1	8	3	878.099	2632.28	-1.39777	60.7022	13441	24/180	TiO2.raw
a		High	kETEsEAEDNLDDLEk	Q8IYB3	S5;	0.1286	T(3): 2.0; S(5): 98.0	102864	76051.1	88253.6	140151	82291.3	76051.1	88253.6	86893.7	1.07245				1.14257				0.92417				67.4803	70.41	1.38307e-06	1	11	3	878.099	2632.28	-0.563031	60.5123	13395	12/180	TiO2.raw
a,b,c	7		kETEsEAEDNLDDLEk	Q8IYB3	S5;												1.13976	0.130384	11.4396		1.07752	0.0969665	8.99901		1.1001	0.130694	11.8802
b		Medium	kEtEsEAEDNLDDLEk	Q8IYB3	T3; S5;	1	T(3): 100.0; S(5): 100.0	3946.62	4282.65	7414.67	9535.31	3551.96	4282.65	5561	9535.31	1.56562				2.2265				1.20571				111.439	28.02	0.0194046	1	18	2	1356.62	2712.24	-4.39785	63.7176	14566	11/180	TiO2_El_2nd_Rep.raw
c		High	kEtEsEAEDNLDDLEk	Q8IYB3	T3; S5;	1	T(3): 100.0; S(5): 100.0	26525.9	33879.8	34735.6	33975.5	26525.9	27103.9	31262.1	30577.9	1.17855				1.12818				1.02179				100.821	37.91	0.00199833	1	23	3	904.751	2712.24	-4.3128	63.8303	12653	8/180	TiO2_EL_3REP_2nd_attempt.raw
c		High	kEtEsEAEDNLDDLEk	Q8IYB3	T3; S5;	1	T(3): 100.0; S(5): 100.0	27110.5	33314.6	32648	35930.5	27110.5	26651.7	29383.2	32337.5	1.08383				1.21334				0.983077				84.2259	47.54	0.00022289	1	13	3	904.751	2712.24	-4.78537	64.1131	12707	11/180	TiO2_EL_3REP_2nd_attempt.raw
b		High	kEtEsEAEDNLDDLEk	Q8IYB3	T3; S5;	1	T(3): 100.0; S(5): 100.0	75021.3	45018.4	101387	78548.3	67519.2	45018.4	76040.3	78548.3	1.1262				1.74481				0.66675				78.2447	48.71	0.000168905	1	4	3	904.755	2712.25	0.345448	63.8359	14596	12/180	TiO2_El_2nd_Rep.raw
a		High	kEtEsEAEDNLDDLEk	Q8IYB3	T3; S5;	1	T(3): 100.0; S(5): 100.0	252579	234568	266897	331067	202063	234568	266897	205261	1.32086				0.87506				1.16087				79.6496	34.7	0.00433721	1	3	3	904.753	2712.25	-1.94991	62.4638	13851	13/180	TiO2.raw
a,b,c	5		kEtEsEAEDNLDDLEk	Q8IYB3	T3; S5;												1.25501	0.174672	13.918		1.43758	0.485638	33.7818		1.00764	0.18959	18.8153
c		High	kGAGDGsDEEVDGk	P35579	S7	1	S(7): 100.0	346540	483463	309724	525295	346540	386771	278751	472765	0.804384				1.22234				1.11609				52.9064	36.62	0.00231926	1	5	3	711.019	2131.04	-4.61401	44.5243	7965	12/156	TiO2_EL_3REP_2nd_attempt.raw
b		High	kGAGDGsDEEVDGk	P35579	S7	1	S(7): 100.0	760786	537402	611437	805295	684707	537402	458578	805295	0.669743				1.4985				0.784864				68.5386	34.63	0.00404611	1	2	3	711.022	2131.05	-0.0600895	43.8217	8929	19/156	TiO2_El_2nd_Rep.raw
a		High	kGAGDGsDEEVDGk	P35579	S7	1	S(7): 100.0	595319	456500	411250	1.01889e+06	476255	456500	411250	631712	0.863509				1.38382				0.958521				29.619	27.7	0.0195298	1	1	3	711.021	2131.05	-2.12224	42.9424	8457	8/156	TiO2.raw
a		High	kGAGDGsDEEVDGk	P35579	S7	1	S(7): 100.0	3.08384e+06	2.56775e+06	1.99847e+06	4.97439e+06	2.46707e+06	2.56775e+06	1.99847e+06	3.08412e+06	0.810055				1.2011				1.04081				59.3173	35.73	0.00299377	1	1	3	711.021	2131.05	-1.43485	42.6132	8360	12/156	TiO2.raw
b		High	kGAGDGsDEEVDGk	P35579	S7	1	S(7): 100.0	1.02995e+06	712530	951068	1.16565e+06	926952	712530	713301	1.16565e+06	0.769512				1.63593				0.76868				55.5228	35.73	0.00311405	1	0	3	711.022	2131.05	-0.146012	44.015	8986	11/156	TiO2_El_2nd_Rep.raw
b		High	kGAGDGsDEEVDGkADGAEAkPAE	P35579	S7	1	S(7): 100.0	272150	247007	282857	302476	244935	247007	212142	302476	0.866118				1.22456				1.00846				18.9135	38.48	0.00228468	2	2	4	825.667	3299.64	-0.153433	46.4419	9702	31/270	TiO2_El_2nd_Rep.raw
b		High	kGAGDGsDEEVDGkADGAEAkPAE	P35579	S7	1	S(7): 100.0	751931	637687	554499	628242	676738	637687	415874	628242	0.614527				0.985189				0.942294				31.2399	58.08	2.5051e-05	2	1	4	825.667	3299.64	-0.301413	47.4354	9998	17/270	TiO2_El_2nd_Rep.raw
a		High	kGAGDGsDEEVDGkADGAEAkPAE	P35579	S7	1	S(7): 100.0	279339	319509	300444	707101	223471	319509	300444	438403	1.34444				1.37212				1.42975				17.642	31.58	0.0112594	2	1	4	825.666	3299.64	-1.18929	47.1227	9700	30/270	TiO2.raw
a		High	kGAGDGsDEEVDGkADGAEAkPAE	P35579	S7	1	S(7): 100.0	732738	585524	438952	837850	586190	585524	438952	519467	0.748821				0.887183				0.998863				8.63132	31.56	0.0112765	2	1	4	825.666	3299.64	-1.26328	45.6171	9253	14/270	TiO2.raw
a		High	kGAGDGsDEEVDGkADGAEAkPAE	P35579	S7	1	S(7): 100.0	778480	560062	540498	1.01497e+06	622784	560062	540498	629281	0.867875				1.12359				0.899288				32.6695	31.84	0.0103105	2	0	3	1100.55	3299.64	-2.12859	46.3938	9484	21/270	TiO2.raw
a		Medium	kGAGDGsDEEVDGkADGAEAkPAE	P35579	S7	1	S(7): 100.0	873290	759778	682219	1.16918e+06	698632	759778	682219	724894	0.976508				0.954086				1.08752				14.4437	26.28	0.038034	2	1	4	825.666	3299.64	-1.26328	45.0687	9093	13/270	TiO2.raw
a		Medium	kGAGDGsDEEVDGkADGAEAkPAE	P35579	S7	1	S(7): 100.0	995130	842446	708167	1.39196e+06	796104	842446	708167	863017	0.889541				1.02442				1.05821				41.317	25.24	0.0483251	2	2	3	1100.55	3299.64	-2.57254	46.0758	9393	23/270	TiO2.raw
a		High	kGAGDGsDEEVDGkADGAEAkPAE	P35579	S7	1	S(7): 100.0	1.81093e+06	1.51773e+06	1.33877e+06	2.59744e+06	1.44874e+06	1.51773e+06	1.33877e+06	1.61041e+06	0.924089				1.06106				1.04762				14.9528	38.52	0.00226374	2	1	4	825.666	3299.64	-1.33727	45.9686	9358	14/270	TiO2.raw
a,b,c	13		kGAGDGsDEEVDGk	P35579	S7												0.857625	0.170037	19.8266		1.19799	0.215557	17.9932		1.01084	0.158521	15.6821
c		High	kGsGsEQEGEDEEGGER	Q6PD62	S3; S5	1	S(3): 100.0; S(5): 100.0	155006	165112	124260	145217	155006	132089	111834	130695	0.721481				0.989446				0.852158				63.9313	27.86	0.00671095	1	4	3	799.996	2397.97	-4.77587	36.3822	5609	10/192	TiO2_EL_3REP_2nd_attempt.raw
b		Medium	kGsGsEQEGEDEEGGER	Q6PD62	S3; S5	1	S(3): 100.0; S(5): 100.0	719580	589761	717311	629835	647622	589761	537983	629835	0.830705				1.06795				0.910655				38.3198	22.81	0.0259182	1	1	3	800	2397.98	-0.27072	35.9003	6541	22/192	TiO2_El_2nd_Rep.raw
a		Medium	kGsGsEQEGEDEEGGER	Q6PD62	S3; S5	1	S(3): 100.0; S(5): 100.0	802109	655170	598596	961969	641687	655170	598596	596421	0.932847				0.91033				1.02101				31.6587	20.08	0.042706	1	1	3	799.998	2397.98	-1.87424	35.6721	6269	12/192	TiO2.raw
a,b,c	3		kGsGsEQEGEDEEGGER	Q6PD62	S3; S5												0.828344	0.0863061	10.4191		0.989242	0.0643483	6.50481		0.927942	0.07001	7.54465
c		Medium	kHsPsPPPPTPTESR	Q92922	S3; S5	1	S(3): 99.5; S(5): 99.5; T(10): 0.8; T(12): 0.2; S(14): 0.1	41399.3	99700.2	82548.3	102510	41399.3	79760.2	74293.5	92258.7	1.79456				1.1567				1.92661				44.3417	24.25	0.0338254	1	1	4	559.023	2233.07	-4.96793	38.3212	6172	14/168	TiO2_EL_3REP_2nd_attempt.raw
b		Medium	kHsPsPPPPTPTESR	Q92922	S3; S5	1	S(3): 99.9; S(5): 99.6; T(10): 0.3; T(12): 0.2; S(14): 0.1	313619	244136	369138	223095	282257	244136	276854	223095	0.980857				0.913814				0.864943				38.4467	25	0.0344688	1	1	3	745.032	2233.08	-0.28807	37.082	6898	10/168	TiO2_El_2nd_Rep.raw
c		High	kHsPsPPPPTPTESR	Q92922	S3; S5	1	S(3): 100.0; S(5): 99.9; T(10): 0.1; T(12): 0.1; S(14): 0.0	254338	254476	323743	260526	254338	203581	291369	234473	1.1456				1.15175				0.800433				53.3077	34.85	0.00301153	1	1	3	745.029	2233.07	-4.63392	38.3782	6187	6/168	TiO2_EL_3REP_2nd_attempt.raw
b		Medium	kHsPsPPPPTPTESR	Q92922	S3; S5	1	S(3): 100.0; S(5): 99.9; T(10): 0.0; T(12): 0.0; S(14): 0.0	545370	550309	706443	519072	490833	550309	529832	519072	1.07945				0.943238				1.12117				61.2659	28.99	0.0142587	1	0	3	745.032	2233.08	0.121914	37.6874	7079	19/168	TiO2_El_2nd_Rep.raw
a		High	kHsPsPPPPTPTESR	Q92922	S3; S5	1	S(3): 100.0; S(5): 99.9; T(10): 0.0; T(12): 0.0; S(14): 0.0	466765	349836	373648	529074	373412	349836	373648	328026	1.00063				0.937656				0.936863				66.2608	34.09	0.00397741	1	1	3	745.031	2233.08	-1.76401	36.1858	6424	7/168	TiO2.raw
a		Medium	kHsPsPPPPTPTESR	Q92922	S3; S5	1	S(3): 100.0; S(5): 99.9; T(10): 0.0; T(12): 0.0; S(14): 0.0	929878	723935	731660	937377	743902	723935	731660	581174	0.983543				0.802798				0.973159				58.6823	23.14	0.0494994	1	1	3	745.031	2233.08	-1.76401	36.8878	6636	10/168	TiO2.raw
a		Medium	kHsPsPPPPTPTESR	Q92922	S3; S5	1	S(3): 100.0; S(5): 100.0; T(10): 0.0; T(12): 0.0; S(14): 0.0	1.46077e+06	1.22712e+06	1.12581e+06	1.61232e+06	1.16862e+06	1.22712e+06	1.12581e+06	999636	0.96337				0.814622				1.05006				58.8727	23.85	0.0428581	1	0	3	745.031	2233.08	-2.174	36.6634	6567	10/168	TiO2.raw
a,b,c	7		kHsPsPPPPTPTESR	Q92922	S3; S5												1.13543	0.275791	24.2896		0.960082	0.133212	13.8751		1.09618	0.353314	32.2315
a		High	kLEkEEEEGISQEssEEEQ	P17096	S11; S15	0.0196	S(11): 82.1; S(14): 35.8; S(15): 82.1	2281.67	1100.31	2634.84	1473.31	1825.34	1100.31	2634.84	913.455	1.44348				0.830177				0.602799				28.224	51.33	0.000118161	2	150	3	1028.81	3084.42	1.10852	165.358	25910	17/216	TiO2.raw
a		High	kLEkEEEEGISQEssEEEQ	P17096	S11; S15	0.3243	S(11): 72.1; S(14): 55.7; S(15): 72.1	91223.5	133981	106839	81077.6	72978.8	133981	106839	50268.1	1.46397				0.375188				1.83589				3.42142	36.92	0.00321112	2	3	3	1028.81	3084.41	-0.553695	52.8828	11382	13/216	TiO2.raw
a	2		kLEkEEEEGISQEssEEEQ	P17096	S11; S15												1.45373	0.0102476	0.704922		0.602682	0.227495	37.747		1.14718	0.513651	44.7752
a		High	kLEkEEEEGIsQESsEEEQ	P17096	S14; S15	1	S(11): 39.5; S(14): 80.3; S(15): 80.3	51945	66610.7	64371.1	29516.6	41556	66610.7	64371.1	18300.3	1.54902				0.274735				1.60291				5.10101	27.1	0.0280778	2	5	3	1028.81	3084.41	-2.45337	50.7789	10777	12/216	TiO2.raw
a		High	kLEkEEEEGISQEssEEEQ	P17096	S14; S15	0.3864	S(11): 37.5; S(14): 81.2; S(15): 81.2	46010.5	44133.8	47061.9	35831.6	36808.4	44133.8	47061.9	22215.6	1.27857				0.503369				1.19902				15.5621	43.87	0.000607102	2	22	3	1028.81	3084.41	-1.74099	53.3502	11516	15/216	TiO2.raw
a		High	kLEkEEEEGISQEssEEEQ	P17096	S14; S15	1	S(11): 48.4; S(14): 75.8; S(15): 75.8	66204.7	68447.9	71661	59013.9	52963.8	68447.9	71661	36588.6	1.35302				0.534547				1.29235				6.20328	42.24	0.000949286	2	8	3	1028.81	3084.42	0.51487	53.1704	11464	16/216	TiO2.raw
a	3		kLEkEEEEGISQEssEEEQ	P17096	S14; S15												1.39354	0.114069	8.18559		0.43755	0.115829	26.4722		1.36476	0.172657	12.6511
a		High	kLEkEEEEGIsQEsSEEEQ	P17096	S11; S14	0.1296	S(11): 85.5; S(14): 85.5; S(15): 29.0	49600.2	95912.6	87389.5	30105.1	39680.2	95912.6	87389.5	18665.2	2.20235				0.194606				2.41714				28.9401	54.37	5.37424e-05	2	5	3	1028.81	3084.41	-2.09718	50.6391	10737	17/216	TiO2.raw
c		High	kLEkEEEEGISQEssEEEQ	P17096	S11/ S14*; S15*	0.2885	S(11): 66.7; S(14): 66.7; S(15): 66.7	9528.97	10611.6	7831.77	4167.35	9528.97	8489.27	7048.59	3750.61	0.739701				0.441807				0.89089				3.56084	51.99	9.92887e-05	2	12	3	1028.81	3084.41	-0.672424	51.8336	9972	13/216	TiO2_EL_3REP_2nd_attempt.raw
c		High	kLEkEEEEGISQEssEEEQ	P17096	S11;S14/S15*	0.386	S(11): 82.0; S(14): 59.0; S(15): 59.0	12852.9	15560.6	17242.8	9748.05	12852.9	12448.5	15518.5	8773.25	1.20739				0.704765				0.968535				6.26813e-15	56.65	2.87642e-05	2	8	3	1028.8	3084.4	-4.94671	53.446	10401	15/216	TiO2_EL_3REP_2nd_attempt.raw
a		High	kLEkEEEEGISQEssEEEQ	P17096	S11;S14/S15*	0.4528	S(11): 93.9; S(14): 53.1; S(15): 53.1	142357	136992	139397	72029.2	113886	136992	139397	44658.1	1.22401				0.32599				1.20289				17.0465	52.75	7.98981e-05	2	2	3	1028.81	3084.41	-1.85972	52.4207	11248	14/216	TiO2.raw
a		High	kLEkEEEEGISQEssEEEQ	P17096	S11; S14/S15*	0.3443	S(11): 88.6; S(14): 55.7; S(15): 55.7	162202	159624	133552	98982.1	129762	159624	133552	61368.9	1.02921				0.384459				1.23013				3.56084	61.19	1.11008e-05	2	3	3	1028.81	3084.41	-1.62226	52.7198	11334	16/216	TiO2.raw
a		High	kLEkEEEEGISQEssEEEQ	P17096	S11; S14/S15*	0.2667	S(11): 88.6; S(14): 55.7; S(15): 55.7	128914	157682	150921	87831.3	103131	157682	150921	54455.4	1.46339				0.34535				1.52895				3.56084	74.85	4.64824e-07	2	8	3	1028.81	3084.41	-2.80956	51.5949	11010	17/216	TiO2.raw
b		High	kLEkEEEEGISQEssEEEQ	P17096	S11; S14/S15*	0.28	S(11): 92.0; S(14): 54.0; S(15): 54.0	338456	358671	454656	140891	304610	358671	340992	140891	1.11944				0.392815				1.17748				9.47153	74.56	5.61662e-07	2	0	3	1028.81	3084.41	-0.316236	52.7839	11590	16/216	TiO2_El_2nd_Rep.raw
a		High	kLEkEEEEGISQEssEEEQ	P17096	S11*/S14*/ S15*	0.2881	S(11): 66.7; S(14): 66.7; S(15): 66.7	154826	160366	165792	87942.4	123861	160366	165792	54524.3	1.33853				0.339998				1.29473				3.56084	59.41	1.80991e-05	2	2	3	1028.81	3084.41	-0.553695	52.6571	11317	17/216	TiO2.raw
a,b,c	8		kLEkEEEEGISQEssEEEQ	P17096	S11; S14*/S15*												1.2905	0.39936	30.9461		0.391224	0.136271	34.8319		1.26514	0.449387	35.5208
a		High	kLEkEEEEGISQESsEEEQ	P17096	S14	0.0182	S(11): 8.0; S(14): 46.0; S(15): 46.0	194483	216682	201765	325763	155587	216682	201765	201973	1.2968				0.932118				1.39268				17.0465	55.32	5.17026e-05	2	1	3	1002.15	3004.45	-1.19074	50.4657	10683	14/216	TiO2.raw
a		High	kLEkEEEEGIsQESSEEEQ	P17096	S14	0.0845	S(11): 2.7; S(14): 83.0; S(15): 14.2	437304	419472	373878	454307	349843	419472	373878	281671	1.0687				0.671489				1.19903				49.2942	70.99	1.38532e-06	2	4	3	1002.15	3004.45	-1.31263	49.7108	10466	18/216	TiO2.raw
a		High	kLEkEEEEGISQEsSEEEQ	P17096	S14	0.1452	S(11): 4.2; S(14): 78.7; S(15): 17.1	603648	460804	604867	613816	482918	460804	604867	380566	1.25252				0.825874				0.954207				47.9099	61.73	1.14143e-05	2	1	3	1002.15	3004.44	-1.61735	49.9426	10532	13/216	TiO2.raw
b		High	kLEkEEEEGISQEsSEEEQ	P17096	S14	0.1132	S(11): 8.0; S(14): 46.0; S(15): 46.0	86772.8	83593.8	108496	63424.4	78095.5	83593.8	81372.2	63424.4	1.04196				0.758721				1.07041				17.0465	52.96	9.48421e-05	2	2	3	1002.15	3004.45	-0.0937305	51.175	11113	15/216	TiO2_El_2nd_Rep.raw
a,b	4		kLEkEEEEGISQEsSEEEQ	P17096	S14												1.165	0.111181	9.54347		0.79705	0.0952744	11.9534		1.15408	0.162711	14.0988
a	1	High	kLEkEEEEGIsQEssEEEQ	P17096	S11; S14; S15	1	S(11): 100.0; S(14): 100.0; S(15): 100.0	15366.7	31251.3	30746.6	7963.46	12293.4	31251.3	30746.6	4937.35	2.50107	2.50107			0.157988	0.157988			2.54213	2.54213			19.3686	29.15	0.0133172	2	21	3	1055.46	3164.37	-3.59433	53.188	11470	14/216	TiO2.raw
b		Medium	kLsGDQPAAR	Q13428	S3	1	S(3): 100.0	562721	393485	528595	345478	506449	393485	396446	345478	0.782795				0.877996				0.776949				32.0118	24.6	0.0324199	1	1	3	527.623	1580.85	-0.927232	40.4041	7898	8/108	TiO2_El_2nd_Rep.raw
a		High	kLsGDQPAAR	Q13428	S3	1	S(3): 100.0	946891	766289	663452	820227	757513	766289	663452	508540	0.87583				0.663641				1.01159				30.4687	29.35	0.0112661	1	1	3	527.623	1580.85	-1.85385	39.0404	7283	8/108	TiO2.raw
a,b	2		kLsGDQPAAR	Q13428	S3												0.829312	0.0465176	5.60917		0.770818	0.107177	13.9044		0.894267	0.117318	13.1189
a		Medium	kLsVPtSDEEDEVPAPkPR	Q8NE71	T6; S7;	1	S(3): 37.2; T(6): 74.7; S(7): 88.1	88890.1	70841.5	56853.4	135747	71112.1	70841.5	56853.4	84163	0.799489				1.18805				0.996195				6.17548	25.4	0.0444141	1	7	4	736.126	2941.48	-3.01882	56.4448	12350	17/216	TiO2.raw
b		Medium	kLsVPTsDEEDEVPAPkPR	Q8NE71	T6; S7;	1	S(3): 6.0; T(6): 97.0; S(7): 97.0	29747.2	27940	37426.8	31299.8	26772.5	27940	28070.1	31299.8	1.04847				1.12025				1.04361				35.6757	28.63	0.0213172	1	6	3	981.169	2941.49	0.222719	58.8698	13324	21/216	TiO2_El_2nd_Rep.raw
a,b,c	2		kLsVPTsDEEDEVPAPkPR	Q8NE71	T6; S7;												0.923978	0.124489	13.4732		1.15415	0.0338983	2.93708		1.0199	0.0237069	2.32443
b		High	kLsVPtSDEEDEVPAPkPR	Q8NE71	S3; T6;	0.1389	S(3): 66.7; T(6): 66.7; S(7): 66.7	19458.4	15919.6	33829.8	27482.4	17512.5	15919.6	25372.3	27482.4	1.44881				1.72633				0.909039				6.26813e-15	35.82	0.00401891	1	6	5	589.105	2941.49	0.358824	58.9856	13359	11/216	TiO2_El_2nd_Rep.raw
c		High	kLsVPTsDEEDEVPAPkPR	Q8NE71	S3; T6;	0.1818	S(3): 96.7; T(6): 86.3; S(7): 17.1	14419.4	16687.4	9511.24	15837.6	14419.4	13349.9	8560.11	14253.8	0.593652				1.06771				0.925831				9.88356	33.47	0.0071515	1	11	4	736.125	2941.48	-4.92781	58.9377	11640	17/216	TiO2_EL_3REP_2nd_attempt.raw
c		High	kLsVPtSDEEDEVPAPkPR	Q8NE71	S3; T6;	0.2	S(3): 66.7; T(6): 66.7; S(7): 66.7	32611.2	38930.5	41057.2	47842.3	32611.2	31144.4	36951.5	43058.1	1.13309				1.38253				0.955022				7.71462e-15	34.8	0.0052981	1	11	4	736.126	2941.48	-4.09781	58.453	11526	16/216	TiO2_EL_3REP_2nd_attempt.raw
b		Medium	kLsVPtSDEEDEVPAPkPR	Q8NE71	S3; T6;	1	S(3): 66.7; T(6): 66.7; S(7): 66.7	117421	117323	136007	166276	105679	117323	102005	166276	0.965238				1.41726				1.11018				9.47153	28.06	0.0244633	1	2	4	736.129	2941.49	-0.196847	58.0492	13093	20/216	TiO2_El_2nd_Rep.raw
b,c	4		kLsVPtSDEEDEVPAPkPR	Q8NE71	S3; T6;												1.0352	0.308429	29.7942		1.39845	0.233185	16.6745		0.975018	0.0797517	8.17951
a		Medium	kLsVPtsDEEDEVPAPkPR	Q8NE71	S3; T6; S7;	1	S(3): 100.0; T(6): 100.0; S(7): 100.0	151194	154007	157240	211640	120955	154007	157240	131217	1.29998				0.852019				1.27326				7.38066	26.03	0.0411608	1	3	4	756.119	3021.45	-1.6535	57.4775	12632	13/216	TiO2.raw
b		High	kLsVPtsDEEDEVPAPkPR	Q8NE71	S3; T6; S7;	1	S(3): 100.0; T(6): 100.0; S(7): 100.0	396284	258401	588530	257441	356655	258401	441397	257441	1.2376				0.996283				0.724513				10.5135	36.89	0.00329478	1	1	4	756.121	3021.46	0.447365	58.7961	13303	18/216	TiO2_El_2nd_Rep.raw
a,b	2		kLsVPtsDEEDEVPAPkPR	Q8NE71	S3; T6; S7;												1.26879	0.0311901	2.45825		0.924151	0.0721318	7.8052		0.998885	0.274372	27.4678
a		High	kPAQEETEEtSsQESAEED	P52926	S11; S12	0.0303	T(7): 0.0; T(10): 2.1; S(11): 97.9; S(12): 97.9; S(15): 2.1	63774.2	62117.5	49729.5	82657.7	51019.3	62117.5	49729.5	51247.8	0.974719				0.825014				1.21753				84.848	66.25	1.28054e-06	0	1	3	914.714	2742.13	-1.44426	42.0504	8190	15/204	TiO2.raw
a		High	kPAQEETEEtSsQESAEED	P52926	S11; S12	0.025	T(7): 0.0; T(10): 3.2; S(11): 98.1; S(12): 98.1; S(15): 0.5	226862	140421	160249	307327	181490	140421	160249	190543	0.882963				1.35694				0.773712				57.7249	40.19	0.000502527	0	1	3	914.714	2742.13	-1.84491	41.3406	7974	14/204	TiO2.raw
a		High	kPAQEETEEtsSQESAEED	P52926	S11; S12	0.1042	T(7): 0.0; T(10): 3.2; S(11): 96.8; S(12): 96.8; S(15): 3.2	91702.8	85113.9	87535.2	225380	73362.2	85113.9	87535.2	139736	1.19319				1.64175				1.16019				63.7663	48.38	7.62359e-05	0	2	2	1371.57	2742.13	-1.86227	41.5018	8024	16/204	TiO2.raw
c		High	kPAQEETEETssQESAEED	P52926	S11; S12	0.0233	T(7): 0.0; T(10): 5.6; S(11): 94.4; S(12): 94.4; S(15): 5.6	12996.7	15272.9	12135.2	12815	12996.7	12218.3	10921.7	11533.5	0.840347				0.943948				0.940113				59.7752	42.93	0.000231746	0	7	3	914.712	2742.12	-3.84817	41.4482	7079	12/204	TiO2_EL_3REP_2nd_attempt.raw
a		High	kPAQEETEETssQESAEED	P52926	S11; S12	0.0357	T(7): 0.0; T(10): 10.1; S(11): 89.9; S(12): 89.9; S(15): 10.1	94686.9	92869	131794	160003	75749.5	92869	131794	99201.9	1.73987				1.06819				1.226				103.701	27.66	0.00839839	0	1	2	1371.57	2742.12	-2.7526	41.6987	8083	12/204	TiO2.raw
a,b,c	5		kPAQEETEETssQESAEED	P52926	S11; S12												1.29011	0.449761	34.8623		1.00607	0.0621222	6.17474		1.08306	0.142944	13.1982
b		High	kPAQEETEEtssQESAEED	P52926	T7; S11; S12	0.1786	T(7): 89.3; T(10): 27.4; S(11): 81.7; S(12): 81.7; S(15): 19.8	24307.7	29319	34650.4	18918.2	21876.9	29319	25987.8	18918.2	1.18791				0.645254				1.34018				30.3863	27.56	0.00526164	0	8	3	941.371	2822.1	0.23242	50.3615	10873	21/204	TiO2_El_2nd_Rep.raw
b		High	kPAQEETEEtssQESAEED	P52926	T10; S11; S12/S15	0.2222	T(7): 27.8; T(10): 68.1; S(11): 68.1; S(12): 68.1; S(15): 68.1	56968	23671.3	28480.2	26527.5	51271.2	23671.3	21360.1	26527.5	0.416611				1.12066				0.461689				9.47153	27.48	0.00473419	0	2	3	941.37	2822.1	-0.546174	49.6307	10651	20/204	TiO2_El_2nd_Rep.raw
b		Medium	kPAQEETEEtssQESAEED	P52926	S11; S12;S15	1	T(7): 51.6; T(10): 51.6; S(11): 65.6; S(12): 65.6; S(15): 65.6	35567	20738.6	43729.3	27433.5	32010.3	20738.6	32796.9	27433.5	1.02457				1.32282				0.647873				35.827	21.57	0.0208988	0	4	3	941.366	2822.08	-5.02311	48.7388	10390	11/204	TiO2_El_2nd_Rep.raw
a		High	kPAQEETEEtssQESAEED	P52926	T7/T10; S11; S12	0.2439	T(7): 53.9; T(10): 53.9; S(11): 87.9; S(12): 87.9; S(15): 16.5	216013	132801	104431	53289.6	172811	132801	104431	33039.6	0.604306				0.248789				0.768479				35.827	40.55	0.000286341	0	1	3	941.369	2822.09	-1.64918	43.9334	8755	10/204	TiO2.raw
a		High	kPAQEETEEtssQESAEED	P52926	T7; S11; S12/S15	0.2308	T(7): 91.2; T(10): 16.9; S(11): 64.0; S(12): 64.0; S(15): 64.0	118261	85265.9	46150.3	56602.1	94608.8	85265.9	46150.3	35093.3	0.487801				0.411575				0.901247				25.9085	26.18	0.00783219	0	1	3	941.37	2822.09	-1.5843	43.7182	8690	8/204	TiO2.raw
a,b	5		kPAQEETEEtssQESAEED	P52926	3P, ambigous												0.74424	0.305977	41.1127		0.74982	0.410422	54.736		0.853036	0.547089	64.1343
c		High	kPAQEETEETsSQESAEED	P52926	S12	0.0312	T(7): 6.0; T(10): 23.5; S(11): 23.5; S(12): 23.5; S(15): 23.5	10996.9	13059.7	19281.8	23880.5	10996.9	10447.8	17353.6	21492.5	1.57804				2.05714				0.950062				9.47153	32.47	0.00416186	0	8	2	1331.58	2662.15	-4.47762	41.6128	7127	21/204	TiO2_EL_3REP_2nd_attempt.raw
b		High	kPAQEETEETSsQESAEED	P52926	S12	0.0278	T(7): 20.0; T(10): 20.0; S(11): 20.0; S(12): 20.0; S(15): 20.0	48007.8	36667.1	95963.3	62534	43207	36667.1	71972.5	62534	1.66576				1.70545				0.848637				9.47153	35.92	0.00208525	0	1	3	888.06	2662.17	0.0110199	41.0382	8091	13/204	TiO2_El_2nd_Rep.raw
a		High	kPAQEETEETSsQESAEED	P52926	S12	1	T(7): 0.7; T(10): 31.7; S(11): 31.7; S(12): 31.7; S(15): 4.1	64864.4	64679.8	78149.3	126159	51891.5	64679.8	78149.3	78218.3	1.50601				1.20931				1.24644				25.9085	35.21	0.00239534	0	2	3	888.059	2662.16	-1.77728	40.2521	7650	9/204	TiO2.raw
a		High	kPAQEETEETsSQESAEED	P52926	S12	0.1613	T(7): 1.4; T(10): 31.1; S(11): 31.1; S(12): 31.1; S(15): 5.4	65757.9	61669.1	47408.2	123384	52606.3	61669.1	47408.2	76498.4	0.901189				1.24047				1.17228				17.0465	62.04	5.00138e-06	0	1	3	888.059	2662.16	-1.57094	40.6445	7766	16/204	TiO2.raw
a,b,c	4		kPAQEETEETsSQESAEED	P52926	S12												1.41275	0.300719	21.2861		1.55309	0.351138	22.609		1.14016	0.650564	57.0592
b	1	Medium	kPsPQPSsPR	O75909	S3; S8	1	S(3): 99.9; S(7): 50.0; S(8): 50.0	494665	506553	639133	410756	445199	506553	479350	410756	1.07671	1.07671			0.810885	0.810885			1.13781	1.13781			65.7846	23.77	0.0344202	0	1	3	566.951	1698.84	-0.741145	37.2266	6942	5/108	TiO2_El_2nd_Rep.raw
c		High	kPsTSDDsDSNFEk	P11388	S3; S8;	1	S(3): 86.5; T(4): 7.3; S(5): 7.3; S(8): 91.5; S(10): 7.3	59415.5	55818.4	40322.7	72320.3	59415.5	44654.7	36290.4	65088.3	0.610791				1.45759				0.751567				59.899	33.36	0.0047977	0	10	3	802.032	2404.08	-4.6651	51.3427	9842	9/156	TiO2_EL_3REP_2nd_attempt.raw
b		High	kPsTSDDsDSNFEk	P11388	S3; S8;	0.1818	S(3): 90.2; T(4): 4.9; S(5): 4.9; S(8): 94.8; S(10): 5.2	253880	199089	192608	287141	228492	199089	144456	287141	0.632216				1.44228				0.871316				85.446	32.92	0.00462007	0	2	3	802.036	2404.09	0.20942	50.9417	11044	8/156	TiO2_El_2nd_Rep.raw
a		High	kPsTSDDsDSNFEk	P11388	S3; S8;	1	S(3): 94.4; T(4): 5.3; S(5): 0.7; S(8): 99.2; S(10): 0.4	342788	271598	199885	472303	274230	271598	199885	292828	0.728895				1.07817				0.990402				84.2801	31.38	0.00756891	0	3	3	802.034	2404.09	-1.92318	49.8258	10498	10/156	TiO2.raw
a,b,c	3		kPsTSDDsDSNFEk	P11388	S3; S8;												0.657301	0.051375	7.81605		1.32601	0.175365	13.225		0.871095	0.0975043	11.1933
a		High	kPstSDDsDSNFEk	P11388	S3; T4; S8;	0.0769	S(3): 99.6; T(4): 88.7; S(5): 21.3; S(8): 79.0; S(10): 11.4	56825.9	49634.5	46923.3	84591.5	45460.7	49634.5	46923.3	52446.7	1.03217				1.05666				1.09181				61.1608	26.08	0.0187419	0	24	3	828.69	2484.05	-1.772	51.5231	10991	9/156	TiO2.raw
a		High	kPstSDDsDSNFEk	P11388	S3; T4; S8;	0.0667	S(3): 66.7; T(4): 66.7; S(5): 66.7; S(8): 95.6; S(10): 4.4	121146	113322	101806	145081	96916.5	113322	101806	89950.4	1.05045				0.793759				1.16928				68.6916	30.17	0.00668321	0	10	3	828.693	2484.06	1.91361	51.6774	11033	9/156	TiO2.raw
a	2		kPstSDDsDSNFEk	P11388	S3; T4; S8;												1.04131	0.00914174	0.877905		0.925209	0.131451	14.2077		1.13054	0.0387333	3.42608
a	1	High	kQQQEPTGEPsPk	P52926	S11;	1	T(7): 0.3; S(11): 99.7	719593	540786	593766	1.12195e+06	575674	540786	593766	695611	1.03143	1.03143			1.2863	1.2863			0.939395	0.939395			42.3028	28.81	0.0138099	1	2	3	741.066	2221.18	-0.226841	39.3461	7377	11/144	TiO2.raw
a	1	High	kQSQIQNQQGEDsGsDPEDTY	P18858	S13; S15	0.321	S(3): 0.0; S(13): 97.5; S(15): 97.5; T(20): 2.5; Y(21): 2.5	19969.3	18638	24043.9	37023.4	15975.5	18638	24043.9	22954.5	1.50505	1.50505			1.2316	1.2316			1.16667	1.16667			81.7266	80.58	6.03739e-08	1	4	3	991.423	2972.26	-1.67793	47.7864	9895	16/216	TiO2.raw
b		High	kSLDsDESEDEEDDYQQk	Q13442	S5;	0.119	S(2): 47.0; S(5): 47.0; S(8): 5.7; Y(15): 0.2	54520.5	60889.6	68685.5	56859.7	49068.4	60889.6	51514.1	56859.7	1.04984				0.933817				1.24091				26.8371	41.84	0.000834661	1	3	3	976.448	2927.33	-0.0590766	51.3326	11161	12/204	TiO2_El_2nd_Rep.raw
c		High	kSLDsDESEDEEDDYQQk	Q13442	S5;	0.1837	S(2): 9.1; S(5): 81.7; S(8): 9.1; Y(15): 0.0	52973.9	84710.7	63552.8	74849.1	52973.9	67768.5	57197.6	67364.2	1.07973				0.994034				1.27928				79.5802	49.1	0.000151323	1	4	3	976.444	2927.32	-3.37426	51.8762	9981	13/204	TiO2_EL_3REP_2nd_attempt.raw
b,c	2		kSLDsDESEDEEDDYQQk	Q13442	S5;												1.06479	0.0149441	1.40348		0.963925	0.0301084	3.12352		1.2601	0.0191842	1.52244
b		Medium	ksLSDsESDDSk	Q13185	S2; S6;	0.1379	S(2): 98.5; S(4): 11.6; S(6): 88.4; S(8): 1.5; S(11): 0.0	141953	108459	145996	180984	127757	108459	109497	180984	0.85707				1.66868				0.848947				56.9018	28.99	0.0129968	1	4	3	715.671	2145	0.0625314	46.5348	9731	9/132	TiO2_El_2nd_Rep.raw
a		High	ksLsDSESDDSk	Q13185	S4; S6;	0.1111	S(2): 12.7; S(4): 91.9; S(6): 86.0; S(8): 7.9; S(11): 1.5	402494	294657	313642	517900	321995	294657	313642	321098	0.974057				1.08973				0.915098				22.99	26.76	0.0195048	1	3	3	715.67	2145	-0.876473	45.4238	9198	11/132	TiO2.raw
a,b	2		ksLsDSESDDSk	Q13185	S2/S4; S6;												0.915564	0.0584937	6.38881		1.37921	0.289472	20.9883		0.882022	0.0330755	3.74996
b		Medium	kTSsDDEsEEDEDDLLQR	Q9Y5J1	S4; S8	0.129	T(2): 50.0; S(3): 50.0; S(4): 50.0; S(8): 50.0	58829.4	47259.8	89312.5	49873.7	52946.5	47259.8	66984.4	49873.7	1.26513				1.05531				0.892597				9.88639	30.94	0.00620141	1	6	3	910.387	2729.15	-0.310115	55.9713	12509	22/204	TiO2_El_2nd_Rep.raw
a		High	kTsSDDEsEEDEDDLLQR	Q9Y5J1	S3; S8	0.1389	T(2): 38.1; S(3): 38.1; S(4): 38.1; S(8): 85.8	72124.4	61286	76365.3	63456.6	57699.5	61286	76365.3	39343.1	1.3235				0.641958				1.06216				17.7115	35.77	0.00207907	1	12	3	910.387	2729.15	-0.108838	54.8293	11928	23/204	TiO2.raw
a,b	2		kTsSDDEsEEDEDDLLQR	Q9Y5J1	2P, ambigous (XP; S8)												1.29432	0.0291824	2.25466		0.848634	0.206675	24.3539		0.977377	0.0847805	8.67429
c		High	kVMDsDEDDDY	O14737	S5	1	S(5): 87.3; Y(11): 12.7	38934.9	77348	72167.4	21834.1	38934.9	61878.4	64950.7	19650.7	1.66819				0.317569				1.58928				13.9586	29.11	0.00251625	1	12	2	935.393	1869.78	-4.35149	54.0726	10561	10/100	TiO2_EL_3REP_2nd_attempt.raw
c		Medium	kVMDsDEDDDY	O14737	S5	1	S(5): 99.8; Y(11): 0.2	42746.7	98604.9	107676	30173.9	42746.7	78883.9	96908.2	27156.5	2.26703				0.344259				1.84538				42.5518	20.97	0.0163966	1	8	2	935.393	1869.78	-4.22092	54.2442	10603	8/100	TiO2_EL_3REP_2nd_attempt.raw
a		High	kVmDsDEDDDY	O14737	S5	1	S(5): 99.7; Y(11): 0.3	342490	508215	491954	222005	273992	508215	491954	137643	1.79551				0.270837				1.85485				30.0692	20.95	0.0224987	1	3	2	943.393	1885.78	-1.55334	46.2126	9433	10/100	TiO2.raw
a,c	4		kVmDsDEDDDY	O14737	S5												1.91024	0.257588	13.4846		0.310888	0.0303447	9.76063		1.76317	0.123021	6.97726
a	1	Medium	kVMDsDEDDDY	O14737	Y11	1	S(5): 5.4; Y(11): 94.6	67567.4	64708.2	115480	54242.3	54054	64708.2	115480	33630.2	2.13639	2.13639			0.519721	0.519721			1.1971	1.1971			15.4726	18.07	0.0491259	1	10	2	935.396	1869.78	-1.41361	52.5252	11281	7/100	TiO2.raw
a	1	High	kVVEAVNsDsDSEFGIPk	Q02880	S8; S10;	0.0968	S(8): 99.1; S(10): 96.1; S(12): 4.9	20681.7	17603.9	16904.2	23785.5	16545.3	17603.9	16904.2	14747	1.02169	1.02169			0.837713	0.837713			1.06398	1.06398			53.2671	30.66	0.0138301	1	33	3	923.464	2768.38	0.0768687	67.114	14851	11/204	TiO2.raw
b		High	kYDSDsDDD	O14530	S6	1	Y(2): 0.0; S(4): 1.4; S(6): 98.6	744827	695956	807883	548456	670345	695956	605912	548456	0.903881				0.788061				1.03821				42.5598	29.1	0.0027681	1	1	2	799.337	1597.67	-0.366031	40.2647	7856	8/80	TiO2_El_2nd_Rep.raw
a		High	kYDSDsDDD	O14530	S6	0.3939	Y(2): 0.0; S(4): 0.9; S(6): 99.1	1.12922e+06	1.0201e+06	891550	1.13679e+06	903377	1.0201e+06	891550	704809	0.986908				0.690919				1.12921				43.582	32.7	0.00120832	1	2	2	799.336	1597.67	-0.900869	39.4853	7419	8/80	TiO2.raw
a		High	kYDSDsDDD	O14530	S6	0.3333	Y(2): 0.1; S(4): 1.0; S(6): 98.9	1.36086e+06	1.17992e+06	1.19886e+06	1.3685e+06	1.08869e+06	1.17992e+06	1.19886e+06	848470	1.10119				0.719089				1.0838				32.5501	26.58	0.00483529	1	1	2	799.336	1597.66	-1.43571	39.6571	7468	8/80	TiO2.raw
a,b	3		kYDSDsDDD	O14530	S6												0.997328	0.0808886	8.11054		0.73269	0.0408078	5.56959		1.08374	0.037153	3.42822
b	1	Medium	kYDsDSDDD	O14530	S4	1	Y(2): 0.7; S(4): 96.4; S(6): 2.9	416308	353558	599756	385105	374677	353558	449817	385105	1.20055	1.20055			1.08922	1.08922			0.943635	0.943635			35.2677	18.33	0.0330508	1	3	2	799.337	1597.67	-0.366031	39.795	7715	7/80	TiO2_El_2nd_Rep.raw
a	1	High	kYVIsDEEEEDDD	Q8WVC0	S5	1	Y(2): 2.2; S(5): 97.8	28204	23584.4	24875	24170.3	22563.2	23584.4	24875	14985.6	1.10246	1.10246			0.635401	0.635401			1.04526	1.04526			58.2361	34.25	0.00225502	1	13	2	1062.47	2123.93	-1.30703	54.7724	11913	7/120	TiO2.raw
b		Medium	lcDDGPQLPTsPR	O60504	S11	1	T(10): 4.9; S(11): 95.1	56773	65473.9	73784.9	60646.4	51095.7	65473.9	55338.7	60646.4	1.08304				0.926269				1.2814				57.5393	26.78	0.0130134	0	8	2	882.913	1764.82	-0.260228	57.7791	13019	9/120	TiO2_El_2nd_Rep.raw
a		High	lcDDGPQLPTsPR	O60504	S11	0.0571	T(10): 0.1; S(11): 99.9	109340	88137.3	91369.6	146347	87472.4	88137.3	91369.6	90734.9	1.04455				1.02947				1.0076				101.409	34.64	0.00231902	0	7	2	882.912	1764.82	-1.64361	56.3509	12327	9/120	TiO2.raw
a,b	2		lcDDGPQLPTsPR	O60504	S11												1.0638	0.019243	1.8089		0.977871	0.0516015	5.27692		1.1445	0.136897	11.9613
c		High	lDIDsPPITAR	P14618	S5	1	S(5): 100.0; T(9): 0.0	8802.81	15102.6	15286.4	15390.5	8802.81	12082.1	13757.8	13851.5	1.56288				1.14644				1.37253				81.1441	32.08	0.00430512	0	18	2	753.889	1506.77	-4.16185	65.9798	13075	7/80	TiO2_EL_3REP_2nd_attempt.raw
c		High	lDIDsPPITAR	P14618	S5	1	S(5): 100.0; T(9): 0.0	13183.7	15375	15404.2	17094.4	13183.7	12300	13863.7	15384.9	1.05159				1.25081				0.932974				131.278	27.09	0.0120192	0	40	2	753.888	1506.77	-4.89099	65.8142	13043	10/80	TiO2_EL_3REP_2nd_attempt.raw
b		Medium	lDIDsPPITAR	P14618	S5	1	S(5): 100.0; T(9): 0.0	35409.6	31754.2	44020.2	33149.3	31868.6	31754.2	33015.1	33149.3	1.03598				1.04393				0.996409				111.169	25.1	0.020705	0	15	2	753.892	1506.78	-0.597212	65.622	15035	7/80	TiO2_El_2nd_Rep.raw
a		High	lDIDsPPITAR	P14618	S5	1	S(5): 100.0; T(9): 0.0	31346.2	22156.8	27398.2	45513.8	25076.9	22156.8	27398.2	28218.5	1.09256				1.27358				0.883552				122.243	26.06	0.0184568	0	13	2	753.891	1506.77	-1.73141	63.8672	14176	9/80	TiO2.raw
a,b,c	4		lDIDsPPITAR	P14618	S5												1.18575	0.218716	18.4453		1.17869	0.0913851	7.7531		1.04637	0.192513	18.3982
c	1	Medium	lDNtPAsPPRSPAEPNDIPIAk	O95359	T4; S7;	0.0323	T(4): 12.3; S(7): 93.8; S(11): 93.8	2721.96	5605.68	3280.98	5268.59	2721.96	4484.55	2952.89	4741.73	1.08484	1.08484			1.05735	1.05735			1.64754	1.64754			53.536	30.74	0.0133669	1	46	3	973.484	2918.44	-3.11505	63.5502	12601	30/244	TiO2_EL_3REP_2nd_attempt.raw
c		High	lDQPVsAPPsPR	Q16204	S6; S10	1	S(6): 100.0; S(10): 100.0	23995.4	29922.3	22130.5	29471.1	23995.4	23937.9	19917.5	26524	0.830055				1.10804				0.997603				69.7905	29	0.00541338	0	5	3	551.59	1652.76	-4.85628	50.3256	9564	10/124	TiO2_EL_3REP_2nd_attempt.raw
c		Medium	lDQPVsAPPsPR	Q16204	S6; S10	1	S(6): 100.0; S(10): 100.0	44681.3	56064.6	45149.4	57134.6	44681.3	44851.7	40634.4	51421.1	0.909428				1.14647				1.00381				82.4329	25.45	0.0115466	0	6	2	826.882	1652.76	-4.58964	50.663	9655	7/124	TiO2_EL_3REP_2nd_attempt.raw
b		Medium	lDQPVsAPPsPR	Q16204	S6; S10	1	S(6): 100.0; S(10): 100.0	90197	60986.6	148406	100223	81177.3	60986.6	111305	100223	1.37113				1.64336				0.751277				59.972	22.5	0.0326158	0	4	2	826.886	1652.76	-0.527411	50.8217	11008	8/124	TiO2_El_2nd_Rep.raw
a		High	lDQPVsAPPsPR	Q16204	S6; S10	1	S(6): 100.0; S(10): 100.0	76520.8	77889	71316.5	117272	61216.6	77889	71316.5	72708.6	1.16499				0.93349				1.27235				63.0171	28.38	0.00885788	0	3	3	551.592	1652.76	-1.53263	49.6774	10454	8/124	TiO2.raw
b		Medium	lDQPVsAPPsPR	Q16204	S6; S10	1	S(6): 100.0; S(10): 100.0	189529	141730	244199	210730	170576	141730	183149	210730	1.07371				1.48684				0.830892				94.6791	21.99	0.0373123	0	2	2	826.886	1652.77	0.358888	50.1856	10817	7/124	TiO2_El_2nd_Rep.raw
a		High	lDQPVsAPPsPR	Q16204	S6; S10	1	S(6): 100.0; S(10): 100.0	189810	155914	159385	278890	151848	155914	159385	172912	1.04964				1.10902				1.02678				107.475	26.42	0.0129979	0	7	2	826.885	1652.76	-0.896703	49.2821	10340	9/124	TiO2.raw
b		High	lDQPVsAPPsPR	Q16204	S6; S10	1	S(6): 100.0; S(10): 100.0	160775	178437	292967	289238	144697	178437	219726	289238	1.51852				1.62096				1.23317				116.046	33.56	0.00266536	0	1	2	826.887	1652.77	0.654321	50.3903	10878	10/124	TiO2_El_2nd_Rep.raw
a		High	lDQPVsAPPsPR	Q16204	S6; S10	1	S(6): 100.0; S(10): 100.0	237923	193829	193425	359597	190339	193829	193425	222950	1.01621				1.15024				1.01834				100.846	25.98	0.0153932	0	3	2	826.885	1652.76	-1.56143	49.6722	10452	10/124	TiO2.raw
a		High	lDQPVsAPPsPR	Q16204	S6; S10	1	S(6): 100.0; S(10): 100.0	283477	299947	287235	439522	226781	299947	287235	272504	1.26657				0.908506				1.32263				110.5	39.72	0.000634625	0	1	2	826.885	1652.76	-1.41371	49.4574	10389	8/124	TiO2.raw
a,b,c	9		lDQPVsAPPsPR	Q16204	S6; S10												1.13336	0.208182	18.3686		1.2341	0.26324	21.3305		1.05076	0.182871	17.4037
a	1	High	lDSQPQETsPELPR	O14545	S9	0.25	S(3): 0.0; T(8): 0.4; S(9): 99.6	32945.1	35841.3	39879	69068.3	26356.1	35841.3	39879	42822.4	1.51309	1.51309			1.19478	1.19478			1.35989	1.35989			103.662	35.86	0.00197158	0	7	3	635.976	1905.91	-1.75067	53.4202	11535	9/144	TiO2.raw
a		High	lEIsPDSsPER	Q99959	S4; S8	1	S(4): 100.0; S(7): 0.3; S(8): 99.7	28830.9	28224.7	25831.9	39362.3	23064.7	28224.7	25831.9	24404.6	1.11997				0.864654				1.22372				106.808	20.49	0.0294791	0	19	2	809.85	1618.69	-2.19721	55.7869	12178	8/80	TiO2.raw
b		High	lEIsPDsSPER	Q99959	S4; S8	0.0968	S(4): 100.0; S(7): 0.4; S(8): 99.6	70603	46630	70185.9	63395.6	63542.7	46630	52639.4	63395.6	0.82841				1.35955				0.733836				70.5721	31.06	0.00258532	0	11	2	809.853	1618.7	0.819304	56.574	12683	12/80	TiO2_El_2nd_Rep.raw
a		High	lEIsPDsSPER	Q99959	S4; S8	0.04	S(4): 100.0; S(7): 5.5; S(8): 94.5	42703.1	46036.2	44485.4	67568	34162.5	46036.2	44485.4	41892.2	1.30217				0.909984				1.34757				81.7013	24.69	0.0112076	0	16	2	809.851	1618.69	-1.51849	55.5566	12119	10/80	TiO2.raw
a,b	3		lEIsPDsSPER	Q99959	S4; S7												1.08352	0.195122	18.0082		1.04473	0.223378	21.3814		1.10171	0.264992	24.0528
a		Medium	lELQGPRGsPNAR	P19338	S9	1	S(9): 100.0	445347	494448	490490	696974	356278	494448	490490	432124	1.37671				0.873953				1.38782				56.5512	23.59	0.0446273	1	0	3	568.63	1703.88	-1.56365	49.0866	10280	15/132	TiO2.raw
a		Medium	lELQGPRGsPNAR	P19338	S9	1	S(9): 100.0	648088	469813	541376	890963	518470	469813	541376	552397	1.04418				1.17578				0.906152				49.335	24.3	0.0401258	1	0	3	568.63	1703.88	-2.20844	48.8764	10217	13/132	TiO2.raw
a	2		lELQGPRGsPNAR	P19338	S9												1.21044	0.166264	13.7358		1.02487	0.150914	14.7252		1.14698	0.240832	20.997
a	1	High	lEPVsPPsPPHTDPELELVPPR	Q9Y618	S5; S8	1	S(5): 100.0; S(8): 100.0; T(12): 0.1	1958.18	2036.24	2884.62	4372.66	1566.54	2036.24	2884.62	2711.05	1.8414	1.8414			1.3314	1.3314			1.29983	1.29983			61.8936	30.23	0.0135624	0	138	3	931.454	2792.35	-1.09143	72.1771	15825	30/168	TiO2.raw
b	1	Medium	lGSQHsPGR	Q8IZP0	S6	1	S(3): 0.0; S(6): 100.0	43529	46886	58871.4	42067.9	39176.1	46886	44153.6	42067.9	1.12705	1.12705			0.897238	0.897238			1.1968	1.1968			60.4036	21.4	0.0210086	0	3	3	416.541	1247.61	-0.0429581	33.182	5722	5/84	TiO2_El_2nd_Rep.raw
a	1	Medium	lGstsGEESDLEREVsDSEAGGGPQGERk	Q9BW71	S3; T4; S5; S16;	1	S(3): 74.2; T(4): 74.2; S(5): 74.2; S(9): 74.2; S(16): 51.6; S(18): 51.6	19790.4	17942.7	13236.8	27937.9	15832.3	17942.7	13236.8	17321.5	0.836058	0.836058			0.965377	0.965377			1.1333	1.1333			19.0522	21.75	0.0517967	2	32	4	936.137	3741.53	-2.85049	63.4403	14079	20/288	TiO2.raw
b		High	lIHEQEQQSsS	Q96FQ6	S9/ S10/S11	0.0789	S(9): 33.3; S(10): 33.3; S(11): 33.3	111123	89241.4	142373	57270.2	100011	89241.4	106780	57270.2	1.06768				0.641745				0.892316				62.707	37.69	0.00085959	0	2	2	797.869	1594.73	-0.571941	45.2982	9366	6/98	TiO2_El_2nd_Rep.raw
b		High	lIHEQEQQsSS	Q96FQ6	S9	0.0588	S(9): 90.4; S(10): 4.8; S(11): 4.8	75086.7	92185.8	110321	79011.7	67578.1	92185.8	82740.4	79011.7	1.22437				0.857092				1.36414				70.0861	33.86	0.00207631	0	2	2	797.869	1594.73	-0.495395	45.5247	9435	9/98	TiO2_El_2nd_Rep.raw
a		High	lIHEQEQQsSS	Q96FQ6	S9/ S10/S11	0.0741	S(9): 33.3; S(10): 33.3; S(11): 33.3	227928	202448	180435	291732	182342	202448	180435	180874	0.98954				0.893433				1.11026				62.707	27.46	0.00924288	0	2	2	797.867	1594.73	-2.17941	44.1385	8816	12/98	TiO2.raw
b		High	lIHEQEQQSsS	Q96FQ6	S9/ S10/S11	0.0645	S(9): 33.3; S(10): 33.3; S(11): 33.3	104673	100308	117671	89600.7	94205.7	100308	88253.2	89600.7	0.936814				0.893255				1.06478				62.707	31.41	0.00332474	0	2	2	797.869	1594.73	0.0404273	45.0929	9305	5/98	TiO2_El_2nd_Rep.raw
a		High	lIHEQEQQSsS	Q96FQ6	S9/ S10/S11	0.0789	S(9): 33.3; S(10): 33.3; S(11): 33.3	192189	152317	137886	264462	153751	152317	137886	163966	0.896812				1.07648				0.990674				77.6124	38.41	0.000764321	0	4	2	797.868	1594.73	-1.41395	43.7501	8702	6/98	TiO2.raw
a		High	lIHEQEQQSsS	Q96FQ6	S9/ S10/S11	0.0789	S(9): 33.3; S(10): 33.3; S(11): 33.3	315270	267817	182754	429057	252216	267817	182754	266015	0.724593				0.993272				1.06186				77.6124	38.04	0.000832292	0	1	2	797.868	1594.73	-1.3374	43.9284	8753	6/98	TiO2.raw
a,b	4		lIHEQEQQSsS	Q96FQ6	1P, ambigous S9/ S10/S11												0.973302	0.15343	15.7638		0.892546	0.134249	15.0411		1.08067	0.144576	13.3783
b		Medium	lIRGPGENGDDs	Q6IBS0	S12	1	S(12): 100.0	96495.7	67187.9	143308	102871	86846.1	67187.9	107481	102871	1.23761				1.53109				0.773644				59.0495	23.15	0.0193669	1	2	2	769.855	1538.7	-1.03175	52.447	11489	9/116	TiO2_El_2nd_Rep.raw
b		High	lIRGPGENGDDs	Q6IBS0	S12	1	S(12): 100.0	134746	120305	177981	128641	121271	120305	133486	128641	1.10072				1.06928				0.992035				73.4979	31.96	0.00245166	1	3	2	769.856	1538.7	-0.0797534	52.2405	11428	10/116	TiO2_El_2nd_Rep.raw
a		High	lIRGPGENGDDs	Q6IBS0	S12	1	S(12): 100.0	120706	103186	101967	158778	96564.5	103186	101967	98442.6	1.05595				0.954034				1.06857				65.2098	29.98	0.00406869	1	7	2	769.855	1538.7	-1.42842	50.6447	10739	11/116	TiO2.raw
a		High	lIRGPGENGDDs	Q6IBS0	S12	1	S(12): 100.0	158317	147200	160482	267029	126654	147200	160482	165558	1.26709				1.12472				1.16222				56.4654	25.62	0.0116517	1	3	2	769.854	1538.7	-2.22175	50.8284	10790	11/116	TiO2.raw
a,b	4		lIRGPGENGDDs	Q6IBS0	S12												1.16534	0.0890457	7.64117		1.16978	0.217497	18.593		0.999117	0.143453	14.358
a		High	lksEDGVEGDLGETQSR	Q09666	S3	1	S(3): 99.9; T(14): 0.1; S(16): 0.1	39198	52658.6	42248.7	100703	31358.4	52658.6	42248.7	62435.6	1.34728				1.18567				1.67925				49.1171	26.16	0.0277208	1	12	3	786.723	2358.16	-1.40806	55.2139	12031	21/188	TiO2.raw
a		High	lksEDGVEGDLGETQSR	Q09666	S3	1	S(3): 100.0; T(14): 0.0; S(16): 0.0	33288	61371.2	59409.9	109799	26630.4	61371.2	59409.9	68075.6	2.2309				1.10924				2.30455				111.408	39.52	0.00126764	1	12	2	1179.58	2358.16	-1.50589	54.3942	11810	22/188	TiO2.raw
c		High	lksEDGVEGDLGETQSR	Q09666	S3	1	S(3): 99.9; T(14): 0.0; S(16): 0.0	64350.6	147771	122978	144670	64350.6	118217	110681	130203	1.71996				1.10138				1.83708				41.0448	36.66	0.00224405	1	2	3	786.721	2358.15	-4.97988	56.7237	11166	24/188	TiO2_EL_3REP_2nd_attempt.raw
b		Medium	lksEDGVEGDLGETQSR	Q09666	S3	1	S(3): 100.0; T(14): 0.0; S(16): 0.0	150698	254817	310432	332734	135628	254817	232824	332734	1.71664				1.30578				1.8788				66.5062	32.51	0.00656426	1	2	3	786.724	2358.16	-1.01982	55.8936	12486	12/188	TiO2_El_2nd_Rep.raw
b		Medium	lksEDGVEGDLGETQSR	Q09666	S3	1	S(3): 100.0; T(14): 0.0; S(16): 0.0	127880	271871	476139	557554	115092	271871	357104	557554	3.10276				2.0508				2.3622				39.5903	31.75	0.00771937	1	1	3	786.724	2358.16	-0.165698	56.2399	12587	22/188	TiO2_El_2nd_Rep.raw
c		High	lksEDGVEGDLGETQSR	Q09666	S3	1	S(3): 100.0; T(14): 0.0; S(16): 0.0	227929	642894	521339	597006	227929	514316	469205	537306	2.05856				1.0447				2.25647				61.0206	50.67	9.1703e-05	1	1	3	786.721	2358.15	-4.66928	56.5283	11136	15/188	TiO2_EL_3REP_2nd_attempt.raw
a		High	lksEDGVEGDLGETQSR	Q09666	S3	1	S(3): 100.0; T(14): 0.0; S(16): 0.0	185132	375407	334624	669792	148106	375407	334624	415271	2.25936				1.10619				2.53472				54.6487	41.06	0.000897027	1	5	3	786.723	2358.16	-1.40806	54.3031	11783	14/188	TiO2.raw
a		High	lksEDGVEGDLGETQSR	Q09666	S3	1	S(3): 99.9; T(14): 0.0; S(16): 0.0	231727	490515	399426	994440	185381	490515	399426	616553	2.15462				1.25695				2.64598				44.2463	29.89	0.0118976	1	1	3	786.724	2358.16	-1.33041	54.6473	11876	24/188	TiO2.raw
a,b,c	8		lksEDGVEGDLGETQSR	Q09666	S3												2.07376	0.48801	23.5326		1.27009	0.306202	24.1087		2.18738	0.327138	14.9557
b		Medium	lLEDSEEssEETVSR	O60231	S8; S9	1	S(5): 0.1; S(8): 99.9; S(9): 99.9; T(12): 0.0; S(14): 0.0	7834.63	8923.74	13274.5	10746.4	7051.17	8923.74	9955.87	10746.4	1.41195				1.20425				1.26557				67.2061	25.93	0.010849	0	21	3	700.294	2098.87	-0.324578	60.7314	13843	15/112	TiO2_El_2nd_Rep.raw
b		Medium	lLEDSEEssEETVSR	O60231	S8; S9	1	S(5): 0.0; S(8): 100.0; S(9): 100.0; T(12): 0.0; S(14): 0.0	10579.1	9386.6	9671.6	12457.9	9521.21	9386.6	7253.7	12457.9	0.761846				1.3272				0.985862				75.1974	21.42	0.0292049	0	15	3	700.294	2098.87	-0.150097	60.8051	13862	15/112	TiO2_El_2nd_Rep.raw
b		High	lLEDSEEssEETVSR	O60231	S8; S9	0.4	S(5): 0.0; S(8): 100.0; S(9): 100.0; T(12): 0.0; S(14): 0.0	12924.4	10880.6	12064.7	13870.8	11632	10880.6	9048.5	13870.8	0.777898				1.27482				0.935399				121.278	39.61	0.000464931	0	15	2	1049.94	2098.87	-0.172771	60.9755	13902	10/112	TiO2_El_2nd_Rep.raw
b		High	lLEDSEEssEETVSR	O60231	S8; S9	0.2414	S(5): 0.0; S(8): 100.0; S(9): 100.0; T(12): 0.0; S(14): 0.0	18352.5	14386	24418.1	15707	16517.3	14386	18313.6	15707	1.10875				1.09183				0.870969				95.508	28.69	0.00574631	0	7	2	1049.94	2098.87	-0.172771	60.719	13839	12/112	TiO2_El_2nd_Rep.raw
a		High	lLEDSEEssEETVSR	O60231	S8; S9	1	S(5): 0.0; S(8): 100.0; S(9): 100.0; T(12): 0.0; S(14): 0.0	18773.5	11332	9180.74	37467.4	15018.8	11332	9180.74	23229.8	0.611282				2.04992				0.754523				86.095	31.91	0.00257668	0	9	3	700.293	2098.86	-1.0225	59.4233	13157	15/112	TiO2.raw
a		High	lLEDSEEssEETVSR	O60231	S8; S9	1	S(5): 0.0; S(8): 100.0; S(9): 100.0; T(12): 0.0; S(14): 0.0	25300.4	17493.4	14193.8	38287.2	20240.3	17493.4	14193.8	23738.1	0.701263				1.35697				0.864283				74.1019	21.99	0.0252965	0	12	3	700.293	2098.86	-1.80766	59.2403	13112	15/112	TiO2.raw
a		High	lLEDSEEssEETVSR	O60231	S8; S9	0.4286	S(5): 0.0; S(8): 100.0; S(9): 100.0; T(12): 0.0; S(14): 0.0	28748.5	18900	18459.6	39617.6	22998.8	18900	18459.6	24562.9	0.802631				1.29963				0.821781				138.577	41.8	0.00024776	0	13	2	1049.94	2098.87	-0.638052	59.5466	13184	15/112	TiO2.raw
a		High	lLEDSEEssEETVSR	O60231	S8; S9	0.2	S(5): 0.0; S(8): 100.0; S(9): 100.0; T(12): 0.0; S(14): 0.0	55025.4	34257.1	27588.1	69769.4	44020.3	34257.1	27588.1	43257	0.626713				1.26272				0.778212				145.098	34.79	0.0012612	0	9	2	1049.94	2098.86	-1.33597	59.27	13117	9/112	TiO2.raw
b		Medium	lLEDsEESsEETVSR	O60231	S8; S9	0.087	S(5): 0.2; S(8): 99.9; S(9): 99.9; T(12): 0.0; S(14): 0.0	19772.1	16548	12738.7	18080.9	17794.9	16548	9554.03	18080.9	0.536898				1.09263				0.929933				64.2785	22.69	0.0201851	0	13	2	1049.94	2098.87	-0.521732	60.6405	13818	13/112	TiO2_El_2nd_Rep.raw
a,b	9		lLEDsEESsEETVSR	O60231	S8; S9												0.81547	0.26124	32.0355		1.32889	0.270059	20.3222		0.911837	0.143811	15.7715
b		Medium	lLEDsEEsSEETVSR	O60231	S5; S8	1	S(5): 99.9; S(8): 97.0; S(9): 3.1; T(12): 0.0; S(14): 0.0	56106.8	46750.5	61864.1	30031.8	50496.1	46750.5	46398.1	30031.8	0.918844				0.642384				0.925824				109.552	20.43	0.0384936	0	6	2	1049.94	2098.87	-0.289091	60.1339	13687	10/112	TiO2_El_2nd_Rep.raw
a		High	lLEDsEEsSEETVSR	O60231	S5; S8	0.24	S(5): 99.8; S(8): 95.7; S(9): 4.5; T(12): 0.0; S(14): 0.0	82011.2	63502.6	68546.9	73857.2	65608.9	63502.6	68546.9	45791.4	1.04478				0.721095				0.967896				108.04	25.14	0.0116355	0	5	2	1049.94	2098.86	-1.4523	59.0387	13054	13/112	TiO2.raw
a,b	2		lLEDsEEsSEETVSR	O60231	S5; S8												0.981812	0.0629679	6.41344		0.681739	0.0393556	5.77282		0.888446	0.0843766	9.4971
a	1	Medium	lLEENETEAVTVPtPSPTPVR	Q9UHR4	T14	1	T(7): 0.0; T(11): 0.9; T(14): 83.5; S(16): 7.8; T(18): 7.8	2803.42	1298.45	1454.87	4488.97	2242.74	1298.45	1454.87	2783.16	0.648705	0.648705			2.14344	2.14344			0.578959	0.578959			43.9403	24.47	0.0537696	0	78	3	863.438	2588.3	-1.94253	66.9133	14811	10/224	TiO2.raw
c	1	Medium	lPDsDDDEDEETAIQR	Q96K21	S4	1	S(4): 100.0; T(12): 0.0	7570.89	11908.3	9759.88	10827.5	7570.89	9526.66	8783.89	9744.77	1.16022	1.16022			1.02289	1.02289			1.25833	1.25833			89.5112	22.13	0.0263311	0	40	3	719.637	2156.9	-4.90324	55.2527	10859	9/124	TiO2_EL_3REP_2nd_attempt.raw
c	1	High	lPsGSGAASPtGSAVDIR	Q09666	S3; T11	0.1316	S(3): 85.4; S(5): 14.6; S(9): 12.6; T(11): 74.8; S(13): 12.6	5028.78	11059.5	6723.15	7312.55	5028.78	8847.57	6050.83	6581.3	1.20324	1.20324			0.743854	0.743854			1.75939	1.75939			61.006	37.71	0.00110132	0	12	3	677.98	2031.93	-4.54634	58.9313	11638	16/136	TiO2_EL_3REP_2nd_attempt.raw
b		High	lPsGSGAASPTGSAVDIR	Q09666	S3	1	S(3): 94.8; S(5): 5.2; S(9): 0.0; T(11): 0.0; S(13): 0.0	10316.9	8054.6	8844.58	8216.68	9285.24	8054.6	6633.44	8216.68	0.714407				1.02012				0.867464				72.6939	33.41	0.00403593	0	20	2	976.488	1951.97	0.101149	58.5282	13231	10/136	TiO2_El_2nd_Rep.raw
c		High	lPsGSGAASPTGSAVDIR	Q09666	S3	0.1842	S(3): 91.0; S(5): 9.0; S(9): 0.0; T(11): 0.0; S(13): 0.0	7548.42	11514.2	6258.57	9426.42	7548.42	9211.37	5632.71	8483.78	0.746211				0.921012				1.2203				82.108	38.3	0.00127203	0	16	3	651.325	1951.96	-4.65857	58.7147	11591	25/136	TiO2_EL_3REP_2nd_attempt.raw
b		High	lPsGSGAASPTGSAVDIR	Q09666	S3	1	S(3): 99.5; S(5): 0.5; S(9): 0.0; T(11): 0.0; S(13): 0.0	34638.5	30169.1	37321.9	20908.1	31174.6	30169.1	27991.4	20908.1	0.897891				0.69303				0.967745				123.645	37.29	0.00157709	0	10	2	976.489	1951.97	0.601445	58.385	13191	9/136	TiO2_El_2nd_Rep.raw
b		Medium	lPsGSGAASPTGSAVDIR	Q09666	S3	1	S(3): 99.8; S(5): 0.2; S(9): 0.0; T(11): 0.0; S(13): 0.0	30556.3	16388	22326.9	22048	27500.7	16388	16745.2	22048	0.6089				1.34538				0.595912				95.3982	28.54	0.0121064	0	12	2	976.487	1951.97	-0.836907	58.3041	13168	9/136	TiO2_El_2nd_Rep.raw
a		High	lPsGSGAASPTGSAVDIR	Q09666	S3	0.1818	S(3): 99.0; S(5): 1.0; S(9): 0.0; T(11): 0.0; S(13): 0.0	14573.7	6811.92	8517.76	23014.8	11658.9	6811.92	8517.76	14269.2	0.730577				2.09474				0.584266				108.483	43.91	0.000371896	0	9	3	651.327	1951.97	-1.37536	56.9255	12482	16/136	TiO2.raw
b		High	lPsGSGAASPTGSAVDIR	Q09666	S3	0.2	S(3): 99.1; S(5): 0.9; S(9): 0.0; T(11): 0.0; S(13): 0.0	19057.7	29538.1	32233.6	27575.5	17151.9	29538.1	24175.2	27575.5	1.40947				0.933558				1.72214				101.517	55.4	2.46585e-05	0	6	3	651.328	1951.97	0.688361	58.3793	13189	12/136	TiO2_El_2nd_Rep.raw
a		High	lPsGSGAASPTGSAVDIR	Q09666	S3	0.2281	S(3): 99.9; S(5): 0.1; S(9): 0.0; T(11): 0.0; S(13): 0.0	51116.1	28923.2	27440.1	55455.6	40892.9	28923.2	27440.1	34382.5	0.671025				1.18875				0.707293				123.356	56.93	1.84519e-05	0	13	2	976.487	1951.97	-1.46228	56.8956	12472	12/136	TiO2.raw
a,b,c	7		lPsGSGAASPTGSAVDIR	Q09666	S3												0.825498	0.252044	30.5323		1.17094	0.423271	36.1479		0.952161	0.376906	39.5843
c		High	lPsGSGAAsPTGSAVDIR	Q09666	S3; S9	0.2083	S(3): 95.9; S(5): 4.1; S(9): 99.8; T(11): 0.2; S(13): 0.0	9902.82	7471.9	6379.77	9292.78	9902.82	5977.52	5741.8	8363.5	0.579815				1.39916				0.603619				135.817	71.79	4.43685e-07	0	15	2	1016.47	2031.93	-4.90018	58.9118	11634	15/136	TiO2_EL_3REP_2nd_attempt.raw
b		Medium	lPSGsGAAsPTGSAVDIR	Q09666	S3; S9	0.04	S(3): 84.2; S(5): 16.4; S(9): 81.0; T(11): 15.2; S(13): 3.3	22258.7	37049.4	33529.4	13226.2	20032.8	37049.4	25147	13226.2	1.25529				0.35699				1.84944				33.8751	24.98	0.0230323	0	4	3	677.983	2031.93	-0.130742	59.5523	13517	14/136	TiO2_El_2nd_Rep.raw
c		High	lPsGSGAAsPTGSAVDIR	Q09666	S3; S9	0.2245	S(3): 94.3; S(5): 10.9; S(9): 88.7; T(11): 5.6; S(13): 0.4	19658.4	20501.5	19970.6	15410.5	19658.4	16401.2	17973.6	13869.4	0.914296				0.845635				0.834311				94.8505	49.38	7.61279e-05	0	7	2	1016.47	2031.93	-4.5998	59.1048	11678	12/136	TiO2_EL_3REP_2nd_attempt.raw
b		High	lPsGSGAAsPTGSAVDIR	Q09666	S3; S9	0.1875	S(3): 89.5; S(5): 10.7; S(9): 89.1; T(11): 10.5; S(13): 0.2	12460.5	11737.7	21402.8	16185.1	11214.4	11737.7	16052.1	16185.1	1.43138				1.3789				1.04666				62.1973	31.75	0.00481208	0	7	3	677.984	2031.94	0.770396	59.2884	13445	17/136	TiO2_El_2nd_Rep.raw
a		High	lPsGSGAAsPTGSAVDIR	Q09666	S3; S9	0.0645	S(3): 87.4; S(5): 13.0; S(9): 96.8; T(11): 2.4; S(13): 0.5	28153.4	24015.3	23593.4	33783.7	22522.7	24015.3	23593.4	20945.9	1.04754				0.87219				1.06627				53.5134	30.76	0.0057503	0	7	3	677.982	2031.93	-1.39234	57.9238	12755	18/136	TiO2.raw
b		High	lPsGSGAAsPTGSAVDIR	Q09666	S3; S9	0.2258	S(3): 88.9; S(5): 11.3; S(9): 98.0; T(11): 1.7; S(13): 0.0	47494.7	36968	58595.4	41407.3	42745.3	36968	43946.6	41407.3	1.0281				1.12008				0.864845				73.7834	30.91	0.00543344	0	7	3	677.983	2031.93	-0.851653	58.8298	13315	16/136	TiO2_El_2nd_Rep.raw
a		High	lPsGSGAAsPTGSAVDIR	Q09666	S3; S9	0.0357	S(3): 88.4; S(5): 11.8; S(9): 88.0; T(11): 11.5; S(13): 0.3	29927.8	24448.8	22222.5	41459.6	23942.2	24448.8	22222.5	25705	0.928173				1.05138				1.02116				61.6611	28.41	0.00959007	0	4	3	677.982	2031.93	-1.75279	58.371	12871	22/136	TiO2.raw
b		High	lPsGSGAAsPTGSAVDIR	Q09666	S3; S9	0.0938	S(3): 92.4; S(5): 34.9; S(9): 34.9; T(11): 34.9; S(13): 3.0	68886	45004.5	60696.4	46582.6	61997.4	45004.5	45522.3	46582.6	0.734262				1.03507				0.725909				48.1384	31.83	0.00469144	0	3	2	1016.47	2031.94	0.326445	58.9458	13345	11/136	TiO2_El_2nd_Rep.raw
a		High	lPsGSGAAsPTGSAVDIR	Q09666	S3; S9	0.2326	S(3): 91.6; S(5): 9.2; S(9): 98.2; T(11): 1.0; S(13): 0.0	37831.1	27818.3	40038	60403.3	30264.9	27818.3	40038	37450	1.32292				1.34624				0.919162				86.2308	42.51	0.000356265	0	2	3	677.982	2031.93	-2.02314	58.1115	12800	17/136	TiO2.raw
a		High	lPsGSGAAsPTGSAVDIR	Q09666	S3; S9	0.2105	S(3): 99.6; S(5): 0.4; S(9): 99.6; T(11): 0.4; S(13): 0.0	64125.9	51025.9	64402.1	78216.6	51300.7	51025.9	64402.1	48494.3	1.25538				0.950386				0.994644				138.221	56.59	1.3705e-05	0	3	2	1016.47	2031.93	-2.01652	58.1891	12821	15/136	TiO2.raw
a		High	lPsGSGAAsPTGSAVDIR	Q09666	S3; S9	0.0727	S(3): 95.3; S(5): 5.0; S(9): 94.8; T(11): 4.7; S(13): 0.3	76379.5	51241.8	44920.8	86948.9	61103.6	51241.8	44920.8	53908.3	0.735158				1.05204				0.838605				120.473	55.11	2.26614e-05	0	5	2	1016.47	2031.93	-0.154162	57.9529	12760	14/136	TiO2.raw
a,b,c	11		lPsGSGAAsPTGSAVDIR	Q09666	S3; S9												1.02112	0.260893	25.5497		1.0371	0.2836	27.3456		0.978601	0.306608	31.3313
c		High	lPsGSGAAsPTGSAVDIR	Q09666	S5; S9	0.1538	S(3): 0.3; S(5): 99.7; S(9): 94.9; T(11): 5.1; S(13): 0.0	8588.35	10286.3	10848	11941.3	8588.35	8229.03	9763.19	10747.2	1.13679				1.306				0.958163				134.129	64.63	2.28993e-06	0	15	2	1016.47	2031.93	-4.96026	59.4695	11762	14/136	TiO2_EL_3REP_2nd_attempt.raw
b		High	lPsGSGAAsPTGSAVDIR	Q09666	S5; S9	0.2093	S(3): 15.0; S(5): 91.5; S(9): 78.1; T(11): 7.7; S(13): 7.7	23831.8	16527.7	20970.2	15278.2	21448.6	16527.7	15727.7	15278.2	0.733272				0.924398				0.770571				64.976	43.39	0.000329862	0	8	2	1016.47	2031.94	0.0260652	59.1983	13418	14/136	TiO2_El_2nd_Rep.raw
a		High	lPsGSGAAsPTGSAVDIR	Q09666	S5; S9	0.1364	S(3): 6.0; S(5): 94.0; S(9): 99.1; T(11): 0.5; S(13): 0.5	49117	47699.5	49436.2	76292.1	39293.6	47699.5	49436.2	47301.1	1.25812				0.991647				1.21393				113.865	66.02	1.71274e-06	0	4	2	1016.47	2031.93	-1.41576	58.4175	12884	14/136	TiO2.raw
c		High	lPSGsGAAsPTGSAVDIR	Q09666	S5; S9	0.0345	S(3): 0.6; S(5): 99.4; S(9): 92.8; T(11): 6.7; S(13): 0.5	5801.1	7810.48	8032.12	10086.2	5801.1	6248.38	7228.91	9077.56	1.24613				1.45278				1.0771				99.3072	29.45	0.00749107	0	10	2	1016.47	2031.93	-4.5998	59.7127	11814	11/136	TiO2_EL_3REP_2nd_attempt.raw
b		High	lPSGsGAAsPTGSAVDIR	Q09666	S5; S9	0.1111	S(3): 1.1; S(5): 98.9; S(9): 98.7; T(11): 1.1; S(13): 0.1	18791.3	21965.5	24499.9	14503.3	16912.2	21965.5	18374.9	14503.3	1.08649				0.660276				1.2988				98.9339	35.76	0.00195114	0	6	2	1016.47	2031.93	-0.274314	59.6293	13540	22/136	TiO2_El_2nd_Rep.raw
a		High	lPSGsGAAsPTGSAVDIR	Q09666	S5; S9	0.0769	S(3): 0.6; S(5): 99.4; S(9): 93.3; T(11): 6.6; S(13): 0.0	20603.9	17588.7	27727.7	34294.5	16483.1	17588.7	27727.7	21262.6	1.68219				1.20888				1.06707				122.604	26.13	0.0169428	0	6	2	1016.47	2031.93	-0.694846	58.6843	12959	21/136	TiO2.raw
b		High	lPSGsGAAsPTGSAVDIR	Q09666	S5; S9	0.2075	S(3): 0.0; S(5): 100.0; S(9): 99.4; T(11): 0.3; S(13): 0.3	28351.8	28423.7	28887.7	36541.1	25516.6	28423.7	21665.8	36541.1	0.849087				1.28559				1.11393				135.245	53.49	3.20115e-05	0	6	2	1016.47	2031.94	0.446596	59.4109	13477	14/136	TiO2_El_2nd_Rep.raw
c		High	lPSGsGAAsPTGSAVDIR	Q09666	S5; S9	0.0256	S(3): 0.2; S(5): 99.8; S(9): 99.8; T(11): 0.2; S(13): 0.0	8883.18	12660.8	12022	14676.8	8883.18	10128.6	10819.8	13209.1	1.21801				1.30414				1.1402				150.003	39	0.000830891	0	14	2	1016.47	2031.93	-4.35949	59.515	11771	12/136	TiO2_EL_3REP_2nd_attempt.raw
a,b,c	8		lPSGsGAAsPTGSAVDIR	Q09666	S5; S9												1.15126	0.268605	23.3314		1.14171	0.244151	21.3846		1.07997	0.150562	13.9413
a		High	lPSGSGAAsPTGSAVDIR	Q09666	S9	0.2973	S(3): 0.3; S(5): 0.3; S(9): 97.1; T(11): 1.9; S(13): 0.3	10477.4	11191	10191.6	16634.4	8381.88	11191	10191.6	10313.3	1.21591				0.921576				1.33514				57.1817	36.81	0.00181351	0	14	3	651.327	1951.97	-1.09394	55.963	12224	13/136	TiO2.raw
a		High	lPSGSGAAsPTGSAVDIR	Q09666	S9	0.2353	S(3): 0.0; S(5): 0.0; S(9): 91.8; T(11): 8.1; S(13): 0.1	13087.4	11417.3	10448.8	22306.4	10469.9	11417.3	10448.8	13829.9	0.997986				1.21131				1.09049				112.441	33.73	0.00372806	0	22	2	976.488	1951.97	-0.461685	55.9696	12226	19/136	TiO2.raw
a	2		lPSGSGAAsPTGSAVDIR	Q09666	S9												1.10695	0.108963	9.84356		1.06644	0.144868	13.5842		1.21281	0.122326	10.0861
a	1	High	lQQGAGLEsPQGQPEPGAAsPQR	Q9H6F5	S9; S20	1	S(9): 100.0; S(20): 100.0	11117.6	12241.5	11820.5	20815.7	8894.05	12241.5	11820.5	12905.7	1.32903	1.32903			1.05426	1.05426			1.37637	1.37637			76.5275	41.09	0.000816938	0	11	3	898.082	2692.23	-1.0153	51.2822	10924	24/260	TiO2.raw
a	1	Medium	lRGQsTDsLPQTIcR	Q96NE9	S5; S8;	0.087	S(5): 93.2; T(6): 13.5; S(8): 92.6; T(12): 0.7	47481.5	32867.9	35207.5	63022.5	37985.2	32867.9	35207.5	39074	0.926873	0.926873			1.18882	1.18882			0.865282	0.865282			60.1473	22.7	0.0354441	1	6	3	707.662	2120.97	-1.96524	53.7892	11638	7/164	TiO2.raw
c		High	lRLsPsPTSQR	P02545	S4; S6	1	S(4): 98.8; S(6): 86.0; T(8): 12.4; S(9): 2.7	92469.3	73807.4	65947	76078.8	92469.3	59045.9	59352.3	68470.9	0.641859				1.15962				0.638546				24.7277	29.28	0.0077311	1	1	3	544.266	1630.78	-4.85577	52.4762	10147	7/116	TiO2_EL_3REP_2nd_attempt.raw
a		Medium	lRLsPsPTSQR	P02545	S4; S6	1	S(4): 99.9; S(6): 93.4; T(8): 6.2; S(9): 0.5	156046	132591	104903	150342	124837	132591	104903	93211.8	0.840322				0.703004				1.06211				57.3442	21.72	0.0460989	1	1	3	544.268	1630.79	-2.27331	51.2379	10910	7/116	TiO2.raw
[truncated: 1,118 more rows]

## Sheet: IP datasets
															C1				C2				C3
[truncated: 374 more rows]
