# Supplementary material for: Unique signalling connectivity of FGFR3-TACC3 oncoprotein revealed by quantitative phosphoproteomics and differential network analysis
Source: Oncotarget. 2017 Oct 25;8(61):102898–911. doi: 10.18632/oncotarget.22048 (PMC5732698; doi:10.18632/oncotarget.22048)
Supplement: Supplementary file 3 [file oncotarget-08-102898-s003.xlsx]

## Sheet: Sheet1
Unique Phosphopeptides	Protein Sequence	Entry name	Counts	Average of WT Hep_rep1	Average of WT Hep_rep2	Average of WT Hep_rep3	WT Hep aver	Average of FUS HEP_rep1	Average of FUS HEP_rep2	Average of FUS HEP_rep3	Fus Hep Aver	Average of WT FGF_rep1	Average of WT FGF_rep2	Average of WT FGF_rep3	WT FGF_aver	Average of FUS FGF_rep1	Average of FUS FGF_rep2	Average of FUS FGF_rep3	FUS FGF aver	C1_1	C1_2	C1_3	C1_aver	Rep	C2_1	C2_2	C2_3	C2_aver	Rep	C3_1	C3_2	C3_3	C3_aver	Rep	log2 C1_1	log2 C1_2	log2 C1_3	log2 C1_aver	log2 C2_1	log2 C2_2	log2 C2_3	log2 C2_aver	log2 C3_1	log2 C3_2	log2 C3_3	log2 C3_aver
AADPPAENSsAPEAEQGGAE	P67809	YBOX1	2	58167.7		13839.7	36003.7	48367.2			48367.2	67128.2		14818.3	40973.2	80882.1		10022.3	45452.2	0.831513			0.831513	1	1.20489		0.676345	0.940618	2	1.15405		1.07071	1.11238	2	-0.26619			-0.26619	0.268901		-0.564168	-0.0883196	0.206701		0.0985656	0.153646
AAKLsEGsQPAEEEEDQETPSR	Q9UKV3	ACINU	1		67972.6		67972.6		51064.3		51064.3		38765		38765		65912.1		65912.1		0.751249		0.751249	1		1.7003		1.7003	1		0.570304		0.570304	1		-0.412638		-0.412638		0.765786		0.765786		-0.810197		-0.810197
AAPEAsSPPAsPLQHLLPGK	Q96TA1	NIBL1	4	4858.29	30719.2	6380.2	13985.9	6980.96	36381.3	5932.9	16431.7	6518.33	36415	5183.24	16038.9	6808.89	41631.2	7588.46	18676.2	1.43692	1.18432	0.929893	1.18371	3	1.04458	1.14324	1.46404	1.21729	3	1.34169	1.18542	0.812394	1.11317	3	0.522978	0.244055	-0.104864	0.243315	0.0629186	0.193132	0.549954	0.283669	0.424054	0.245393	-0.299748	0.154671
AAsLTEDRDR	Q04637	IF4G1	1	195163			195163	282340			282340	204051			204051	281540			281540	1.44668			1.44668	1	1.37975			1.37975	1	1.04554			1.04554	1	0.532751			0.532751	0.464409			0.464409	0.0642504			0.0642504
AAsPsPQsVR	Q8IYB3	SRRM1	10	401859	544377	149686	365307	368074	534372	133652	345366	416669	497567	142896	352377	398006	499816	136542	344788	0.915927	0.981622	0.892877	0.930142	3	0.955209	1.00452	0.955532	0.971753	3	1.03685	0.914013	0.954636	0.968501	3	-0.126695	-0.0267601	-0.163466	-0.104477	-0.0661121	0.00650461	-0.0656244	-0.0413383	0.0522117	-0.129714	-0.0669777	-0.0461753
AATAARPPAPPPAPQPPsPTPsPPRPTLAR	Q96B36	AKTS1	2			11586.6	11586.6			8038.62	8038.62			9054.21	9054.21			12332.4	12332.4			0.693788	0.693788	1			1.36206	1.36206	1			0.781441	0.781441	1			-0.527434	-0.527434			0.445787	0.445787			-0.355792	-0.355792
AAVPSGAStGIYEALELRDNDKTR	P06733	ENOA	2		5015.49	9323.79	7169.64		5357.15	8291.69	6824.42		3594.49	8549.56	6072.03		6150.59	6719.6	6435.09		1.06812	0.889304	0.978712	2		1.71111	0.785958	1.24854	2		0.716678	0.916961	0.81682	2		0.0950737	-0.169251	-0.0310435		0.774936	-0.347475	0.320238		-0.480603	-0.125067	-0.29191
ADAPDAGAQsDSELPSYHQNDVSLDR	Q92538	GBF1	1			4638.99	4638.99			4112.04	4112.04			4192.78	4192.78			7410.19	7410.19			0.886408	0.886408	1			1.76737	1.76737	1			0.903814	0.903814	1			-0.173958	-0.173958			0.821603	0.821603			-0.145903	-0.145903
AEEDEILNRsPR	P27824	CALX	2	2.07702e+06	415379		1.2462e+06	1.6305e+06	276457		953480	2.55862e+06	381941		1.47028e+06	2.35056e+06	367264		1.35891e+06	0.785018	0.665554		0.725286	2	0.918681	0.961572		0.940126	2	1.23187	0.919499		1.07568	2	-0.349202	-0.587373		-0.463378	-0.122365	-0.0565328		-0.0890733	0.300848	-0.12108		0.105254
AEKQEDsEssEEEsDSEEAAASPAQVk	Q13428	TCOF	1	62081.8			62081.8	57232.1			57232.1	46283.7			46283.7	65724.6			65724.6	0.921883			0.921883	1	1.42004			1.42004	1	0.745527			0.745527	1	-0.117345			-0.117345	0.50593			0.50593	-0.423667			-0.423667
AEPAsPDsPKGsSETETEPPVALAPGPAPTR	P11474	ERR1	1	3045.32			3045.32	4431.46			4431.46				#DIV/0!	4343.08			4343.08	1.45517			1.45517	1					0					0	0.541188			0.541188
AESSDsGAEsEEEEAQEEVKGAEQSDNDKK	Q5T8D3	ACBD5	1	63135			63135	74272.7			74272.7	69979.7			69979.7	57796.5			57796.5	1.17641			1.17641	1	0.825904			0.825904	1	1.10841			1.10841	1	0.234391			0.234391	-0.275955			-0.275955	0.148498			0.148498
AGEPNsPDAEEANsPDVTAGCDPAGVHPPR	Q08J23	NSUN2	2	13999.5	28764.6		21382.1	19189.5	31566		25377.8	16220.5	35217.3		25718.9	21879.7	40514.1		31196.9	1.37073	1.09739		1.23406	2	1.3489	1.1504		1.24965	2	1.15864	1.22432		1.19148	2	0.45494	0.134075		0.303409	0.431782	0.20214		0.321525	0.212434	0.291986		0.252759
AGMSSNQSISsPVLDAVPRtPsRER	Q9UQ35	SRRM2	3	19199.5	18244.5		18722	21016.2	22046.2		21531.2	29451.8	24025.9		26738.8	21417.5	19552.5		20485	1.09462	1.20837		1.1515	2	0.727207	0.813811		0.770509	2	1.53398	1.31688		1.42543	2	0.130428	0.273065		0.203509	-0.459563	-0.297234		-0.376117	0.617282	0.397126		0.511399
AGsPFsPPPSSSSLTGEAAISR	Q96JY6	PDLI2	1	2863.88			2863.88	2424.77			2424.77	3541.87			3541.87	3893.39			3893.39	0.846673			0.846673	1	1.09925			1.09925	1	1.23674			1.23674	1	-0.240123			-0.240123	0.136516			0.136516	0.306539			0.306539
AHRstSADSASSSDtsRsR	Q9UQ35	SRRM2	2	7256.08	7785.17		7520.62	5186.49	5468.74		5327.61	6669.99	3103.53		4886.76	9249	5461.84		7355.42	0.714779	0.702456		0.708618	2	1.38666	1.75988		1.57327	2	0.919228	0.398647		0.658937	2	-0.48443	-0.50952		-0.496921	0.471613	0.815476		0.653765	-0.121505	-1.32682		-0.601787
AHsPASTLPNSPGstFER	Q9UMD9	COHA1	1	53736.8			53736.8	40216.8			40216.8	44129			44129	58045.1			58045.1	0.748404			0.748404	1	1.31535			1.31535	1	0.821207			0.821207	1	-0.41811			-0.41811	0.395448			0.395448	-0.284182			-0.284182
AHsPASTLPNsPGSTFERK	Q9UMD9	COHA1	8	93971.9	48680.6	17626.8	53426.5	94171.5	67957.7	16224.3	59451.2	94436	76757.9	20666.8	63953.6	91159.2	70785.5	21809	61251.3	1.00212	1.39599	0.920433	1.10618	3	0.965301	0.922192	1.05527	0.980921	3	1.00494	1.57676	1.17246	1.25139	3	0.00306055	0.48129	-0.119616	0.14559	-0.0509488	-0.116861	0.0776124	-0.0277908	0.00710748	0.656968	0.229542	0.32353
AIISsSDDssDEDKLK	Q6PD62	CTR9	2	78734.9	25622.3		52178.6	47648	9924.57		28786.3	51292	9363.39		30327.7	100768	37119.5		68943.6	0.60517	0.387342		0.496256	2	1.96459	3.96432		2.96446	2	0.651451	0.36544		0.508446	2	-0.724587	-1.36832		-1.01084	0.974228	1.98707		1.56777	-0.618271	-1.45229		-0.975835
AKTQtPPVsPAPQPTEER	Q14247	SRC8	2	344185	213349		278767	579537	307047		443292	369413	202810		286112	650794	299643		475218	1.68379	1.43918		1.56149	2	1.7617	1.47745		1.61958	2	1.0733	0.950603		1.01195	2	0.751716	0.525244		0.64292	0.816967	0.563111		0.695616	0.102049	-0.0730857		0.0171373
AKTQtPPVsPAPQPTEERLPSSPVyEDAASFK	Q14247	SRC8	1			5111.7	5111.7			9474.27	9474.27			9846.96	9846.96			10376	10376			1.85345	1.85345	1			1.05373	1.05373	1			1.92636	1.92636	1			0.890211	0.890211			0.075501	0.075501			0.945874	0.945874
ALDyYMLR	Q9Y490	TLN1	2		8451.32	6606.32	7528.82		24343.3	16013.4	20178.4		8004.9	3722.94	5863.92		17010.1	12769.6	14889.9		2.88041	2.42396	2.65218	2		2.12497	3.42999	2.77748	2		0.947178	0.563543	0.75536	2		1.52627	1.27736	1.40718		1.08744	1.7782	1.47377		-0.0782929	-0.827403	-0.404763
ALEAASLSQHPPSLCIsDsEEEEEER	O43159	RRP8	1	1126.11			1126.11	943.124			943.124	1451.21			1451.21	1429.87			1429.87	0.837503			0.837503	1	0.985298			0.985298	1	1.28869			1.28869	1	-0.255833			-0.255833	-0.0213677			-0.0213677	0.365901			0.365901
ALSSLHGDDQDsEDEVLTIPEVK	P11717	MPRI	3	4421.04	5540.76	2744.82	4235.54	5262.82	8286.99	2348.57	5299.46	5478.25	7826.95	2590.29	5298.5	5037.34	6675.11	3942.09	5218.18	1.1904	1.49564	0.855639	1.18056	3	0.919517	0.852836	1.52187	1.09807	3	1.23913	1.41261	0.943704	1.19848	3	0.251451	0.580766	-0.224927	0.239473	-0.121053	-0.229659	0.605845	0.134976	0.309328	0.498367	-0.0835938	0.261209
ALTDDsDENEEEDAFTDQK	Q8NI35	INADL	1	5504.24			5504.24	5536.33			5536.33	5579			5579	7770.67			7770.67	1.00583			1.00583	1	1.39284			1.39284	1	1.01358			1.01358	1	0.0083864			0.0083864	0.478033			0.478033	0.0194643			0.0194643
ALVVPEPEPDSDsNQER	Q5VTR2	BRE1A	1	10457.9			10457.9	11339.8			11339.8	10970.8			10970.8	12458.7			12458.7	1.08433			1.08433	1	1.13562			1.13562	1	1.04905			1.04905	1	0.116806			0.116806	0.183484			0.183484	0.069078			0.069078
AMDNHsDsEEELAAFCPQLDDSTVAR	Q86VR2	F134C	2	3060.23			3060.23	4210.72	2875.02		3542.87	5072.4	4440.96		4756.68	4315.91			4315.91	1.37595			1.37595	1	0.850862			0.850862	1	1.65752			1.65752	1	0.460426			0.460426	-0.233003			-0.233003	0.729028			0.729028
APQTsSsPPPVR	Q8IYB3	SRRM1	3	161194	106753		133973	184805	98437.9		141621	168909	137482		153195	235132	99117.8		167125	1.14648	0.922112		1.03429	2	1.39207	0.720951		1.05651	2	1.04786	1.28786		1.16786	2	0.197206	-0.116986		0.0486465	0.477228	-0.472027		0.0793043	0.0674446	0.364973		0.223865
APQTSSsPPPVRR	Q8IYB3	SRRM1	1	169484			169484	153923			153923	178531			178531	166263			166263	0.908188			0.908188	1	0.931283			0.931283	1	1.05338			1.05338	1	-0.138938			-0.138938	-0.102708			-0.102708	0.0750286			0.0750286
APsAsPLALHASR	Q8N3F8	MILK1	2	56546.4	23315.6		39931	80920.2	79457.5		80188.8	79017.4	65458.4		72237.9	76683.4	57474.8		67079.1	1.43104	3.4079		2.41947	2	0.970462	0.878036		0.924249	2	1.39739	2.80749		2.10244	2	0.517065	1.76888		1.27469	-0.0432569	-0.187648		-0.113647	0.482736	1.48928		1.07206
APsDsSLGTPSDGRPELR	Q15642	CIP4	2	95240			95240	88810.3			88810.3	99082			99082	114993			114993	0.932489			0.932489	1	1.16058			1.16058	1	1.04034			1.04034	1	-0.100841			-0.100841	0.214852			0.214852	0.0570543			0.0570543
APTLAELDssEsEEETLHK	Q08AE8	SPIR1	2	25774.7			25774.7	22768.6			22768.6	25571.7			25571.7	23379.6			23379.6	0.883369			0.883369	1	0.914276			0.914276	1	0.992124			0.992124	1	-0.178911			-0.178911	-0.129298			-0.129298	-0.0114078			-0.0114078
AQSGSDssPEPK	Q9UQ35	SRRM2	1	244733			244733	275541			275541	213873			213873	284369			284369	1.12588			1.12588	1	1.32962			1.32962	1	0.873901			0.873901	1	0.171059			0.171059	0.411012			0.411012	-0.194458			-0.194458
ARGDsEALDEES	Q7Z4V5	HDGR2	1	194076			194076	175192			175192	214312			214312	213031			213031	0.902698			0.902698	1	0.994027			0.994027	1	1.10427			1.10427	1	-0.147685			-0.147685	-0.00864368			-0.00864368	0.143087			0.143087
ARsVsPPPK	Q13247	SRSF6	1	1.67694e+06			1.67694e+06	1.5697e+06			1.5697e+06	1.60488e+06			1.60488e+06	1.51943e+06			1.51943e+06	0.936051			0.936051	1	0.946761			0.946761	1	0.957028			0.957028	1	-0.095341			-0.095341	-0.0789274			-0.0789274	-0.063367			-0.063367
ASAVSELsPR	Q9Y2W1	TR150	1	164562			164562	165745			165745	165772			165772	148218			148218	1.00719			1.00719	1	0.894106			0.894106	1	1.00736			1.00736	1	0.0103395			0.0103395	-0.161483			-0.161483	0.0105732			0.0105732
AsLGsLEGEAEAEASSPK	Q09666	AHNK	14	11486.1	6528.68	3849.34	7288.04	10064.7	4978.91	7766.33	7603.32	11532.3	3885.26	12775.9	9397.82	13321.7	5668.44	10850.7	9946.93	0.876252	0.762621	2.01757	1.21882	3	1.15516	1.45896	0.849306	1.15448	3	1.00402	0.595107	3.31899	1.63937	3	-0.190583	-0.390961	1.01262	0.28548	0.208098	0.54494	-0.235643	0.207239	0.00578957	-0.748779	1.73074	0.713143
AsLGsLEGEAEAEASsPKGK	Q09666	AHNK	5	47038.7	73348.6	38116.9	52834.7	44641.1	53238.6	29694	42524.6	46447.8	58476.7	32391.9	45772.1	41607.6	67904.9	33167.4	47560	0.949031	0.725831	0.779024	0.817962	3	0.895793	1.16123	1.02394	1.02699	3	0.987439	0.797244	0.849805	0.878163	3	-0.0754727	-0.462295	-0.36026	-0.289894	-0.158762	0.215655	0.0341304	0.038419	-0.0182362	-0.326907	-0.234796	-0.18744
ASQsRPNsSALETLGGEK	O94804	STK10	2	192964		178558	185761	226325		199696	213010	251625		169202	210414	279630		215863	247746	1.17289		1.11838	1.14563	2	1.1113		1.27577	1.19353	2	1.304		0.947603	1.1258	2	0.230064		0.161409	0.196145	0.152243		0.351369	0.255239	0.382943		-0.077646	0.170952
ASRVPsSDEEVVEEPQSR	Q9C0C2	TB182	3	299704	233496	74032.9	202411	304417	237088	75294.7	205600	359881	176265	77435	204527	380746	313097	73713.3	255852	1.01573	1.01538	1.01704	1.01605	3	1.05798	1.77629	0.951938	1.26207	3	1.20079	0.754895	1.04595	1.00055	3	0.0225121	0.0220252	0.0243829	0.0229737	0.0813089	0.828864	-0.071061	0.335789	0.26398	-0.405652	0.0648197	0.000786514
ASRVPssDEEVVEEPQSRR	Q9C0C2	TB182	4	312725	377659	41978.1	244121	397463	329973	52059.2	259832	406596	409016	55714.9	290442	353623	400151	52814.3	268863	1.27097	0.873733	1.24015	1.12828	3	0.869716	0.978326	0.947938	0.931993	3	1.30017	1.08303	1.32724	1.23681	3	0.345925	-0.194736	0.310517	0.17413	-0.201384	-0.0316127	-0.0771358	-0.101609	0.378701	0.115074	0.408428	0.306627
AssHSSQTQGGGSVTK	P02545	LMNA	7	315648	487098	70831.7	291193	311714	572215	55983.9	313304	275675	548757	70693.2	298375	292218	423471	56267	257319	0.987536	1.17474	0.790379	0.984219	3	1.06001	0.771691	0.795933	0.875878	3	0.873362	1.12658	0.998045	0.999331	3	-0.0180948	0.232345	-0.339383	-0.0229481	0.0840765	-0.373904	-0.329282	-0.191199	-0.195348	0.171956	-0.00282323	-0.000966178
ASsLGEIDESSELR	Q16513	PKN2	2	29552.6	23285.4		26419	34051.2	25655.6		29853.4	33287.7	25769.6		29528.7	40073.9	30237.9		35155.9	1.15222	1.10179		1.12701	2	1.20386	1.17339		1.18863	2	1.12639	1.10669		1.11654	2	0.204421	0.139854		0.172498	0.267673	0.230685		0.249297	0.171705	0.146249		0.159033
ATAPQTQHVsPMR	P29692	EF1D	1	257544			257544	284834			284834	222765			222765	315978			315978	1.10596			1.10596	1	1.41844			1.41844	1	0.864958			0.864958	1	0.145301			0.145301	0.504304			0.504304	-0.209299			-0.209299
ATIsDEEIER	Q9UQN3	CHM2B	2	125831	116885		121358	143715	142466		143091	144905	148771		146838	149414	91206.1		120310	1.14213	1.21886		1.1805	2	1.03112	0.613065		0.822091	2	1.15159	1.2728		1.21219	2	0.191726	0.285535		0.239393	0.0442073	-0.705889		-0.282631	0.203623	0.348005		0.277619
AVCSTyLQSR	Q9H2X6	HIPK2	2		13778.3	69530.1	41654.2		12966	55852.9	34409.5		13932.2	75067.1	44499.7		9657.17	67605.5	38631.3		0.941048	0.803291	0.87217	2		0.693154	0.9006	0.796877	2		1.01117	1.07964	1.0454	2		-0.0876594	-0.316005	-0.197319		-0.528752	-0.151041	-0.327571		0.0160266	0.110544	0.064059
AVPIAVADEGEsEsEDDDLKPR	Q9Y2K6	UBP20	2	10820.8	8811.23		9816.04	17832.1	8504.28		13168.2	18277.7	6445.93		12361.8	13788.1	8166.99		10977.5	1.64794	0.965165		1.30655	2	0.754365	1.267		1.01068	2	1.68912	0.731559		1.21034	2	0.720666	-0.0511528		0.385767	-0.406665	0.341415		0.0153287	0.756271	-0.450954		0.275411
CQTAEADsEsDHEVPEPESEMK	Q9BPX3	CND3	1		71441.4		71441.4		65400.1		65400.1		36825		36825		51439.5		51439.5		0.915437		0.915437	1		1.39686		1.39686	1		0.515458		0.515458	1		-0.127468		-0.127468		0.482189		0.482189		-0.956073		-0.956073
DALGDSLQVPVsPSSTTSSR	Q9Y2D5	AKAP2	2	8506.68			8506.68	6068.14			6068.14	9631.15			9631.15	7111.91			7111.91	0.713339			0.713339	1	0.738428			0.738428	1	1.13219			1.13219	1	-0.48734			-0.48734	-0.43747			-0.43747	0.179113			0.179113
dCDPGsPR	Q00341	VIGLN	3	406489	504328	66766.4	325861	386153	387682	64053	279296	405155	362886	81453.5	283165	470142	501039	93720.3	354967	0.949971	0.768709	0.95936	0.89268	3	1.1604	1.38071	1.1506	1.23057	3	0.99672	0.719543	1.21998	0.978747	3	-0.0740447	-0.379491	-0.0598558	-0.163785	0.21462	0.465408	0.202384	0.299324	-0.00474046	-0.474848	0.286855	-0.0309926
DCLIEDsDDEAGQS	Q2VPK5	CTU2	1		8749.42		8749.42		5088.43		5088.43		10637.6		10637.6		7765.88		7765.88		0.581574		0.581574	1		0.730038		0.730038	1		1.21581		1.21581	1		-0.781966		-0.781966		-0.453957		-0.453957		0.28192		0.28192
DGGRsSPGGQDEGGFMAQGK	P49023	PAXI	1	114644			114644	129915			129915	151856			151856	122635			122635	1.1332			1.1332	1	0.807574			0.807574	1	1.32458			1.32458	1	0.180404			0.180404	-0.308333			-0.308333	0.405534			0.405534
dIDISsPEFK	Q09666	AHNK	1	23178.3			23178.3	23394.8			23394.8	26025			26025	26637.1			26637.1	1.00934			1.00934	1	1.02352			1.02352	1	1.12282			1.12282	1	0.0134163			0.0134163	0.0335412			0.0335412	0.167123			0.167123
DLVSCAyQVAR	P22607	FGFR3	1		957.393		957.393		17762.2		17762.2				#DIV/0!		23430.5		23430.5		18.5527		18.5527	1					0					0		4.21355		4.21355
DSAIPVEsDtDDEGAPR	Q96D46	NMD3	1		24981.1		24981.1		22701.8		22701.8		30137.9		30137.9		20537.7		20537.7		0.908761		0.908761	1		0.681455		0.681455	1		1.20643		1.20643	1		-0.138026		-0.138026		-0.553309		-0.553309		0.270746		0.270746
DSHssEEDEASSQTDLSQTISKK	Q5JTV8	TOIP1	6	32637.5	31415.8	6348.88	23467.4	32364.9	22938.6	5650.51	20318	32916.9	30651	5277.79	22948.6	35022.9	23526	6973.83	21840.9	0.991646	0.730163	0.89	0.870603	3	1.06398	0.767544	1.32135	1.05096	3	1.00856	0.975658	0.831294	0.938504	3	-0.0121023	-0.453711	-0.168122	-0.199913	0.0894706	-0.381679	0.402018	0.071707	0.0122981	-0.0355524	-0.266569	-0.0915645
dSQDASAEQsDHDDEVASLASASGGFGTK	Q6P2E9	EDC4	1	10464.4			10464.4	7108.27			7108.27	8224.05			8224.05	13499.8			13499.8	0.679279			0.679279	1	1.6415			1.6415	1	0.785905			0.785905	1	-0.557924			-0.557924	0.715012			0.715012	-0.347574			-0.347574
DTSPDKGELVSDEEEDt	Q9UPU7	TBD2B	2		27499	9869.93	18684.5		33578.9	8727.02	21153		26285.4	10213.2	18249.3		32333.4	8019.69	20176.5		1.2211	0.884202	1.05265	2		1.23009	0.78523	1.00766	2		0.955868	1.03478	0.995322	2		0.288176	-0.177551	0.0740245		0.29876	-0.348813	0.0110066		-0.0651165	0.0493195	-0.00676417
DVDDGsGsPHsPHQLSSK	Q9H4A3	WNK1	3	304424	503113		403768	343277	458130		400704	311183	470081		390632	376170	512623		444396	1.12763	0.910591		1.01911	2	1.20884	1.0905		1.14967	2	1.0222	0.934344		0.978273	2	0.173291	-0.135125		0.027309	0.273621	0.12499		0.201219	0.0316815	-0.0979742		-0.0316903
DYDDMsPR	P61978	HNRPK	3	1.25041e+06	405496	277817	644574	1.19833e+06	430322	237024	621891	1.80897e+06	359581	248670	805741	1.29272e+06	381763	273602	649361	0.958349	1.06122	0.853165	0.957579	3	0.714615	1.06169	1.10026	0.958853	3	1.4467	0.88677	0.895087	1.07619	3	-0.0613763	0.0857292	-0.229104	-0.062536	-0.484763	0.0863587	0.137843	-0.0606177	0.53277	-0.173368	-0.1599	0.105929
DYSTLTSVssHDSR	P16144	ITB4	1	101303			101303	59767.5			59767.5	92246.7			92246.7	99349.5			99349.5	0.589985			0.589985	1	1.077			1.077	1	0.910599			0.910599	1	-0.76125			-0.76125	0.107015			0.107015	-0.135113			-0.135113
EAANEAGDssQDEAEDDVKQITVR	Q9NVU0	RPC5	4	41818	20133.2		30975.6	52752.1	27919.7		40335.9	37189.4	21706.6		29448	45263.6	10535.6		27899.6	1.26147	1.38675		1.32411	2	1.21711	0.485363		0.851238	2	0.889314	1.07815		0.983732	2	0.335105	0.471706		0.405022	0.283463	-1.04286		-0.232366	-0.169234	0.108557		-0.0236631
EADIDssDEsDIEEDIDQPSAHK	Q9P2I0	CPSF2	2	10383.7			10383.7	5717.08			5717.08	9068.31			9068.31	6472.92			6472.92	0.550582			0.550582	1	0.713796			0.713796	1	0.87332			0.87332	1	-0.860972			-0.860972	-0.486416			-0.486416	-0.195418			-0.195418
EAEEEsDHN	Q04637	IF4G1	2		147218	39968.7	93593.4		267205	71569.2	169387		227837	75757.1	151797		253482	63535.5	158509		1.81503	1.79063	1.80283	2		1.11256	0.838673	0.975616	2		1.54761	1.89541	1.72151	2		0.859993	0.840467	0.850263		0.153882	-0.253819	-0.0356143		0.630046	0.92251	0.783676
EAEEEssGGEEEDEDENIEVVYSK	P55010	IF5	1	762.238			762.238	#DIV/0!			#DIV/0!	847.808			847.808	#DIV/0!			#DIV/0!					0					0	1.11226			1.11226	1									0.153496			0.153496
EAEEGPTGASESQDsPR	Q5TCZ1	SPD2A	1	84778.4			84778.4	111816			111816	87286.5			87286.5	122103			122103	1.31892			1.31892	1	1.39888			1.39888	1	1.02958			1.02958	1	0.399356			0.399356	0.484268			0.484268	0.0420609			0.0420609
EAQTLDSQIQETsI	P27816	MAP4	2	4852.18	1638.26		3245.22	3789.88	1810.54		2800.21	4546.77	2263.05		3404.91	4905.13	2117.19		3511.16	0.781068	1.10516		0.943116	2	1.07882	0.935545		1.00718	2	0.937058	1.38137		1.15922	2	-0.35648	0.14426		-0.0844933	0.10945	-0.0961213		0.0103226	-0.0937901	0.466105		0.21315
EATNTTSEPSAPSQDLLDLSPsPR	O75674	TM1L1	1	3618.26			3618.26	4498.83			4498.83	4079.25			4079.25	4535.55			4535.55	1.24337			1.24337	1	1.11186			1.11186	1	1.12741			1.12741	1	0.314254			0.314254	0.152973			0.152973	0.173008			0.173008
EEssEDENEVSNILR	Q01804	OTUD4	1	3924.21			3924.21	4079.98			4079.98	3514.51			3514.51	4308.65			4308.65	1.03969			1.03969	1	1.22596			1.22596	1	0.895598			0.895598	1	0.0561595			0.0561595	0.293911			0.293911	-0.159077			-0.159077
EGEEPTVYsDEEEPKDESAR	O00264	PGRC1	1	134195			134195	148861			148861	188790			188790	169079			169079	1.10929			1.10929	1	0.895593			0.895593	1	1.40683			1.40683	1	0.149633			0.149633	-0.159085			-0.159085	0.492452			0.492452
EGRGEsENAGTNQETR	Q08170	SRSF4	1			7698.76	7698.76			6913.37	6913.37			11334.7	11334.7			10471.1	10471.1			0.897985	0.897985	1			0.923805	0.923805	1			1.47228	1.47228	1			-0.155236	-0.155236			-0.11434	-0.11434			0.55805	0.55805
EIQNGNLHEsDSESVPR	Q86UP2	KTN1	2	48238.3		23795.2	36016.8	40383.9		20731.6	30557.8	38354.6		19729.8	29042.2	52236.8		23587.2	37912	0.837176		0.871251	0.854213	2	1.36194		1.19551	1.27873	2	0.795107		0.829152	0.812129	2	-0.256397		-0.19884	-0.227332	0.445667		0.257623	0.354707	-0.330779		-0.270292	-0.300218
EKGPTTGEGALDLSDVHsPPKsPEGK	O95684	FR1OP	1	27204.6			27204.6	30309.9			30309.9	32399.3			32399.3	32307.9			32307.9	1.11415			1.11415	1	0.997178			0.997178	1	1.19095			1.19095	1	0.155938			0.155938	-0.00407666			-0.00407666	0.252112			0.252112
EKLQEEGGGsDEEETGSPSEDGMQSAR	Q13610	PWP1	1	91005.5			91005.5	73458.3			73458.3	86079.9			86079.9	123252			123252	0.807185			0.807185	1	1.43184			1.43184	1	0.945875			0.945875	1	-0.309028			-0.309028	0.517866			0.517866	-0.080278			-0.080278
EKPAQDPLyDVPNASGGQAGGPQRPGR	Q13671	RIN1	2		5175.99	8934.8	7055.39		5443.96	9459.93	7451.94		3542.05	7946.84	5744.45		2645.67	6581.37	4613.52		1.05177	1.05877	1.05527	2		0.746931	0.828174	0.787553	2		0.684324	0.889426	0.786875	2		0.0728216	0.0823944	0.0776159		-0.420953	-0.271994	-0.344552		-0.547248	-0.169053	-0.345793
ELFDDPSyVNVQNLDKAR	P29353	SHC1	2			5110.14	5110.14			4282.34	4282.34			5796.65	5796.65			3487.24	3487.24			0.838008	0.838008	1			0.601596	0.601596	1			1.13434	1.13434	1			-0.254965	-0.254965			-0.733134	-0.733134			0.181857	0.181857
ERsDsGGsSSEPFDR	P48634	PRC2A	3	122790	54067.6		88428.8	118091	54679.4		86385.4	150457	51345.8		100902	144540	58300		101420	0.961735	1.01131		0.986525	2	0.960674	1.13544		1.04806	2	1.22532	0.949659		1.08749	2	-0.0562893	0.0162318		-0.0195731	-0.0578817	0.183248		0.0677152	0.293162	-0.0745187		0.121003
ERsPsPLRGNVVPsPLPTR	Q9Y2V2	CHSP1	1	12492			12492	19628			19628	12776.3			12776.3	18191.7			18191.7	1.57125			1.57125	1	1.42386			1.42386	1	1.02276			1.02276	1	0.651908			0.651908	0.509812			0.509812	0.0324696			0.0324696
ERsRtGsEsSQTGTSTTSSR	P23588	IF4B	2	70177.2			70177.2	68988.9			68988.9	61024.5			61024.5	77877.8			77877.8	0.983066			0.983066	1	1.27617			1.27617	1	0.869577			0.869577	1	-0.0246397			-0.0246397	0.351823			0.351823	-0.201614			-0.201614
ESESEDssDDEPLIKK	P35659	DEK	2	27265.7			27265.7	28689.2			28689.2	32377.9			32377.9	66525.8			66525.8	1.05221			1.05221	1	2.05467			2.05467	1	1.18749			1.18749	1	0.073418			0.073418	1.03891			1.03891	0.24792			0.24792
ESLKEEDEsDDDNM	P25788	PSA3	3	107982	50746.9	27399	62042.6	106781	47404.4	26308.2	60164.5	141201	42406.5	29760.7	71122.8	77210.3	37874.6	23491.7	46192.2	0.988877	0.934134	0.960188	0.961066	3	0.546811	0.89313	0.789354	0.743098	3	1.30764	0.835648	1.0862	1.07649	3	-0.0161376	-0.0982993	-0.0586111	-0.0572925	-0.870886	-0.163057	-0.341255	-0.428375	0.38696	-0.259032	0.119285	0.106339
ESNHNPsDsES	Q6P9G4	TM154	1	37999.2			37999.2	36404			36404	43282.6			43282.6	44096.7			44096.7	0.958021			0.958021	1	1.01881			1.01881	1	1.13904			1.13904	1	-0.0618715			-0.0618715	0.0268828			0.0268828	0.187816			0.187816
ESSPLySPtFSDSTSAVK	P46821	MAP1B	1	3700.67			3700.67	4028.47			4028.47	5269.31			5269.31	5990.55			5990.55	1.08858			1.08858	1	1.13688			1.13688	1	1.42388			1.42388	1	0.122445			0.122445	0.185076			0.185076	0.509826			0.509826
ESSTSEGADQKMSSPEDDsDtKR	Q15424	SAFB1	1	364131			364131	360298			360298	380633			380633	320927			320927	0.989475			0.989475	1	0.843139			0.843139	1	1.04532			1.04532	1	-0.0152648			-0.0152648	-0.246158			-0.246158	0.0639445			0.0639445
ETEsAPGsPR	Q6PKG0	LARP1	2	1.13064e+06	318024		724334	1.35262e+06	362186		857403	1.23986e+06	364884		802374	1.36953e+06	383005		876269	1.19633	1.13886		1.1676	2	1.10458	1.04966		1.07712	2	1.0966	1.14735		1.12197	2	0.258613	0.187594		0.223541	0.143502	0.0699253		0.107183	0.133039	0.1983		0.166038
ETPHsPGVEDAPIAK	Q9UHB6	LIMA1	3	342962	202906	59340.5	201736	327131	184088	72164.3	194461	357068	152739	72014.2	193940	420745	254399	74430.7	249858	0.953841	0.907262	1.21611	1.02574	3	1.17833	1.66558	1.03356	1.29249	3	1.04113	0.752756	1.21358	1.00249	3	-0.0681798	-0.140409	0.282269	0.0366595	0.236747	0.736028	0.0476162	0.370154	0.0581508	-0.409745	0.279264	0.00358428
EVELVsE	O60832	DKC1	2	44359.7		15409.9	29884.8	30127.9		9897	20012.5	52405		13109.5	32757.2	44572.9		10788.5	27680.7	0.679172		0.64225	0.660711	2	0.850547		0.82295	0.836748	2	1.18136		0.850722	1.01604	2	-0.55815		-0.638792	-0.597908	-0.233538		-0.281124	-0.257135	0.240453		-0.233241	0.0229608
EyGMIYLGK	Q7KZF4	SND1	1			10994	10994			11004.5	11004.5			10523.1	10523.1			14351.8	14351.8			1.00095	1.00095	1			1.36384	1.36384	1			0.957163	0.957163	1			0.00136944	0.00136944			0.447675	0.447675			-0.0631629	-0.0631629
EYIPGQPPLSQSsDSSPtR	P07814	SYEP	1	3523.9			3523.9	4073.31			4073.31	6013.77			6013.77	6772.96			6772.96	1.15591			1.15591	1	1.12624			1.12624	1	1.70657			1.70657	1	0.209028			0.209028	0.171516			0.171516	0.771099			0.771099
FAsDDEHDEHDENGATGPVKR	P05455	LA	1	574274			574274	690432			690432	518416			518416	710616			710616	1.20227			1.20227	1	1.37074			1.37074	1	0.902734			0.902734	1	0.265762			0.265762	0.454959			0.454959	-0.147627			-0.147627
FGsNINLEADES	Q9NQP4	PFD4	1	2724.23			2724.23	4408.36			4408.36	4276.74			4276.74	5818.02			5818.02	1.6182			1.6182	1	1.36039			1.36039	1	1.56989			1.56989	1	0.694392			0.694392	0.444017			0.444017	0.650661			0.650661
FIHQQPQSSSPVyGSSAK	P49023	PAXI	3	3949.85	2880.11	10208.6	5679.51	3036.64	2296.39	5852.15	3728.39	3129.12	2807.94	7397.54	4444.87	652.787	1132.44	2484.33	1423.19	0.768797	0.797327	0.573259	0.713128	3	0.208616	0.403301	0.335831	0.315916	3	0.792213	0.974939	0.724641	0.830598	3	-0.379325	-0.326756	-0.802741	-0.487767	-2.26108	-1.31007	-1.57419	-1.66239	-0.33604	-0.0366161	-0.464662	-0.267778
FTDKDQQPsGsEGEDDDAEAALKK	Q9NXG2	THUM1	2	68730.7	12648.8		40689.7	57313.1	11501.9		34407.5	69374.9	11227.3		40301.1	64897.3	14171.1		39534.2	0.833879	0.909324		0.871602	2	0.935457	1.2622		1.09883	2	1.00937	0.887616		0.948495	2	-0.26209	-0.137133		-0.198259	-0.0962563	0.335937		0.135965	0.0134601	-0.171992		-0.0762881
GADNDGsGsESGYTTPK	Q7Z417	NUFP2	3	163459	7880.43		85669.8	181466	15070.9		98268.3	172221	13602.9		92911.9	159534	15292		87412.9	1.11016	1.91245		1.5113	2	0.926333	1.12417		1.02525	2	1.0536	1.72616		1.38988	2	0.150765	0.93542		0.595793	-0.110398	0.168861		0.0359779	0.0753292	0.787566		0.474961
GAGDGsDEEVDGKADGAEAKPAE	P35579	MYH9	1	507387			507387	523424			523424	559884			559884	595373			595373	1.03161			1.03161	1	1.06339			1.06339	1	1.10347			1.10347	1	0.0448941			0.0448941	0.0886666			0.0886666	0.142041			0.142041
GASAATGIPLEsDEDsNDNDNDIENENCMHTN	Q9Y4E8	UBP15	2	25277			25277	28648.4			28648.4	10103			10103	18799.1			18799.1	1.13338			1.13338	1	1.86075			1.86075	1	0.39969			0.39969	1	0.180627			0.180627	0.895885			0.895885	-1.32305			-1.32305
GEEGsDDDETENGPKPK	Q6PD62	CTR9	1			41226.5	41226.5			35436.8	35436.8			38643.9	38643.9			35958.6	35958.6			0.859563	0.859563	1			0.930513	0.930513	1			0.937357	0.937357	1			-0.218324	-0.218324			-0.103903	-0.103903			-0.0933301	-0.0933301
GEPNVsYICSR	P49841	GSK3B	11	129356	76567.6	248592	151505	132255	80116.7	219257	143876	125350	88476.3	233347	149058	126174	82201.5	243310	150562	1.02242	1.04635	0.881997	0.983588	3	1.00657	0.929079	1.0427	0.992782	3	0.969037	1.15553	0.938678	1.02108	3	0.0319816	0.0653684	-0.181154	-0.0238735	0.00944883	-0.106127	0.0603182	-0.0104513	-0.0453767	0.208557	-0.0912983	0.0300988
GFFPsSCVR	Q6XZF7	DNMBP	1	4.98048e+06			4.98048e+06	4.70901e+06			4.70901e+06	3.45684e+06			3.45684e+06	5.4486e+06			5.4486e+06	0.945494			0.945494	1	1.57618			1.57618	1	0.694077			0.694077	1	-0.0808599			-0.0808599	0.656435			0.656435	-0.526832			-0.526832
GGQGDPAVPAQQPADPStPERQSSPSGsEQLVR	O15231	ZN185	1	13453.9			13453.9	22683.7			22683.7	15429.1			15429.1	22896.4			22896.4	1.68603			1.68603	1	1.48398			1.48398	1	1.14681			1.14681	1	0.753627			0.753627	0.56947			0.56947	0.197622			0.197622
GGsGYHsRsPAR	Q9UQ35	SRRM2	1	83396			83396	96600.2			96600.2	83677.2			83677.2	110989			110989	1.15833			1.15833	1	1.32639			1.32639	1	1.00337			1.00337	1	0.212047			0.212047	0.407509			0.407509	0.00485561			0.00485561
GIISsDGEsN	Q9BW71	HIRP3	3		42980.8		42980.8		45739.1		45739.1		45803.4		45803.4		33301.7		33301.7		1.06418		1.06418	1		0.727056		0.727056	1		1.06567		1.06567	1		0.0897366		0.0897366		-0.459862		-0.459862		0.0917632		0.0917632
GIQYIDLssDSEDVVSPNCSNTVQEK	Q9H4L7	SMRCD	1	1780.99			1780.99				#DIV/0!	1846.36			1846.36	1331.95			1331.95					0	0.721393			0.721393	1	1.03671			1.03671	1					-0.471143			-0.471143	0.0520083			0.0520083
GLLYDsDEEDEERPAR	P49736	MCM2	1	136864			136864	163066			163066	139687			139687	142060			142060	1.19144			1.19144	1	1.01699			1.01699	1	1.02062			1.02062	1	0.252706			0.252706	0.0243013			0.0243013	0.0294503			0.0294503
GLMAGGRPEGQYsEDEDtDTDEYKEAK	Q9NPQ8	RIC8A	1		41755.9		41755.9		36491		36491		30906.6		30906.6		41760.1		41760.1		0.873913		0.873913	1		1.35117		1.35117	1		0.740173		0.740173	1		-0.194439		-0.194439		0.434211		0.434211		-0.434066		-0.434066
GLPNGPTHAFSsPSEsPDSTVDR	Q9ULJ7	ANR50	2	10266.6		5386.31	7826.47	11055.6		3993.39	7524.52	13122.4		4281.26	8701.84	13647.1		6748.64	10197.9	1.07685		0.741397	0.909125	2	1.03998		1.57632	1.30815	2	1.27816		0.794842	1.0365	2	0.106821		-0.431682	-0.13745	0.0565604		0.656563	0.387531	0.354071		-0.331261	0.0517228
GLPSPYNMSsAPGsR	P15924	DESP	7	63820.9	102900	21432	62717.6	61987.3	60053.7	17709.1	46583.3	69107	41830.9	18912.3	43283.4	77965.4	55021	18875.2	50620.5	0.97127	0.583612	0.826289	0.793724	3	1.12818	1.31532	0.998039	1.14718	3	1.08283	0.40652	0.882429	0.790592	3	-0.0420562	-0.776918	-0.275282	-0.333291	0.174003	0.395414	-0.00283223	0.198093	0.114802	-1.2986	-0.180447	-0.338995
GLPSPYNMSSAPGsRsGSR	P15924	DESP	1	34636			34636	22965.5			22965.5	30732.6			30732.6	33345.1			33345.1	0.663051			0.663051	1	1.08501			1.08501	1	0.887302			0.887302	1	-0.592807			-0.592807	0.117704			0.117704	-0.172502			-0.172502
GLRDsHsSEEDEASSQTDLSQTISK	Q5JTV8	TOIP1	1		19598.7		19598.7		14735.4		14735.4		23273.5		23273.5		12562.6		12562.6		0.751855		0.751855	1		0.539779		0.539779	1		1.1875		1.1875	1		-0.411473		-0.411473		-0.889558		-0.889558		0.24793		0.24793
GLRDsHssEEDEASSQTDLSQTISKK	Q5JTV8	TOIP1	4	63988.1	60428.9		62208.5	61308.6	65734		63521.3	71977.5	60533.2		66255.3	56797.1	58315.5		57556.3	0.958126	1.08779		1.02296	2	0.789096	0.963365		0.87623	2	1.12486	1.00173		1.06329	2	-0.0617127	0.121403		0.0327484	-0.341728	-0.0538455		-0.190618	0.169742	0.00248845		0.0885375
GLSDHVsLDGQELGTR	Q7L8J4	3BP5L	1	39558.2			39558.2	31746			31746	40317.9			40317.9	41530.8			41530.8	0.802514			0.802514	1	1.03008			1.03008	1	1.01921			1.01921	1	-0.317402			-0.317402	0.0427616			0.0427616	0.0274443			0.0274443
GNDPLTsSPGR	P49736	MCM2	1	250385			250385	289570			289570	310238			310238	285675			285675	1.1565			1.1565	1	0.920827			0.920827	1	1.23904			1.23904	1	0.209765			0.209765	-0.118998			-0.118998	0.309226			0.309226
GNsRPGtPSAEGGSTSSTLR	P35269	T2FA	1			32679.6	32679.6			26417.6	26417.6			24699	24699			30956.7	30956.7			0.808382	0.808382	1			1.25335	1.25335	1			0.755794	0.755794	1			-0.306892	-0.306892			0.325795	0.325795			-0.403935	-0.403935
GPPDFssDEEREPtPVLGSGAAAAGR	P42167	LAP2B	7	20074.1	18990.6	2385.18	13816.6	20923.8	12826.4	1856.19	11868.8	21050.9	13190.2	1768.04	12003.1	22058.3	18913.4	2792.76	14588.1	1.04233	0.675409	0.778217	0.831985	3	1.04785	1.4339	1.57958	1.35378	3	1.04866	0.694564	0.741259	0.828162	3	0.0598097	-0.566166	-0.361755	-0.265371	0.067434	0.519944	0.659541	0.43699	0.0685509	-0.525821	-0.43195	-0.272015
GPPsPPAPVMHsPSRK	Q13573	SNW1	1	187244			187244	197073			197073	205188			205188	181065			181065	1.05249			1.05249	1	0.882433			0.882433	1	1.09583			1.09583	1	0.0738076			0.0738076	-0.180441			-0.180441	0.132026			0.132026
GQTPLTEGsEDLDGHsDPEESFAR	Q86VR2	F134C	3	5747.44	6373.4		6060.42	7531.65	5567.24		6549.44	6189.72	4973.97		5581.85	7987.38	5509.76		6748.57	1.31044	0.873512		1.09197	2	1.29043	1.10772		1.19907	2	1.07695	0.780427		0.92869	2	0.390047	-0.195101		0.126938	0.367848	0.147589		0.261918	0.106955	-0.357664		-0.106731
GRAssHSsQTQGGGSVTK	P02545	LMNA	2	595185			595185	553869			553869	541580			541580	415409			415409	0.930582			0.930582	1	0.767032			0.767032	1	0.909935			0.909935	1	-0.103795			-0.103795	-0.382641			-0.382641	-0.136164			-0.136164
GRGPPsssDsEPEAELER	Q7Z4V5	HDGR2	2	67722.6			67722.6	58949.9			58949.9	55702.6			55702.6	67171.8			67171.8	0.870461			0.870461	1	1.2059			1.2059	1	0.822512			0.822512	1	-0.200148			-0.200148	0.270111			0.270111	-0.281892			-0.281892
GRLtPsPDIIVLsDNEASsPR	Q8WXI9	P66B	11	5121.68	5437.14		5279.41	4798.11	5076.92		4937.52	5689.04	5269.39		5479.21	5407.42	5534.32		5470.87	0.936825	0.933748		0.935286	2	0.950498	1.05028		1.00039	2	1.11078	0.969146		1.03996	2	-0.094149	-0.0988951		-0.0965201	-0.0732443	0.0707703		0.000559237	0.151569	-0.0452136		0.0565301
GSGGssGDELREDDEPVK	Q7Z4V5	HDGR2	1	253241			253241	202337			202337	245616			245616	487938			487938	0.798989			0.798989	1	1.98659			1.98659	1	0.969889			0.969889	1	-0.323752			-0.323752	0.990294			0.990294	-0.0441088			-0.0441088
GSGTAsDDEFENLR	Q7Z6Z7	HUWE1	1	23733.7			23733.7	27012.7			27012.7	27148.9			27148.9	25910.4			25910.4	1.13816			1.13816	1	0.954383			0.954383	1	1.1439			1.1439	1	0.1867			0.1867	-0.0673599			-0.0673599	0.193956			0.193956
GsLAsLDSLR	O60716	CTND1	2	12614.5			12614.5	14060.3			14060.3	15049.7			15049.7	11520.6			11520.6	1.11462			1.11462	1	0.765507			0.765507	1	1.19305			1.19305	1	0.156546			0.156546	-0.385513			-0.385513	0.25465			0.25465
gsPRysPR	Q07955	SRSF1	1	107467			107467	132721			132721	113267			113267	150869			150869	1.235			1.235	1	1.33198			1.33198	1	1.05397			1.05397	1	0.30451			0.30451	0.413574			0.413574	0.0758379			0.0758379
GTGSGGQLQDLDCsssDDEGAAQNSTKPSATK	P08240	SRPRA	3	33622.8			33622.8	22536.2			22536.2	33871.3			33871.3	30167.1			30167.1	0.670265			0.670265	1	0.89064			0.89064	1	1.00739			1.00739	1	-0.577197			-0.577197	-0.167086			-0.167086	0.0106247			0.0106247
GTLDEEDEEADsDTDDIDHR	Q9HCN4	GPN1	1			12964.5	12964.5			15749.9	15749.9			12914.4	12914.4			14463.3	14463.3			1.21484	1.21484	1			1.11994	1.11994	1			0.996135	0.996135	1			0.280772	0.280772			0.163416	0.163416			-0.00558682	-0.00558682
GYSSPEPDIQDssGsEAQSVKPSTR	Q9BZF1	OSBL8	2	54149.8	16289		35219.4	57746	18485.1		38115.5	69115.8	14448.7		41782.3	62781.7	16702.2		39742	1.06641	1.13482		1.10062	2	0.908355	1.15596		1.03216	2	1.27638	0.887023		1.0817	2	0.0927644	0.182462		0.13831	-0.138671	0.209093		0.0456641	0.352061	-0.172956		0.113304
HADAEMTGyVVTR	O15264	MK13	1			1790.4	1790.4			1972.55	1972.55			1822.39	1822.39			1569.56	1569.56			1.10174	1.10174	1			0.861266	0.861266	1			1.01787	1.01787	1			0.139782	0.139782			-0.215468	-0.215468			0.02555	0.02555
HCAPsPDRsPELSSSR	Q96T37	RBM15	1	320367			320367	359701			359701	344180			344180	334613			334613	1.12278			1.12278	1	0.972203			0.972203	1	1.07433			1.07433	1	0.167071			0.167071	-0.0406698			-0.0406698	0.103436			0.103436
HDsDTsPPRR	Q9BRD0	BUD13	1	44153.2			44153.2	66849.2			66849.2	70095.6			70095.6	51345.8			51345.8	1.51403			1.51403	1	0.732512			0.732512	1	1.58755			1.58755	1	0.598391			0.598391	-0.449077			-0.449077	0.666805			0.666805
HEsEEGDSHRR	Q6UN15	FIP1	1	1806.5			1806.5	1508.33			1508.33	2540.53			2540.53	2302.31			2302.31	0.834947			0.834947	1	0.906231			0.906231	1	1.40633			1.40633	1	-0.260243			-0.260243	-0.14205			-0.14205	0.491932			0.491932
HGsGADSDyENTQSGDPLLGLEGK	Q9Y2X7	GIT1	1		1811.62		1811.62		1448.07		1448.07		1881.02		1881.02		3580.08		3580.08		0.799323		0.799323	1		1.90327		1.90327	1		1.0383		1.0383	1		-0.32315		-0.32315		0.928482		0.928482		0.0542287		0.0542287
HRsNsFSDER	Q09666	AHNK	1		92842		92842		132264		132264		195460		195460		262331		262331		1.42462		1.42462	1		1.34212		1.34212	1		2.1053		2.1053	1		0.510575		0.510575		0.424513		0.424513		1.07402		1.07402
HSHsHsPMSTR	P62995	TRA2B	2	67139.6		1533.88	34336.7	80807.7		957.855	40882.8	27423.3		941.335	14182.3	74970.8		1227.79	38099.3	1.20358		0.624466	0.914022	2	2.73384		1.3043	2.01907	2	0.408452		0.613697	0.511074	2	0.267329		-0.679304	-0.129699	1.45093		0.383281	1.01369	-1.29176		-0.704403	-0.968395
HTLGDsDNES	P02794	FRIH	3	313941	330338	164192	269491	414012	335168	191320	313500	358246	358445	178904	298531	399237	445604	191895	345579	1.31875	1.01462	1.16522	1.1662	3	1.11442	1.24316	1.07262	1.1434	3	1.14112	1.08508	1.0896	1.10527	3	0.399176	0.02094	0.220605	0.221814	0.156296	0.314011	0.101137	0.19333	0.190455	0.117806	0.123799	0.144398
HVsPVtPPREVPIYANR	Q13443	ADAM9	1	6261.39			6261.39	11356.7			11356.7	5646.67			5646.67	7728.39			7728.39	1.81377			1.81377	1	1.36866			1.36866	1	0.901824			0.901824	1	0.858995			0.858995	0.452767			0.452767	-0.149082			-0.149082
HVTLPsSPR	Q5T4S7	UBR4	1	58122.6			58122.6	44649.5			44649.5	59033.4			59033.4	65242.1			65242.1	0.768196			0.768196	1	1.10517			1.10517	1	1.01567			1.01567	1	-0.380454			-0.380454	0.144272			0.144272	0.0224324			0.0224324
IACDEEFsDsEDEGEGGRR	Q92769	HDAC2	2	332350	105088		218719	365007	114356		239681	329770	110784		220277	274378	108189		191283	1.09826	1.08819		1.09322	2	0.832027	0.976576		0.904302	2	0.99224	1.0542		1.02322	2	0.135223	0.121925		0.128589	-0.265297	-0.0341963		-0.145124	-0.0112395	0.0761421		0.0331127
IACEEEFsDsEEEGEGGRK	Q13547	HDAC1	4	196529	292571	39630.1	176243	160974	306051	21488.7	162838	200420	266053	30050.1	165508	207680	267516	41846.9	172348	0.819088	1.04607	0.542232	0.802465	3	1.03622	1.0055	1.39257	1.14476	3	1.0198	0.909363	0.758265	0.89581	3	-0.287909	0.0649862	-0.883019	-0.31749	0.0513336	0.00791033	0.477751	0.19505	0.0282872	-0.137071	-0.399226	-0.158736
IADPEHDHTGFLtEyVATR	P27361	MK03	1				#DIV/0!			9984.83	9984.83			6767.07	6767.07			7115.27	7115.27					0			1.05145	1.05145	1					0							0.0723866	0.0723866
IARLssGEGPTLANVSELELPADPK	P22607	FGFR3	1		1498.61		1498.61				#DIV/0!		1942.49		1942.49				#DIV/0!					0					0		1.29619		1.29619	1										0.374282		0.374282
IAsDEEIQGTK	Q8WX93	PALLD	3	186088	158615	62105.5	135603	278001	195452	76669.4	183374	279799	196846	77568.6	184738	313724	258891	94266.2	222294	1.49392	1.23224	1.2345	1.32022	3	1.12125	1.3152	1.21526	1.21724	3	1.50358	1.24103	1.24898	1.3312	3	0.579103	0.301284	0.303928	0.400779	0.165103	0.39528	0.281267	0.283608	0.588404	0.311535	0.320751	0.412724
IDASKNEEDEGHsNsSPR	Q14103	HNRPD	2	310754			310754	349701			349701	296803			296803	379792			379792	1.12533			1.12533	1	1.27961			1.27961	1	0.955107			0.955107	1	0.170348			0.170348	0.355702			0.355702	-0.0662662			-0.0662662
IDDRDsDEEGASDR	Q8TDD1	DDX54	1	271697			271697	253558			253558	255012			255012	312878			312878	0.933239			0.933239	1	1.22691			1.22691	1	0.93859			0.93859	1	-0.0996819			-0.0996819	0.295034			0.295034	-0.0914328			-0.0914328
IEDVGsDEEDDSGKDK	P08238	HS90B	3	126117		24965.1	75540.9	146549		17271.3	81910	129592		20810.8	75201.4	155489		26761.6	91125.5	1.16201		0.691819	0.926914	2	1.19984		1.28595	1.24289	2	1.02756		0.833596	0.930576	2	0.216621		-0.531533	-0.109493	0.262839		0.362833	0.313702	0.0392183		-0.26258	-0.103804
IEKIGEGtyGVVYK	P06493	CDK1	3			24003	24003			24823.7	24823.7			26583	26583			22932.2	22932.2			1.03419	1.03419	1			0.862666	0.862666	1			1.10749	1.10749	1			0.0485024	0.0485024			-0.213127	-0.213127			0.147288	0.147288
IGEGtyGVVYK	P24941;P06493	CDK2	6	123500		218204	170852	132062		215301	173682	109966		207575	158770	111213		196298	153755	1.06933		0.986695	1.02801	2	1.01133		0.945674	0.978504	2	0.890416		0.951288	0.920852	2	0.0967115		-0.0193236	0.0398602	0.0162592		-0.0805847	-0.0313503	-0.167448		-0.0720466	-0.118959
IHDLEDDLEMssDAsDAsGEEGGRVPK	P35269	T2FA	10	20109.8	14515.2	2444.91	12356.6	19538.4	11846	3642.28	11675.6	27167.3	15724.9	3759.11	15550.4	14991.1	13272.3	4005.06	10756.2	0.971588	0.816112	1.48974	1.09248	3	0.551806	0.844033	1.06543	0.820422	3	1.35095	1.08334	1.53752	1.32394	3	-0.0415828	-0.293161	0.575057	0.127605	-0.857767	-0.244628	0.0914327	-0.285561	0.433974	0.115488	0.620607	0.404835
IHGVNSGSSEGAQPNTENGVPEITDAATDQGPAESPPTsPsSASR	Q8IWE2	NXP20	1	10924.1			10924.1	10127.8			10127.8	15625.5			15625.5	13225			13225	0.927104			0.927104	1	0.846368			0.846368	1	1.43037			1.43037	1	-0.109197			-0.109197	-0.240642			-0.240642	0.516385			0.516385
IHIDPEIQDGsPTTSR	P50479	PDLI4	3	31983.9	45499.9	22266	33250	39533.7	38432.4	16594.5	31520.2	49165.1	40029.2	15974.1	35056.1	42897.7	47552.7	25360.6	38603.7	1.23605	0.84467	0.745282	0.942	3	0.872524	1.18795	1.58761	1.21603	3	1.53718	0.879764	0.717419	1.04479	3	0.305734	-0.243541	-0.424142	-0.0862014	-0.196733	0.248474	0.666856	0.282176	0.620287	-0.184811	-0.479113	0.0632103
IIYDsDsESEETLQVK	P35251	RFC1	2	5443.57			5443.57	5054.4			5054.4	5428.6			5428.6	6040.04			6040.04	0.928508			0.928508	1	1.11263			1.11263	1	0.997249			0.997249	1	-0.107013			-0.107013	0.153979			0.153979	-0.00397365			-0.00397365
ILQEKLDQPVsAPPsPR	Q16204	CCDC6	1	30841.4			30841.4	39755.2			39755.2	45359.8			45359.8	36477.3			36477.3	1.28902			1.28902	1	0.804175			0.804175	1	1.47074			1.47074	1	0.366274			0.366274	-0.314418			-0.314418	0.556545			0.556545
INssGESGDEsDEFLQSR	O60841	IF2P	4	11952.5	14995.9	8328.22	11758.9	9805.18	4586.04	7192.83	7194.69	11500.6	12847.4	5753.29	10033.8	18631.2	23876.2	9122.84	17210.1	0.820347	0.30582	0.86367	0.663279	3	1.62002	1.85845	1.58567	1.68805	3	0.962193	0.856727	0.690819	0.83658	3	-0.285694	-1.70924	-0.211448	-0.592312	0.696011	0.8941	0.665096	0.755356	-0.0556014	-0.223092	-0.53362	-0.257425
IQEQEssGEEDSDLSPEER	P41236	IPP2	4	112040	150044		131042	138385	226994		182689	131953	171640		151797	116606	100253		108429	1.23514	1.51285		1.374	2	0.883689	0.584086		0.733887	2	1.17774	1.14393		1.16084	2	0.304679	0.597272		0.458381	-0.178389	-0.775748		-0.446369	0.236021	0.194004		0.215165
ISEDAMSTASSty	Q8TF05	PP4R1	1	20782.6			20782.6	21583.8			21583.8	25154.7			25154.7	29575.1			29575.1	1.03855			1.03855	1	1.17573			1.17573	1	1.21037			1.21037	1	0.0545703			0.0545703	0.233559			0.233559	0.275448			0.275448
IYHLPDAEsDEDEDFKEQTR	Q15019	37500	2	29670.6		7645.59	18658.1	37375.1		11153.6	24264.3	40393.5		10445.3	25419.4	29440.9		10707.3	20074.1	1.25967		1.45883	1.35925	2	0.728852		1.02508	0.876968	2	1.3614		1.36619	1.36379	2	0.333042		0.544811	0.442808	-0.456303		0.0357414	-0.189404	0.445089		0.450159	0.447627
IYssDSDEGsEEDKAQR	Q8WVC0	LEO1	1	164848			164848	187877			187877	235080			235080	132926			132926	1.1397			1.1397	1	0.565449			0.565449	1	1.42604			1.42604	1	0.188652			0.188652	-0.822532			-0.822532	0.512018			0.512018
KAAsPsPQsVR	Q8IYB3	SRRM1	1	657880			657880	673561			673561	679776			679776	572236			572236	1.02384			1.02384	1	0.841801			0.841801	1	1.03328			1.03328	1	0.0339833			0.0339833	-0.248449			-0.248449	0.0472354			0.0472354
KAEDsDsEPEPEDNVR	Q9H0D6	XRN2	3	599383	684893	75092.3	453123	606320	705981	72520	461607	702875	732346	75412.6	503544	564049	766794	79631.9	470158	1.01157	1.03079	0.965745	1.0027	3	0.802488	1.04704	1.05595	0.968492	3	1.17266	1.06928	1.00427	1.08207	3	0.0166	0.0437498	-0.050286	0.00389341	-0.317449	0.0663143	0.0785401	-0.0461884	0.229789	0.0966461	0.00614061	0.113796
KALVVPEPEPDSDsNQER	Q5VTR2	BRE1A	2	21411.5		10842.5	16127	23187.6		9417.52	16302.6	21255.6		15648.3	18451.9	26317.1		14616	20466.5	1.08295		0.868572	0.975761	2	1.23813		0.934028	1.08608	2	0.992718		1.44323	1.21798	2	0.114967		-0.203282	-0.0353996	0.30816		-0.0984618	0.119128	-0.0105445		0.529306	0.284486
KAPSAsDsDsKADsDGAKPEPVAMAR	Q7Z4V5	HDGR2	1	198295			198295	240825			240825	237746			237746	151553			151553	1.21448			1.21448	1	0.637459			0.637459	1	1.19895			1.19895	1	0.280338			0.280338	-0.649595			-0.649595	0.26177			0.26177
KAsGsENEGDYNPGR	Q02880	TOP2B	1	178293			178293	173752			173752	176016			176016	175700			175700	0.974528			0.974528	1	0.998201			0.998201	1	0.987229			0.987229	1	-0.0372243			-0.0372243	-0.00259711			-0.00259711	-0.018543			-0.018543
KAsSSDSEDssEEEEEVQGPPAKK	Q14978	NOLC1	2	108927			108927	78389.3			78389.3	79373.5			79373.5	132949			132949	0.719647			0.719647	1	1.67498			1.67498	1	0.728683			0.728683	1	-0.474638			-0.474638	0.744147			0.744147	-0.456636			-0.456636
KDDDsDDESQSSHTGK	O94874	UFL1	2	745331		233693	489512	756538		198182	477360	723188		224515	473851	821451		233372	527412	1.01504		0.848044	0.93154	2	1.13588		1.03945	1.08766	2	0.970291		0.960724	0.965508	2	0.0215304		-0.237789	-0.102311	0.183804		0.0558229	0.121232	-0.0435102		-0.0578054	-0.0506401
KEEsEEsDDDMGFGLFD	P05387	RLA2	7	12524.7	10642.8	6030.91	9732.79	11224.7	10387.7	5503.16	9038.54	13426.7	9546.41	4906.79	9293.31	7284.15	14077.1	7344.76	9568.67	0.896208	0.976037	0.912493	0.928246	3	0.542511	1.4746	1.49686	1.17132	3	1.07202	0.896985	0.813607	0.927538	3	-0.158094	-0.0349917	-0.132114	-0.107421	-0.882276	0.560321	0.581935	0.228137	0.100334	-0.156844	-0.297596	-0.108522
KESEsEDssDDEPLIKK	P35659	DEK	5	191240	476109		333675	148059	305048		226554	170012	410923		290468	292137	816047		554092	0.774205	0.64071		0.707458	2	1.71833	1.98589		1.85211	2	0.888996	0.863086		0.876041	2	-0.369212	-0.642256		-0.499284	0.78101	0.989785		0.88917	-0.169751	-0.212424		-0.19093
KEtEsEAEDNLDDLEK	Q8IYB3	SRRM1	6	128701	55047.7	30478.7	71409.2	165052	59886.2	33132.7	86023.6	147076	42918.2	30126.4	73373.5	133435	62949.6	32660	76348.1	1.28244	1.0879	1.08708	1.15247	3	0.907251	1.46673	1.0841	1.15269	3	1.14277	0.779655	0.988439	0.970288	3	0.358895	0.121542	0.120453	0.204732	-0.140427	0.552607	0.116499	0.205011	0.192535	-0.359092	-0.0167758	-0.0435148
KGAGDGsDEEVDGK	P35579	MYH9	3	1.47166e+06	805830	346540	874678	1.20486e+06	585940	278751	689850	1.51212e+06	624966	386771	841287	1.85792e+06	985472	472765	1.10538e+06	0.818705	0.727126	0.804384	0.783405	3	1.22868	1.57684	1.22234	1.34262	3	1.02749	0.775556	1.11609	0.973047	3	-0.288585	-0.459723	-0.314044	-0.35217	0.297108	0.657038	0.289645	0.425051	0.0391277	-0.366697	0.158456	-0.0394188
KGAGDGsDEEVDGKADGAEAKPAE	P35579	MYH9	2	720297	313020		516658	654665	213054		433860	745707	298665		522186	799391	315333		557362	0.908883	0.680642		0.794762	2	1.07199	1.05581		1.0639	2	1.03528	0.954142		0.994709	2	-0.137834	-0.555032		-0.331405	0.100291	0.0783451		0.08936	0.0500172	-0.0677246		-0.00765287
KGSGDyMPMSPK	P35568	IRS1	1			31435.4	31435.4			32249.8	32249.8			25986.2	25986.2			31427.5	31427.5			1.02591	1.02591	1			1.20939	1.20939	1			0.826653	0.826653	1			0.0369025	0.0369025			0.274284	0.274284			-0.274646	-0.274646
KGsGsEQEGEDEEGGER	Q6PD62	CTR9	1			155006	155006			111834	111834			132089	132089			130695	130695			0.721481	0.721481	1			0.989446	0.989446	1			0.852158	0.852158	1			-0.470966	-0.470966			-0.0153075	-0.0153075			-0.230808	-0.230808
KHsPsPPPPTPTESR	Q92922	SMRC1	2	373412		254338	313875	373648		291369	332509	349836		203581	276708	328026		234473	281250	1.00063		1.1456	1.07311	2	0.937656		1.15175	1.0447	2	0.936863		0.800433	0.868648	2	0.000912481		0.1961	0.101805	-0.0928698		0.203822	0.0630896	-0.0940895		-0.321147	-0.203156
KLEKEEEEGIsQEssEEEQ	P17096	HMGA1	10	164136	91758.8	11190.9	89028.5	207711	102903	11283.5	107299	197219	135670	10468.9	114452	135109	102158	6261.93	81176.3	1.26548	1.12145	1.00828	1.13174	3	0.685073	0.75299	0.598148	0.678737	3	1.20156	1.47855	0.935478	1.20519	3	0.339684	0.165369	0.0118906	0.178538	-0.545669	-0.409298	-0.741426	-0.559076	0.264905	0.56418	-0.0962243	0.269265
KLsGDQPAAR	Q13428	TCOF	1	757513			757513	663452			663452	766289			766289	508540			508540	0.87583			0.87583	1	0.663641			0.663641	1	1.01159			1.01159	1	-0.191277			-0.191277	-0.591525			-0.591525	0.0166179			0.0166179
KLsVPtsDEEDEVPAPKPR	Q8NE71	ABCF1	5		177957	23515.3	100736		207068	22755.8	114912		139930	22247.2	81088.4		156593	28655.9	92624.7		1.16358	0.967702	1.06564	2		1.11909	1.28807	1.20358	2		0.78631	0.946072	0.866191	2		0.218572	-0.0473659	0.0917223		0.162321	0.365212	0.26733		-0.34683	-0.0799776	-0.207243
KPAQEETEEtssQESAEED	P52926	HMGA2	19	64658.4	40726.6	11996.8	39127.3	121791	23159.9	28915.4	57955.5	93098.9	22281	11733.1	42371	76315.7	46245.3	33338.4	51966.5	1.88361	0.568667	2.41026	1.62085	3	0.819728	2.07555	2.84139	1.91222	3	1.43986	0.547086	0.978019	0.988321	3	0.913502	-0.814343	1.26919	0.696746	-0.286783	1.05349	1.5066	0.935251	0.525927	-0.870159	-0.0320655	-0.0169478
KPstSDDsDSNFEK	P11388	TOP2A	4	172709	228492	59415.5	153539	137125	144456	36290.4	105957	176538	199089	44654.7	140094	182013	287141	65088.3	178081	0.793963	0.632216	0.610791	0.67899	3	1.03101	1.44228	1.45759	1.31029	3	1.02217	0.871316	0.751567	0.881684	3	-0.332856	-0.661511	-0.711249	-0.558538	0.0440621	0.528347	0.543586	0.38989	0.0316343	-0.198733	-0.412027	-0.181667
KQQQEPTGEPsPK	P52926	HMGA2	1	575674			575674	593766			593766	540786			540786	695611			695611	1.03143			1.03143	1	1.2863			1.2863	1	0.939395			0.939395	1	0.0446401			0.0446401	0.363224			0.363224	-0.0901963			-0.0901963
KQSQIQNQQGEDsGsDPEDTY	P18858	DNLI1	1	15975.5			15975.5	18610			18610	25489.7			25489.7	17090.3			17090.3	1.16491			1.16491	1	0.670478			0.670478	1	1.59555			1.59555	1	0.220217			0.220217	-0.576737			-0.576737	0.674057			0.674057
KSLDsDESEDEEDDYQQK	Q13442	HAP28	2		49068.4	52973.9	51021.2		51514.1	57197.6	54355.8		60889.6	67768.5	64329.1		56859.7	67364.2	62112		1.04984	1.07973	1.06479	2		0.933817	0.994034	0.963925	2		1.24091	1.27928	1.2601	2		0.0701729	0.110672	0.0905643		-0.0987887	-0.00863355	-0.053007		0.311402	0.355333	0.333535
KsLsDsESDDSK	Q13185	CBX3	1	321995			321995	313642			313642	294657			294657	321098			321098	0.974057			0.974057	1	1.08973			1.08973	1	0.915098			0.915098	1	-0.0379213			-0.0379213	0.123976			0.123976	-0.128002			-0.128002
KTsSDDEsEEDEDDLLQR	Q9Y5J1	UTP18	1	57699.5			57699.5	76365.3			76365.3	61286			61286	39343.1			39343.1	1.3235			1.3235	1	0.641958			0.641958	1	1.06216			1.06216	1	0.404357			0.404357	-0.639448			-0.639448	0.0869978			0.0869978
KVMDsDEDDDY	O14737	PDCD5	2	273992		38934.9	156463	491954		64950.7	278452	508215		61878.4	285046	137643		19650.7	78646.9	1.79551		1.66819	1.73185	2	0.270837		0.317569	0.294203	2	1.85485		1.58928	1.72207	2	0.84439		0.73828	0.792311	-1.88451		-1.65486	-1.76512	0.891306		0.668372	0.784141
KVVEAVNsDsDSEFGIPK	Q02880	TOP2B	1	16545.3			16545.3	16904.2			16904.2	17603.9			17603.9	14747			14747	1.02169			1.02169	1	0.837713			0.837713	1	1.06398			1.06398	1	0.0309557			0.0309557	-0.255472			-0.255472	0.0894683			0.0894683
KYDSDsDDD	O14530	TXND9	2	996032	670345		833188	1.0452e+06	605912		825557	1.10001e+06	695956		897985	776640	548456		662548	1.04937	0.903881		0.976624	2	0.706027	0.788061		0.747044	2	1.1044	1.03821		1.0713	2	0.0695185	-0.145795		-0.034125	-0.502204	-0.34362		-0.420734	0.143257	0.0540932		0.099364
KYVIsDEEEEDDD	Q8WVC0	LEO1	1	22563.2			22563.2	24875			24875	23584.4			23584.4	14985.6			14985.6	1.10246			1.10246	1	0.635401			0.635401	1	1.04526			1.04526	1	0.140727			0.140727	-0.65426			-0.65426	0.0638631			0.0638631
LCDDGPQLPTsPR	O60504	VINEX	1	87472.4			87472.4	91369.6			91369.6	88137.3			88137.3	90734.9			90734.9	1.04455			1.04455	1	1.02947			1.02947	1	1.0076			1.0076	1	0.0628865			0.0628865	0.0419052			0.0419052	0.0109252			0.0109252
LCDFGSASHVADNDITPyLVSR	Q13523	PRP4B	5	9242.66		31127.4	20185	9636.29	33212.8	8270.64	17039.9	6669.92	48004.3	16557.7	23744	8811.74	21818.6	18701.5	16443.9	1.04259		0.265703	0.654145	2	1.32112	0.454513	1.12947	0.968367	3	0.721645		0.531934	0.626789	2	0.0601693		-1.91211	-0.612317	0.401758	-1.13761	0.175647	-0.0463743	-0.470638		-0.910682	-0.673947
LDIDsPPITAR	P14618	KPYM	2	25076.9		10993.2	18035.1	27398.2		13810.8	20604.5	22156.8		12191.1	17173.9	28218.5		14618.2	21418.4	1.09256		1.2563	1.17443	2	1.27358		1.19909	1.23634	2	0.883552		1.10896	0.996256	2	0.127719		0.329176	0.231961	0.348895		0.261941	0.306073	-0.178613		0.149208	-0.00541092
LDQPVsAPPsPR	Q16204	CCDC6	3	157546	144697	23995.4	108746	177841	219726	19917.5	139161	181895	178437	23937.9	128090	185269	289238	26524	167010	1.12882	1.51852	0.830055	1.15913	3	1.01855	1.62096	1.10804	1.24918	3	1.15455	1.23317	0.997603	1.12844	3	0.174809	0.602666	-0.268722	0.213042	0.0265121	0.696845	0.148004	0.320981	0.207332	0.302374	-0.00346178	0.174332
LDSQPQETsPELPR	O14545	TRAD1	2	40098.7			40098.7	56046.9			56046.9	50097.7			50097.7	58312.6			58312.6	1.39772			1.39772	1	1.16398			1.16398	1	1.24936			1.24936	1	0.483079			0.483079	0.219065			0.219065	0.321188			0.321188
LEIsPDsSPER	Q99959	PKP2	3	28613.6	63542.7		46078.2	35158.6	52639.4		43899	37130.4	46630		41880.2	33148.4	63395.6		48272	1.22874	0.82841		1.02857	2	0.892755	1.35955		1.12615	2	1.29765	0.733836		1.01574	2	0.297178	-0.271583		0.0406457	-0.163664	0.443125		0.1714	0.375901	-0.44647		0.0225357
LEPVsPPsPPHTDPELELVPPR	Q9Y618	NCOR2	1	1566.54			1566.54	2884.62			2884.62	2036.24			2036.24	2711.05			2711.05	1.8414			1.8414	1	1.3314			1.3314	1	1.29983			1.29983	1	0.8808			0.8808	0.412946			0.412946	0.378322			0.378322
lIHEQEQQsss	Q96FQ6	S10AG	4	192663	82343.2		137503	170377	90128.5		130253	206258	93480.3		149869	197932	76223.6		137078	0.88433	1.09455		0.989438	2	0.959636	0.815398		0.887517	2	1.07056	1.13525		1.10291	2	-0.177344	0.130334		-0.0153181	-0.0594402	-0.294425		-0.172153	0.0983696	0.183012		0.141312
LIRGPGENGDDs	Q6IBS0	TWF2	2	111609	121271		116440	131224	133486		132355	125193	120305		122749	132000	128641		130321	1.17575	1.10072		1.13824	2	1.05438	1.06928		1.06183	2	1.12171	0.992035		1.05687	2	0.23358	0.138451		0.186799	0.0763903	0.0966454		0.0865534	0.165696	-0.0115376		0.0797989
LKsEDGVEGDLGETQSR	Q09666	AHNK	2	97869		146140	122005	208927		289943	249435	244988		316266	280627	290584		333754	312169	2.13477		1.98401	2.05939	2	1.18611		1.05529	1.1207	2	2.50322		2.16413	2.33368	2	1.09408		0.988418	1.04221	0.246243		0.0776454	0.164405	1.32379		1.11379	1.22261
LLEDsEEsSEETVSR	O60231	DHX16	4	45589.3	17024.9		31307.1	42951.2	19255.7		31103.5	41999.1	14023.2		28011.2	37244.2	14788.9		26016.6	0.942135	1.13103		1.03658	2	0.886785	1.0546		0.970692	2	0.921251	0.823691		0.872471	2	-0.0859949	0.17764		0.0518363	-0.173344	0.0766959		-0.0429139	-0.118334	-0.279826		-0.196821
LPsGSGAAsPTGSAVDIR	Q09666	AHNK	12	22564	24923.2	11370.4	19619.2	24198.9	23382.7	7966.85	18516.1	21117.2	25113.8	9112.51	18447.8	24156.9	25740.9	9300.44	19732.7	1.07246	0.938187	0.700665	0.903769	3	1.14394	1.02497	1.02062	1.06318	3	0.935877	1.00764	0.801423	0.914981	3	0.100918	-0.0920528	-0.513203	-0.145974	0.194018	0.0355817	0.0294516	0.0883854	-0.0956094	0.0109867	-0.319364	-0.128186
LQEEQDGGssDEDRAGPAPPGASDGVDIQDVK	Q14147	DHX34	1				#DIV/0!	2849.19			2849.19	2570.12			2570.12				#DIV/0!					0					0					0
LQQGAGLEsPQGQPEPGAAsPQR	Q9H6F5	CCD86	1	8894.05			8894.05	11820.5			11820.5	12241.5			12241.5	12905.7			12905.7	1.32903			1.32903	1	1.05426			1.05426	1	1.37637			1.37637	1	0.410375			0.410375	0.0762275			0.0762275	0.460873			0.460873
LQQTyAALNSK	P46940	IQGA1	2		6882.54	5392.59	6137.56		6245.19	5560.47	5902.83		5172.15	6790.77	5981.46		7819.9	6351.35	7085.63		0.907396	1.03113	0.969264	2		1.51193	0.935292	1.22361	2		0.751488	1.25928	1.00538	2		-0.140195	0.0442293	-0.0450381		0.596387	-0.0965118	0.291142		-0.412179	0.332598	0.0077458
LRLsPsPTSQR	P02545	LMNA	2	2.04827e+06		92469.3	1.07037e+06	2.75881e+06		59352.3	1.40908e+06	2.14528e+06		59045.9	1.10217e+06	1.83691e+06		68470.9	952691	1.3469		0.641859	0.994377	2	0.856255		1.15962	1.00794	2	1.04736		0.638546	0.842954	2	0.429638		-0.639671	-0.00813482	-0.223888		0.213653	0.0114068	0.0667599		-0.647137	-0.246474
LSLEGDHSTPPSAYGsVK	P07355	ANXA2	4		6686.81	18621.6	12654.2		15199	20391.9	17795.4		17800.5	32135.2	24967.8		22240.6	40533.5	31387.1		2.27298	1.09506	1.68402	2		1.24944	1.26134	1.25539	2		2.66203	1.72569	2.19386	2		1.18458	0.131016	0.751911		0.321277	0.334962	0.328136		1.41253	0.787174	1.13347
LSSFTSyENPT	Q13882	PTK6	1			2536.64	2536.64			4647.36	4647.36			3668.43	3668.43			4651.15	4651.15			1.8321	1.8321	1			1.26788	1.26788	1			1.44618	1.44618	1			0.873496	0.873496			0.342423	0.342423			0.532247	0.532247
LSVPtsDEEDEVPAPKPR	Q8NE71	ABCF1	6	80038.7	100316	33458.8	71271.2	86649.8	91332.3	37110.3	71697.5	92546.5	78411.2	41605.1	70854.3	102065	97393.4	44461.9	81306.7	1.0826	0.910446	1.10914	1.03406	3	1.10285	1.24209	1.06866	1.13787	3	1.15627	0.781641	1.24348	1.06046	3	0.114499	-0.135355	0.149437	0.0483206	0.141234	0.312764	0.095807	0.18633	0.209481	-0.355421	0.314378	0.0846939
LTPSPDIIVLsDNEASsPR	O14545	TRAD1	2	2168.21	1825.73		1996.97	1863.58	2352.02		2107.8	2246.74			2246.74	2392.95	2669.34		2531.15	0.859505	1.28826		1.07388	2	1.06508			1.06508	1	1.03622			1.03622	1	-0.218423	0.365426		0.102837	0.0909587			0.0909587	0.0513297			0.0513297
LVSFHDDsDEDLLHI	P11717	MPRI	1				#DIV/0!		6357.87		6357.87		4707.25		4707.25		4559.82		4559.82					0		0.968681		0.968681	1					0						-0.0459061		-0.0459061
MAESPCSPSGQQPPsPPsPDELPANVK	Q14160	SCRIB	3	10232	2482.87	2405.2	5040.02	5755.48	2886.34		4320.91	7148.49			7148.49	9844.89		2358.24	6101.57	0.562499	1.1625		0.862501	2	1.3772			1.3772	1	0.698642			0.698642	1	-0.830078	0.217235		-0.213402	0.461736			0.461736	-0.517374			-0.517374
MGGAGGEGsDDDTSLT	Q9Y365	PCTL	1		13312.2		13312.2		16077.8		16077.8		19119.8		19119.8				#DIV/0!		1.20775		1.20775	1					0		1.43626		1.43626	1		0.272318		0.272318						0.522312		0.522312
MLAEsDEsGDEESVSQTDKTELQNTLR	P22059	OSBP1	6	14934.3	21441.4	5782.98	14052.9	14726.5	15183.8	4787.69	11566	17176.2	20085.1	4603.8	13955	17591.9	13195	3940.91	11575.9	0.986085	0.708153	0.827893	0.84071	3	1.0242	0.656956	0.856012	0.845723	3	1.15012	0.936745	0.796095	0.960986	3	-0.0202163	-0.497867	-0.272483	-0.250319	0.0344993	-0.606132	-0.224298	-0.241743	0.201781	-0.0942715	-0.328987	-0.0574128
MLPHAPGVQMQAIPEDAVHEDsGDEDGEDPDKR	Q92769	HDAC2	1	82018.2			82018.2	86016.4			86016.4	109398			109398	76738.9			76738.9	1.04875			1.04875	1	0.701468			0.701468	1	1.33382			1.33382	1	0.0686667			0.0686667	-0.51155			-0.51155	0.415564			0.415564
MPLLELGGEtTPPLSTERSPEAVGSECPsR	Q9Y4K1	AIM1	1				#DIV/0!				#DIV/0!	2600.57			2600.57				#DIV/0!					0					0					0
MQNHGyENPTYK	Q06481	APLP2	1			4129.47	4129.47			10013.3	10013.3			3758.85	3758.85			5604.48	5604.48			2.42485	2.42485	1			1.49101	1.49101	1			0.91025	0.91025	1			1.27789	1.27789			0.57629	0.57629			-0.135665	-0.135665
MsGGASATGPR	O94966	UBP19	1	366177			366177	329373			329373	338132			338132	359138			359138	0.899492			0.899492	1	1.06212			1.06212	1	0.923413			0.923413	1	-0.152817			-0.152817	0.0869509			0.0869509	-0.114952			-0.114952
NAEEEsEsEAEEGD	Q7L1Q6	BZW1	6	37967.5	16871.9		27419.7	36212.2	23055.9		29634.1	41517	29015.9	8313.45	26282.1	23566.9	22858.4	10347.1	18924.1	0.95377	1.36653		1.16015	2	0.567645	0.787788	1.24462	0.866686	3	1.09349	1.71978		1.40663	2	-0.068287	0.450517		0.214311	-0.81694	-0.344121	0.315711	-0.206419	0.128939	0.782223		0.492247
NAPHPDDDDSCsINsDPEAK	Q92870	APBB2	1		27528.9		27528.9		27998.1		27998.1		30284.5		30284.5		31154.1		31154.1		1.01704		1.01704	1		1.02871		1.02871	1		1.1001		1.1001	1		0.0243786		0.0243786		0.0408395		0.0408395		0.137631		0.137631
NDLQLSEsGSDSDD	Q96CJ1	EAF2	1				#DIV/0!				#DIV/0!		929.135		929.135				#DIV/0!					0					0					0
NEEENIySVPHDSTQGK	Q9NRY4	RHG35	3	2782.41	5439.68	6692.8	4971.63	3901.26	21783.6	10569.3	12084.7	3965.33	21203.6	10666.6	11945.2	3977.77	15888.2	19689.2	13185.1	1.40212	4.00458	1.57921	2.32864	3	1.00314	0.749319	1.84587	1.19944	3	1.42514	3.89794	1.59374	2.30561	3	0.487605	2.00165	0.659203	1.21949	0.00451831	-0.416347	0.884302	0.262364	0.511108	1.96271	0.67242	1.20515
NHsPsPPVTPTGAAPSLASPK	Q5SYE7	NHSL1	3	26225.7	29592.9		27909.3	28338.6	27186.4		27762.5	21613.3	19697.2		20655.3	35255.9	36385.9		35820.9	1.08057	0.918679		0.999623	2	1.63121	1.84727		1.73924	2	0.824129	0.665605		0.744867	2	0.111789	-0.122368		-0.000544123	0.705944	0.885391		0.798456	-0.279058	-0.587262		-0.424945
NKPGPNIEsGNEDDDASFK	O60841	IF2P	3	207839	180445	61599.3	149961	233347	187971	68237.2	163185	249288	180929	71737.6	167318	185570	170798	55032.8	137134	1.12273	1.04171	1.10776	1.09073	3	0.744402	0.944005	0.76714	0.818516	3	1.19943	1.00268	1.16458	1.12223	3	0.167016	0.0589524	0.147644	0.125299	-0.425847	-0.083133	-0.382439	-0.288918	0.262349	0.00386773	0.219816	0.166372
NLsNEELTK	Q0JRZ9	FCHO2	1	241120			241120	263066			263066	304878			304878	298478			298478	1.09102			1.09102	1	0.97901			0.97901	1	1.26442			1.26442	1	0.125673			0.125673	-0.0306051			-0.0306051	0.338479			0.338479
NRsAEEGELAESK	Q9C0C2	TB182	1	791083			791083	1.10751e+06			1.10751e+06	1.10128e+06			1.10128e+06	913905			913905	1.39999			1.39999	1	0.829855			0.829855	1	1.39212			1.39212	1	0.485413			0.485413	-0.26907			-0.26907	0.477284			0.477284
NSASATTPLsGNSsR	Q9Y608	LRRF2	2	125910	78423.7		102167	118269	82712		100490	121247	48989.8		85118.4	138049	74926.3		106488	0.939311	1.05468		0.996996	2	1.13858	1.52943		1.334	2	0.962966	0.624681		0.793823	2	-0.0903251	0.0768061		-0.00434066	0.187237	0.61299		0.415763	-0.0544437	-0.678809		-0.33311
NSATCHsEDsDLEID	Q13371	PHLP	1		28074.5		28074.5		35822.7		35822.7		41700.9		41700.9		35418.9		35418.9		1.27599		1.27599	1		0.849356		0.849356	1		1.48537		1.48537	1		0.351613		0.351613		-0.235559		-0.235559		0.570818		0.570818
NSNsNsDsDEDEQRKK	Q6PD62	CTR9	1	419796			419796	390965			390965	413406			413406	282363			282363	0.931322			0.931322	1	0.683017			0.683017	1	0.98478			0.98478	1	-0.102648			-0.102648	-0.550007			-0.550007	-0.0221272			-0.0221272
NSQEDsEDsEDKDVK	Q9H1E3	NUCKS	1	200428			200428	261063			261063	232699			232699	222085			222085	1.30253			1.30253	1	0.954387			0.954387	1	1.16101			1.16101	1	0.381317			0.381317	-0.067354			-0.067354	0.215381			0.215381
NTPSQHSHSIQHsPER	Q9NYF8	BCLF1	5	71170	34305.5	21464.7	42313.4	67908.3	50192.7	18817.5	45639.5	58535.7	55549.1	21030.8	45038.5	66103.2	37416	23476	42331.7	0.95417	1.46311	0.876674	1.09798	3	1.12928	0.673566	1.11627	0.973037	3	0.822477	1.61925	0.979787	1.1405	3	-0.0676824	0.549037	-0.189887	0.134858	0.175402	-0.570109	0.158681	-0.0394333	-0.281952	0.695324	-0.0294594	0.189672
NVPQEESLEDsDVDADFK	O00505	IMA4	1	4530.39			4530.39	5477.89			5477.89	5849.81			5849.81	6754.55			6754.55	1.20914			1.20914	1	1.15466			1.15466	1	1.29124			1.29124	1	0.273984			0.273984	0.207471			0.207471	0.368754			0.368754
NVRsDIsDQEEDEESEGCPVSINLSK	Q15154	PCM1	1	6099.25			6099.25	7129.44			7129.44	6078.57			6078.57	6753.4			6753.4	1.1689			1.1689	1	1.11102			1.11102	1	0.996609			0.996609	1	0.225157			0.225157	0.151881			0.151881	-0.00489996			-0.00489996
PGPTPSGTNVGSSGRsPSK	P60468	SC61B	1	449342			449342	430405			430405	395548			395548	417414			417414	0.957856			0.957856	1	1.05528			1.05528	1	0.880283			0.880283	1	-0.0621189			-0.0621189	0.0776236			0.0776236	-0.183961			-0.183961
QALDsEEEEEDVAAKETLLR	Q8NC44	F134A	2	13200.2		2882.13	8041.17	13006.3		4154.1	8580.21	14781.3		2914.26	8847.78	13098.6		3156.23	8127.42	0.985313		1.44133	1.21332	2	0.886161		1.08303	0.984596	2	1.11978		1.01115	1.06546	2	-0.0213463		0.527399	0.278961	-0.17436		0.115075	-0.0223965	0.163214		0.015992	0.0914802
QAsVHDsGEEGEA	Q8TE77	SSH3	2	101470	57531.5		79501	138264	68253.2		103259	86402.1	69041.3		77721.7	117397	73750.1		95573.4	1.3626	1.18636		1.27448	2	1.35873	1.0682		1.21346	2	0.8515	1.20006		1.02578	2	0.446367	0.246544		0.349912	0.442254	0.0951868		0.279132	-0.231922	0.263107		0.0367211
QEKPAEKPAETPVATsPTATDSTSGDSSR	P54727	RD23B	1	470048			470048	390416			390416	418189			418189	507356			507356	0.830589			0.830589	1	1.21322			1.21322	1	0.889674			0.889674	1	-0.267793			-0.267793	0.278844			0.278844	-0.168651			-0.168651
QGDDssDEEDKER	Q12846	STX4	2	518461	576442		547452	489603	370607		430105	534370	341036		437703	516383	637711		577047	0.944339	0.642921		0.79363	2	0.96634	1.86992		1.41813	2	1.03069	0.591623		0.811154	2	-0.0826232	-0.637286		-0.333461	-0.0493975	0.902977		0.50399	0.0436037	-0.75725		-0.301952
QLPLEPESPSGQVGPRPAPPQEEsPsSEAK	Q3KQU3	MA7D1	3	9739.9	3288.34		6514.12	12153.3	3594.27		7873.79	16255.6	2542.97		9399.28	16182.2			16182.2	1.24779	1.09304		1.17041	2	0.995488			0.995488	1	1.66897	0.77333		1.22115	2	0.31937	0.12834		0.227015	-0.00652466			-0.00652466	0.738956	-0.370843		0.28824
QLsSGVSEIR	P04792	HSPB1	3	423983	360704	109869	298186	388636	392015	109216	296622	377224	304760	113032	265005	287274	271483	81001.3	213253	0.916631	1.0868	0.994051	0.999162	3	0.761549	0.890809	0.716622	0.78966	3	0.889714	0.844902	1.02879	0.921134	3	-0.125587	0.120092	-0.00860856	-0.00120958	-0.392992	-0.166813	-0.480715	-0.340697	-0.168586	-0.243144	0.0409429	-0.118517
QLVRGEPNVSyICSR	P49841	GSK3B	6	16103.1	5169.86	58563	26612	20487.2	4411.7	30817.8	18572.2	20543.4	5657.81	47769.7	24657	16668.8	3205.17	35989.1	18621	1.27225	0.853351	0.526233	0.883946	3	0.811392	0.566503	0.753387	0.710428	3	1.27574	1.09438	0.815699	1.06194	3	0.347386	-0.228789	-0.926226	-0.17797	-0.301529	-0.819844	-0.408536	-0.49324	0.351339	0.130119	-0.293892	0.0867053
QNQQSSSDSGSSssSEDERPKR	Q8IYB3	SRRM1	1	90522.9			90522.9	61785			61785	75525.7			75525.7	97589.5			97589.5	0.682534			0.682534	1	1.29214			1.29214	1	0.834327			0.834327	1	-0.551027			-0.551027	0.369759			0.369759	-0.261316			-0.261316
QQPVESSEDSSDESDSssEEEKKPPTK	Q14978	NOLC1	2	76712.4	101343		89027.6	40919.1	24949.1		32934.1	56918.4	40213		48565.7	123129	161102		142116	0.53341	0.246185		0.389797	2	2.16326	4.00621		3.08474	2	0.741972	0.396802		0.569387	2	-0.906684	-2.02219		-1.3592	1.11321	2.00224		1.62515	-0.430563	-1.33351		-0.812519
QSFDDNDsEELEDKDSK	O60841	IF2P	2	489142	360190		424666	566207	262011		414109	619020	242333		430677	574123	450774		512448	1.15755	0.727424		0.942487	2	0.927471	1.86014		1.39381	2	1.26552	0.672791		0.969157	2	0.211076	-0.459133		-0.0854546	-0.108626	0.895413		0.47903	0.339733	-0.571769		-0.0451976
QSLGHPPPEPGPDRVADAKGDsEsEEDEDLEVPVPSR	P13861	KAP2	1	36082.5			36082.5	42737			42737	45538.7			45538.7	24038			24038	1.18442			1.18442	1	0.527858			0.527858	1	1.26207			1.26207	1	0.244186			0.244186	-0.921779			-0.921779	0.335792			0.335792
QSLTHGssGYINSTGSTR	Q9UMD9	COHA1	5	119880	39749.9	1380.5	53670.3	105159	41276.7	1510.53	49315.5	129823	43625.6	706.193	58051.5	75559.3	30194.8	3190.25	36314.8	0.877201	1.03841	1.09419	1.00327	3	0.58202	0.692135	4.51753	1.93056	3	1.08293	1.0975	0.511549	0.897328	3	-0.189021	0.0543745	0.129863	0.00470487	-0.78086	-0.530875	2.17554	0.949021	0.114945	0.134223	-0.967056	-0.156292
QsPSSsPTR	P49585	PCY1A	1	95165			95165	102624			102624	81922.4			81922.4	133857			133857	1.07838			1.07838	1	1.63395			1.63395	1	0.860846			0.860846	1	0.108863			0.108863	0.708361			0.708361	-0.216174			-0.216174
RAHsPASTLPNSPGsTFER	Q9UMD9	COHA1	1			15260.9	15260.9			14597.6	14597.6			19064.9	19064.9			20263.5	20263.5			0.956535	0.956535	1			1.06287	1.06287	1			1.24926	1.24926	1			-0.0641097	-0.0641097			0.0879649	0.0879649			0.321079	0.321079
RAQsTDsLGTSGSLQSK	Q15276	RABE1	1		148544		148544		195083		195083		170124		170124		173353		173353		1.3133		1.3133	1		1.01898		1.01898	1		1.14528		1.14528	1		0.393198		0.393198		0.0271256		0.0271256		0.195702		0.195702
RAsGQAFELILsPR	P16949	STMN1	3	2791.89	6566.5		4679.2	3431	8840.94	2822.14	5031.36	3877.57	14683.2	4248.92	7603.22	4736.45	18556.1	3361.75	8884.76	1.22891	1.34637		1.28764	2	1.2215	1.26377	0.791201	1.09216	3	1.38887	2.23607		1.81247	2	0.297384	0.429076		0.364732	0.288654	0.337729	-0.337884	0.127178	0.473908	1.16097		0.857956
RAsPsPPPK	Q8IYB3	SRRM1	1	541478			541478	501950			501950	605206			605206	614362			614362	0.926999			0.926999	1	1.01513			1.01513	1	1.11769			1.11769	1	-0.10936			-0.10936	0.0216617			0.0216617	0.160524			0.160524
RCQTAEADsEsDHEVPEPESEMK	Q9BPX3	CND3	1	198532			198532	210551			210551	200661			200661	209203			209203	1.06054			1.06054	1	1.04257			1.04257	1	1.01073			1.01073	1	0.0848032			0.0848032	0.0601405			0.0601405	0.0153949			0.0153949
RDNEVDGQDYHFVVsR	Q92796	DLG3	1			1379.84	1379.84			3661.66	3661.66			1876.73	1876.73			3847.54	3847.54			2.65369	2.65369	1			2.05014	2.05014	1			1.36011	1.36011	1			1.408	1.408			1.03572	1.03572			0.443718	0.443718
REEDEENDNDNEsDHDEADS	Q9NRG0	CHRC1	1			14251	14251			13120.6	13120.6			11106	11106			15683.2	15683.2			0.920682	0.920682	1			1.41214	1.41214	1			0.779317	0.779317	1			-0.119224	-0.119224			0.497879	0.497879			-0.359718	-0.359718
REtDDEGEDD	Q92688	AN32B	3	105701	80644.7	34082.4	73476.1	131757	114546	40698.8	95667.2	100660	88771	43834.7	77755.3	123443	100329	34375.9	86049.4	1.24651	1.42037	1.19413	1.287	3	1.22633	1.13021	0.784215	1.04692	3	0.952309	1.10077	1.28614	1.11307	3	0.317889	0.506271	0.255958	0.364015	0.294349	0.176585	-0.350678	0.0661477	-0.0704991	0.138507	0.363047	0.154546
RFsEGVLQSPSQDQEK	Q9C0C2	TB182	1	22276			22276	15927.7			15927.7	23609.6			23609.6	19157			19157	0.715019			0.715019	1	0.811405			0.811405	1	1.05987			1.05987	1	-0.483946			-0.483946	-0.301505			-0.301505	0.0838871			0.0838871
RFsLsPSLGPQASR	Q9NYF3	FA53C	1	5087.13			5087.13	5339.02			5339.02	4715.69			4715.69	6686.27			6686.27	1.04952			1.04952	1	1.41788			1.41788	1	0.926984			0.926984	1	0.0697237			0.0697237	0.503733			0.503733	-0.109384			-0.109384
RGsASGSEPAGDSDR	P50747	BPL1	2	27864.9		2979.04	15422	27910.9		3914.84	15912.9	35793.9		4768.46	20281.2	36137.5		7352.42	21745	1.00165		1.31413	1.15789	2	1.0096		1.54189	1.27574	2	1.28455		1.60067	1.44261	2	0.00238253		0.394104	0.211498	0.0137846		0.624696	0.351338	0.361264		0.678676	0.528682
RGsDPASGEVEASQLR	Q8WWA1	TMM40	3	179247	74296.7		126772	173684	81716.9		127701	206201	71789.6		138995	210569	76307		143438	0.968964	1.09987		1.03442	2	1.02119	1.06293		1.04206	2	1.15037	0.966255		1.05831	2	-0.0454855	0.137337		0.0488199	0.0302456	0.0880415		0.059433	0.202098	-0.0495236		0.0817661
RGsssDEEGGPK	Q02952	AKA12	1	612743			612743	465954			465954	533202			533202	504863			504863	0.760439			0.760439	1	0.946852			0.946852	1	0.870188			0.870188	1	-0.395096			-0.395096	-0.0787896			-0.0787896	-0.2006			-0.2006
RHsHsHsPMSTR	P62995	TRA2B	4	6438.56	1723.68		4081.12	6664.89	1467.43		4066.16	2892.65	1195.91		2044.28	7068.79	1125.27		4097.03	1.03515	0.851336		0.943244	2	2.44371	0.94093		1.69232	2	0.449269	0.693812		0.57154	2	0.0498431	-0.2322		-0.0842969	1.28907	-0.0878403		0.759003	-1.15435	-0.527384		-0.807072
RHsPsRsAsPSPR	Q8IYB3	SRRM1	2	66420.9			66420.9	89949.3			89949.3	92490.1			92490.1	74605			74605	1.35423			1.35423	1	0.806627			0.806627	1	1.39248			1.39248	1	0.437474			0.437474	-0.310027			-0.310027	0.477661			0.477661
RLsPsAsPPR	Q8IYB3	SRRM1	1	332584			332584	447249			447249	328650			328650	345766			345766	1.34477			1.34477	1	1.05208			1.05208	1	0.988173			0.988173	1	0.427363			0.427363	0.0732451			0.0732451	-0.017165			-0.017165
RLsQPESAEK	Q9UKV3	ACINU	1	242472			242472	233731			233731	252933			252933	311025			311025	0.963949			0.963949	1	1.22967			1.22967	1	1.04314			1.04314	1	-0.0529715			-0.0529715	0.298273			0.298273	0.0609374			0.0609374
RNsNsPPsPSSMNQR	Q7Z5L9	I2BP2	1	72588.5			72588.5	66446.5			66446.5	97487.9			97487.9	69756.3			69756.3	0.915387			0.915387	1	0.715538			0.715538	1	1.34302			1.34302	1	-0.127547			-0.127547	-0.482899			-0.482899	0.425483			0.425483
RNsSEASSGDFLDLK	Q9UK76	HN1	5	26047.2	37550.1	14970.7	26189.3	27508.5	41036.8	15824.4	28123.3	33082.7	34659.6	16095.7	27946	30736.3	42146.8	20229.7	31037.6	1.0561	1.09286	1.05703	1.06866	3	0.929075	1.21602	1.25684	1.13398	3	1.27011	0.923022	1.07515	1.08943	3	0.0787532	0.128104	0.0800124	0.0958068	-0.106133	0.282168	0.329801	0.181393	0.34495	-0.115562	0.104533	0.123567
RNsSsPVsPASVPGQR	Q9H1B7	I2BPL	2	200962	56123.8		128543	204447	86904.9		145676	232829	71080.7		151955	223026	70696.6		146862	1.01734	1.54845		1.2829	2	0.957899	0.994597		0.976248	2	1.15857	1.2665		1.21254	2	0.0248017	0.630825		0.359403	-0.0620546	-0.0078162		-0.0346805	0.212347	0.340845		0.278027
RPASPssPEHLPATPAESPAQR	Q9H7L9	SDS3	1	32028.7			32028.7	17144.6			17144.6	29839.6			29839.6	29497.4			29497.4	0.535288			0.535288	1	0.98853			0.98853	1	0.931654			0.931654	1	-0.901612			-0.901612	-0.016643			-0.016643	-0.102134			-0.102134
RPDHSGGsPsPPTSEPAR	Q8TAD8	SNIP1	1	55535			55535	79494.6			79494.6	42734.6			42734.6	76394.6			76394.6	1.43143			1.43143	1	1.78765			1.78765	1	0.769507			0.769507	1	0.517461			0.517461	0.838068			0.838068	-0.377993			-0.377993
RPEGPGAQAPSsPR	P40222	TXLNA	1	614656			614656	618799			618799	593667			593667	645173			645173	1.00674			1.00674	1	1.08676			1.08676	1	0.965852			0.965852	1	0.00969126			0.00969126	0.120032			0.120032	-0.0501264			-0.0501264
RPPsPDVIVLsDNEQPSsPR	Q86YP4	P66A	6	45068	19595.6	6771.72	23811.7	39660	23568.9	6905.04	23378	54193.3	25871.1	9110.36	29724.9	50145.2	26173.8	7264.63	27861.2	0.880004	1.20277	1.01969	1.03415	3	0.925303	1.0117	0.797403	0.911468	3	1.20248	1.32026	1.34535	1.28936	3	-0.184419	0.266361	0.0281275	0.0484507	-0.112002	0.016781	-0.32662	-0.133736	0.266011	0.400818	0.427987	0.366659
RPPsPEPSTK	Q01082	SPTB2	1	302744			302744	279378			279378	291265			291265	375603			375603	0.922821			0.922821	1	1.28956			1.28956	1	0.962084			0.962084	1	-0.115877			-0.115877	0.366879			0.366879	-0.0557658			-0.0557658
RQNQQSSSDSGSSSssEDERPKR	Q8IYB3	SRRM1	2	117695			117695	100900			100900	122956			122956	131716			131716	0.857299			0.857299	1	1.07125			1.07125	1	1.0447			1.0447	1	-0.222129			-0.222129	0.0992896			0.0992896	0.0630904			0.0630904
RQRsDQDsDSDQPSR	Q6PD62	CTR9	2	102588		3577.03	53082.6	63209.6		2550.38	32880	109875		3377.27	56626.1	101296		4964.22	53129.9	0.616149		0.712989	0.664569	2	0.921917		1.46989	1.1959	2	1.07103		0.944157	1.00759	2	-0.69865		-0.488049	-0.58951	-0.117291		0.555709	0.258101	0.0989977		-0.0829019	0.0109129
RRAVsEGCAsEDEVEGEA	Q9BYX2	TBD2A	1	69604.2			69604.2	56637.9			56637.9	84726.2			84726.2	75495.9			75495.9	0.813714			0.813714	1	0.891057			0.891057	1	1.21726			1.21726	1	-0.297406			-0.297406	-0.16641			-0.16641	0.283635			0.283635
RREEGPPPPsPDGAsSDAEPEPPSGR	Q9NTJ3	SMC4	2	56402			56402	58208.3			58208.3	65764.7			65764.7	69542.6			69542.6	1.03203			1.03203	1	1.05745			1.05745	1	1.166			1.166	1	0.0454794			0.0454794	0.0805829			0.0805829	0.221567			0.221567
RRGsDPASGEVEASQLR	Q8WWA1	TMM40	2	178602			178602	170469			170469	200228			200228	190974			190974	0.954465			0.954465	1	0.953787			0.953787	1	1.12109			1.12109	1	-0.0672352			-0.0672352	-0.0682606			-0.0682606	0.164896			0.164896
RRsQsIEQESQEK	Q5VTL8	PR38B	1	526053			526053	412174			412174	421265			421265	352911			352911	0.783521			0.783521	1	0.837741			0.837741	1	0.800804			0.800804	1	-0.351956			-0.351956	-0.255424			-0.255424	-0.320479			-0.320479
RSDSASSEPVGIyQGFEKK	Q05655	KPCD	6	6040.55	20761.7	7577.04	11459.8	6513.02	17828.2	7612.67	10651.3	4831.91	11708.7	5344.1	7294.89	4427.71	12579	6070.55	7692.41	1.07822	0.858705	1.0047	0.980541	3	0.916348	1.07433	1.13594	1.0422	3	0.799912	0.563956	0.705302	0.689723	3	0.108648	-0.219765	0.00676737	-0.0283495	-0.126032	0.103436	0.18388	0.0596379	-0.322086	-0.826345	-0.503687	-0.53591
RsPsPYYSR	P62995	TRA2B	1			51684.7	51684.7			52124.9	52124.9			46846.6	46846.6			61788.7	61788.7			1.00852	1.00852	1			1.31896	1.31896	1			0.906392	0.906392	1			0.012234	0.012234			0.399398	0.399398			-0.141794	-0.141794
RSPsVssPEPAEK	Q9UQ35	SRRM2	3	527947			527947	499091			499091	509896			509896	510433			510433	0.945343			0.945343	1	1.00105			1.00105	1	0.965809			0.965809	1	-0.0810907			-0.0810907	0.00151902			0.00151902	-0.0501906			-0.0501906
RSsDGSLsHEEDLAK	Q13136	LIPA1	1	237787			237787	226296			226296	235300			235300	277463			277463	0.951675			0.951675	1	1.17919			1.17919	1	0.98954			0.98954	1	-0.0714585			-0.0714585	0.237796			0.237796	-0.0151706			-0.0151706
RSsQPsPtAVPASDSPPTKQEVK	Q3KQU3	MA7D1	2	103198			103198	104422			104422	140168			140168	122071			122071	1.01187			1.01187	1	0.870894			0.870894	1	1.35825			1.35825	1	0.0170217			0.0170217	-0.199431			-0.199431	0.441748			0.441748
RSssDEQGLSYSSLK	Q9NPH3	IL1AP	2	67688	44735.6		56211.8	73065.9	61409.1		67237.5	68932.5	51893.7		60413.1	71625.7	60549.9		66087.8	1.07945	1.37271		1.22608	2	1.03907	1.16681		1.10294	2	1.01839	1.16001		1.0892	2	0.110298	0.457028		0.294054	0.0552929	0.222567		0.141353	0.0262846	0.214134		0.123265
RSTsPIIGsPPVR	Q86TB9	PATL1	2	44214.8		15440.7	29827.7	39415.3		9210.07	24312.7	56311		17883.9	37097.4	42762.2		16920.1	29841.1	0.89145		0.596481	0.743966	2	0.759394		0.946108	0.852751	2	1.27358		1.15823	1.21591	2	-0.165774		-0.745451	-0.426692	-0.39708		-0.0799237	-0.229804	0.348889		0.211924	0.282031
sAEPSPtVMSTSLGSNLSELDR	P49023	PAXI	5	4724.81	2955.08		3839.95	792.589	3718.35		2255.47	3253.18	2292.74		2772.96	2071.55	3596.9		2834.22	0.16775	1.25829		0.713021	2	0.636776	1.56882		1.1028	2	0.688531	0.775863		0.732197	2	-2.57561	0.331466		-0.487984	-0.651141	0.649682		0.14117	-0.538406	-0.366125		-0.449696
sAGEEEDGPVLTDEQK	Q66PJ3	AR6P4	1			13565.2	13565.2			12023.2	12023.2			10252.7	10252.7			9814.51	9814.51			0.886331	0.886331	1			0.957265	0.957265	1			0.755809	0.755809	1			-0.174082	-0.174082			-0.0630105	-0.0630105			-0.403906	-0.403906
SAGGsSPEGGEDsDREDGNYCPPVKR	Q9H6Z4	RANB3	1	442402			442402	215713			215713	401236			401236	528621			528621	0.487596			0.487596	1	1.31748			1.31748	1	0.906948			0.906948	1	-1.03624			-1.03624	0.397784			0.397784	-0.140908			-0.140908
SAssPsPR	Q14669	TRIPC	1		47833.7		47833.7		38290.4		38290.4		42618.4		42618.4		49869.5		49869.5		0.800489		0.800489	1		1.17014		1.17014	1		0.89097		0.89097	1		-0.321047		-0.321047		0.226682		0.226682		-0.166552		-0.166552
SATRPsPsPERsSTGPEPPAPTPLLAER	Q9UQ35	SRRM2	4	47793.4	45751.4		46772.4	50328.9	31771.5		41050.2	47857	50281.4		49069.2	53380.3	41284.6		47332.4	1.05305	0.694437		0.873745	2	1.11541	0.82107		0.968241	2	1.00133	1.09901		1.05017	2	0.0745781	-0.526085		-0.194716	0.157577	-0.284422		-0.0465614	0.00191958	0.136209		0.0706263
SDQDsDSDQPSR	Q6PD62	CTR9	1			10060.9	10060.9			9363.11	9363.11			12529.2	12529.2			10072.4	10072.4			0.93064	0.93064	1			0.803916	0.803916	1			1.24533	1.24533	1			-0.103706	-0.103706			-0.314883	-0.314883			0.316526	0.316526
SDsRAQAVSEDAGGNEGR	P55884	EIF3B	1		290401		290401		242155		242155		248620		248620		258556		258556		0.833864		0.833864	1		1.03996		1.03996	1		0.856125		0.856125	1		-0.262117		-0.262117		0.0565344		0.0565344		-0.224106		-0.224106
SEAAAPHtDAGGGLSsDEEEGTSSQAEAAR	Q01831	XPC	1	61124			61124	56729.8			56729.8	48502.1			48502.1	50578.4			50578.4	0.928111			0.928111	1	1.04281			1.04281	1	0.793503			0.793503	1	-0.107631			-0.107631	0.0604744			0.0604744	-0.333692			-0.333692
SESVVyADIR	O95297	MPZL1	2		8181.87	7234.49	7708.18		7261.44	9863.19	8562.31		6341.55	7862.53	7102.04		11160	11112.1	11136.1		0.887504	1.36336	1.12543	2		1.75983	1.4133	1.58657	2		0.775074	1.08681	0.930942	2		-0.172175	0.447162	0.170476		0.815434	0.499071	0.665907		-0.367595	0.120102	-0.103236
sFEVEEVETPNSTPPR	Q9UHD8	40057	2	17378.8	3089.66		10234.2	15468	2432.96		8950.47	19555.3	2623.49		11089.4	19088.1	3253.18		11170.6	0.890051	0.787452		0.838752	2	0.976111	1.24002		1.10807	2	1.12524	0.849117		0.987178	2	-0.16804	-0.344736		-0.253684	-0.0348833	0.310364		0.148043	0.170232	-0.235965		-0.0186177
SGAQASsTPLsPTR	P02545	LMNA	1		40397.6		40397.6		40373.8		40373.8		38955.8		38955.8		58049.2		58049.2		0.999412		0.999412	1		1.49013		1.49013	1		0.96431		0.96431	1		-0.000849257		-0.000849257		0.575439		0.575439		-0.0524318		-0.0524318
SGKNSQEDsEDsEDKDVK	Q9H1E3	NUCKS	1	565829			565829	650460			650460	677605			677605	460322			460322	1.14957			1.14957	1	0.679336			0.679336	1	1.19754			1.19754	1	0.201095			0.201095	-0.557803			-0.557803	0.260079			0.260079
sGsGSRGQEEAGAGGR	Q9NR19	ACSA	1		95058.1		95058.1		137380		137380		119757		119757		95226.5		95226.5		1.44522		1.44522	1		0.795162		0.795162	1		1.25983		1.25983	1		0.531294		0.531294		-0.330679		-0.330679		0.333234		0.333234
sGsPsDNsGAEEMEVSLAKPK	P31749	AKT1	6	23733.4	11650.2	2891.68	12758.4	25492.8	12278.3	3348.91	13706.7	29091.4	10435.1	3272.26	14266.2	24080	15183.1	4249.96	14504.4	1.07413	1.05391	1.15812	1.09539	3	0.827738	1.455	1.29878	1.19384	3	1.22576	0.895698	1.13162	1.08436	3	0.103172	0.0757487	0.211787	0.131441	-0.272754	0.541024	0.37716	0.255612	0.293672	-0.158916	0.178384	0.116839
SGSssPDsEItELKFPSINHD	P17812	PYRG1	2	37259.3			37259.3	44697.9			44697.9	45076.4			45076.4	45296.1			45296.1	1.19965			1.19965	1	1.00488			1.00488	1	1.2098			1.2098	1	0.262609			0.262609	0.00701647			0.00701647	0.274773			0.274773
SHSGsssPsPSR	Q9UQ35	SRRM2	1	1899.07			1899.07	2198.26			2198.26	1765.4			1765.4	2134.53			2134.53	1.15754			1.15754	1	1.20909			1.20909	1	0.929609			0.929609	1	0.211063			0.211063	0.273923			0.273923	-0.105304			-0.105304
sHsSSEAYEPR	Q8IVF2	AHNK2	1	141689			141689	148535			148535	161598			161598	178906			178906	1.04832			1.04832	1	1.10711			1.10711	1	1.14051			1.14051	1	0.0680766			0.0680766	0.146795			0.146795	0.189683			0.189683
sHTSEGAHLDITPNSGAAGNSAGPK	Q92597	NDRG1	1	58172.8			58172.8	70766.1			70766.1	76467			76467	83779.5			83779.5	1.21648			1.21648	1	1.09563			1.09563	1	1.31448			1.31448	1	0.282714			0.282714	0.13176			0.13176	0.394492			0.394492
sIQDLTVTGTEPGQVSSR	O43318	M3K7	1	3878.2			3878.2	5795.41			5795.41	4389.98			4389.98	5307.36			5307.36	1.49436			1.49436	1	1.20897			1.20897	1	1.13196			1.13196	1	0.579523			0.579523	0.273778			0.273778	0.178828			0.178828
SKEFVSSDEssSGENK	Q08945	SSRP1	1	182216			182216	112956			112956	139259			139259	299904			299904	0.619902			0.619902	1	2.15357			2.15357	1	0.764252			0.764252	1	-0.689888			-0.689888	1.10673			1.10673	-0.387881			-0.387881
sKGDSDIsDEEAAQQSK	Q5T200	ZC3HD	1	179126			179126	178762			178762	187954			187954	211502			211502	0.997965			0.997965	1	1.12528			1.12528	1	1.04928			1.04928	1	-0.00293864			-0.00293864	0.170285			0.170285	0.0694055			0.0694055
SKVAQQPLSLVGCEVVPDPSPDHLySFR	Q8N4X5	AF1L2	1		1888.64		1888.64		2732.09		2732.09		6743.03		6743.03		3722.35		3722.35		1.44659		1.44659	1		0.552028		0.552028	1		3.57031		3.57031	1		0.532657		0.532657		-0.857186		-0.857186		1.83605		1.83605
SLDsDEsEDEEDDYQQK	Q13442	HAP28	7	100955	48898.4	23524.1	57792.3	119312	34009.4	25771.4	59697.6	122157	53431.7	26167.8	67252	99931.9	63041.2	22022.9	61665.4	1.18184	0.695511	1.09553	0.990961	3	0.818065	1.17985	0.841605	0.946506	3	1.21002	1.09271	1.11238	1.13837	3	0.241035	-0.523854	0.131632	-0.0130993	-0.289713	0.238601	-0.248786	-0.0793169	0.275026	0.127909	0.153655	0.186969
sLPLSPELEsSP	Q6DT37	MRCKG	1				#DIV/0!	639.838			639.838	1138.6			1138.6	1005.85			1005.85					0	0.883416			0.883416	1					0					-0.178834			-0.178834
sLPTTVPEsPNYR	Q6PKG0	LARP1	3	74527.9	79279.4	15216.7	56341.3	71267.1	62691.1	15453.7	49804	87949.5	81720.9	19720.3	63130.2	81718.1	72567.9	13625.9	55970.6	0.956248	0.790762	1.01557	0.920861	3	0.929147	0.887997	0.690956	0.836033	3	1.18009	1.0308	1.29596	1.16895	3	-0.0645428	-0.338685	0.0222935	-0.118945	-0.106021	-0.171373	-0.533335	-0.258368	0.238896	0.043758	0.374027	0.225213
sLQLMDNR	Q9H7D0	DOCK5	1	37531.5			37531.5	34540.5			34540.5	30227.8			30227.8	40001.5			40001.5	0.920307			0.920307	1	1.32334			1.32334	1	0.805399			0.805399	1	-0.119813			-0.119813	0.404179			0.404179	-0.312224			-0.312224
sLSDsESDDSK	Q13185	CBX3	2	378657			378657	359037			359037	355926			355926	443104			443104	0.948184			0.948184	1	1.24493			1.24493	1	0.939969			0.939969	1	-0.0767613			-0.0767613	0.316068			0.316068	-0.0893144			-0.0893144
SLyPSSEIQLNNK	O75886	STAM2	1		1109.39		1109.39		10903.1		10903.1		762.721		762.721		7456.93		7456.93		9.82803		9.82803	1		9.77675		9.77675	1		0.687516		0.687516	1		3.2969		3.2969		3.28935		3.28935		-0.540536		-0.540536
sPEIHRR	Q9NYF8;Q9Y2W1	#N/A	1	73937.5			73937.5	68995.7			68995.7	62556			62556	87535.6			87535.6	0.933163			0.933163	1	1.39932			1.39932	1	0.846066			0.846066	1	-0.0997991			-0.0997991	0.484722			0.484722	-0.241158			-0.241158
sPSGHPHVR	Q8WX93	PALLD	1	105383			105383	140383			140383	136524			136524	179968			179968	1.33212			1.33212	1	1.31821			1.31821	1	1.2955			1.2955	1	0.413723			0.413723	0.398582			0.398582	0.373509			0.373509
SPSLSLAPLsPR	Q969H4	CNKR1	1	4806.68			4806.68	8352.09			8352.09	9495.13			9495.13	10658.3			10658.3	1.7376			1.7376	1	1.1225			1.1225	1	1.9754			1.9754	1	0.797096			0.797096	0.166716			0.166716	0.982147			0.982147
sPsPAPPPR	Q8IYB3	SRRM1	1		173425		173425		199580		199580		174612		174612		249519		249519		1.15081		1.15081	1		1.42899		1.42899	1		1.00685		1.00685	1		0.202655		0.202655		0.514995		0.514995		0.00984232		0.00984232
sPsPLRGNVVPsPLPTRR	Q9Y2V2	CHSP1	1	58048.5			58048.5	72531.8			72531.8	70114.1			70114.1	77091.8			77091.8	1.2495			1.2495	1	1.09952			1.09952	1	1.20785			1.20785	1	0.321354			0.321354	0.136873			0.136873	0.272445			0.272445
sPSVsSPEPAEK	Q9UQ35	SRRM2	2	179480		17287.2	98383.7	162711		14739.6	88725.2	165586		16405.8	90995.7	160482		19810.4	90146.4	0.906567		0.852631	0.879599	2	0.969181		1.20752	1.08835	2	0.922585		0.949013	0.935799	2	-0.141515		-0.230007	-0.185083	-0.0451621		0.272053	0.122146	-0.116247		-0.0755006	-0.0957297
SQDVAVsPQQQQCSK	Q96F86	EDC3	1	149580			149580	168881			168881	163518			163518	139219			139219	1.12903			1.12903	1	0.851401			0.851401	1	1.09318			1.09318	1	0.175084			0.175084	-0.232089			-0.232089	0.128527			0.128527
SQsEsSDEVTELDLSHGKK	Q86YS7	C2CD5	1	57310.7			57310.7	72058.6			72058.6	57036.1			57036.1	71229.5			71229.5	1.25733			1.25733	1	1.24885			1.24885	1	0.99521			0.99521	1	0.330366			0.330366	0.320599			0.320599	-0.00692784			-0.00692784
SQsPAASDcSSSSSSASLPSSGR	O95817	BAG3	1	57595.9			57595.9	27314			27314	51808.1			51808.1	49247			49247	0.474234			0.474234	1	0.950566			0.950566	1	0.899509			0.899509	1	-1.07633			-1.07633	-0.0731406			-0.0731406	-0.15279			-0.15279
sQsRsNsPLPVPPSK	Q13247	SRSF6	1	125575			125575	102129			102129	97713.6			97713.6	141112			141112	0.813288			0.813288	1	1.44414			1.44414	1	0.778127			0.778127	1	-0.298162			-0.298162	0.530211			0.530211	-0.361922			-0.361922
SQSsDtEQQSPTSGGGK	P23588	IF4B	13	229243	187287	66302.5	160944	232024	184659	56350.4	157678	240792	195704	61698.4	166065	239205	250365	52750	180773	1.01213	0.985971	0.849899	0.949333	3	0.993411	1.2793	0.854966	1.04256	3	1.05038	1.04494	0.930558	1.00863	3	0.0173958	-0.0203831	-0.234637	-0.0750132	-0.00953791	0.355358	-0.226061	0.06013	0.0709072	0.0634255	-0.103831	0.012392
SQsSHsYDDSTLPLIDR	O60716	CTND1	1		9627.22		9627.22		8765.68		8765.68		8352.55		8352.55		9978.88		9978.88		0.910511		0.910511	1		1.19471		1.19471	1		0.867597		0.867597	1		-0.135252		-0.135252		0.256662		0.256662		-0.204902		-0.204902
sQTTTERDsDtDVEEEELPVENR	Q14676	MDC1	1	17147			17147	21944.1			21944.1	27680.7			27680.7	17332.9			17332.9	1.27977			1.27977	1	0.626173			0.626173	1	1.61432			1.61432	1	0.35588			0.35588	-0.675368			-0.675368	0.690927			0.690927
sRDAtPPVsPINMEDQER	P17275	JUNB	1	31421			31421	45263.4			45263.4	30485.7			30485.7	40031.1			40031.1	1.44054			1.44054	1	1.31311			1.31311	1	0.970234			0.970234	1	0.526615			0.526615	0.392988			0.392988	-0.0435948			-0.0435948
sRDsGDENEPIQER	Q8WX93	PALLD	3	336832	132376	46218.9	171809	296836	162999	48832.3	169556	325101	183924	49362.7	186129	425769	216692	64469.6	235644	0.881257	1.23134	1.05654	1.05638	3	1.30965	1.17816	1.30604	1.26462	3	0.965171	1.38941	1.06802	1.14087	3	-0.182365	0.300226	0.0793505	0.0791274	0.389185	0.236534	0.385195	0.3387	-0.0511429	0.474472	0.0949387	0.190131
sREsLNVDVVK	Q07866	KLC1	2	65597.7			65597.7	65603.5			65603.5	59395.8			59395.8	84985.9			84985.9	1.00009			1.00009	1	1.43084			1.43084	1	0.905456			0.905456	1	0.000128162			0.000128162	0.516863			0.516863	-0.143284			-0.143284
SRINssGESGDEsDEFLQSR	O60841	IF2P	8	98297.7	121065	19450.8	79604.7	87757.4	89730.6	28696.7	68728.2	93502.6	80526.6	16582.6	63537.2	118307	125495	44758.5	96186.8	0.892772	0.741174	1.47535	1.03643	3	1.26528	1.55843	2.69913	1.84095	3	0.951219	0.665149	0.852539	0.822969	3	-0.163637	-0.432116	0.561053	0.0516234	0.339454	0.640095	1.43249	0.880447	-0.0721513	-0.58825	-0.230163	-0.281091
SRPTsEGsDIESTEPQKQCSK	Q4G0J3	LARP7	1	605691			605691	559377			559377	611395			611395	547819			547819	0.923536			0.923536	1	0.896014			0.896014	1	1.00942			1.00942	1	-0.11476			-0.11476	-0.158407			-0.158407	0.013524			0.013524
sRPtSFADELAAR	Q9Y4E1	FA21C	5	15456.9	17358.1		16407.5	27621.4	28563.6	6957.7	21047.6	29493.9	36941.1	11979.2	26138.1	25101.3	29181.9	15824.3	23369.2	1.78699	1.64555		1.71627	2	0.851069	0.789956	1.32099	0.987338	3	1.90814	2.12818		2.01816	2	0.837536	0.718569		0.779278	-0.232652	-0.340156	0.40162	-0.0183838	0.932163	1.08962		1.01304
sRsAsSSPETR	Q9UQ35	SRRM2	2	25741.3		6967.53	16354.4	29353.9		7935.11	18644.5	21964.1		9008.34	15486.2	28062		5792.67	16927.4	1.14034		1.13887	1.13961	2	1.27763		0.643034	0.960333	2	0.853265		1.2929	1.07308	2	0.189468		0.187603	0.188536	0.353472		-0.637033	-0.0583936	-0.228935		0.370614	0.101763
SRsDIDVNAAASAK	Q7Z460	CLAP1	1		87712.7		87712.7		125751		125751		120811		120811		155011		155011		1.43367		1.43367	1		1.28309		1.28309	1		1.37734		1.37734	1		0.519713		0.519713		0.359625		0.359625		0.461889		0.461889
SRsFTLDDESLK	Q86WR7	PRSR2	1			6394.48	6394.48			5670	5670			8882.56	8882.56			7789.92	7789.92			0.886702	0.886702	1			0.87699	0.87699	1			1.3891	1.3891	1			-0.173478	-0.173478			-0.189367	-0.189367			0.474148	0.474148
SRsGsDsDDDDSHSK	O75400	PR40A	4	107105	306585	27120.9	146937	127474	245560	47255	140096	182792	379729	53025.5	205182	232862	513950	106701	284504	1.19017	0.800951	1.74238	1.2445	3	1.27391	1.35346	2.01226	1.54655	3	1.70666	1.23858	1.95515	1.63346	3	0.251172	-0.320215	0.801061	0.315569	0.349269	0.436656	1.00882	0.62905	0.77118	0.308683	0.967279	0.707934
sRsGSSPEVDSK	Q9UQ35	SRRM2	3	404327			404327	380521			380521	417067			417067	412696			412696	0.941122			0.941122	1	0.98952			0.98952	1	1.03151			1.03151	1	-0.0875463			-0.0875463	-0.0151996			-0.0151996	0.0447569			0.0447569
SRsHtSEGAHLDITPNsGAAGNSAGPK	Q92597	NDRG1	1			67844.5	67844.5			96650.6	96650.6			91716.7	91716.7			71197	71197			1.42459	1.42459	1			0.776271	0.776271	1			1.35187	1.35187	1			0.510547	0.510547			-0.365368	-0.365368			0.434953	0.434953
SRSLsNsNPDISGTPTSPDDEVR	Q96N67	DOCK7	1			8524.67	8524.67			10690.1	10690.1			11051.5	11051.5			12619	12619			1.25401	1.25401	1			1.14184	1.14184	1			1.29642	1.29642	1			0.326554	0.326554			0.191358	0.191358			0.37453	0.37453
sRsPATAK	Q9UQ35	SRRM2	1	169463			169463	511230			511230	513355			513355	570188			570188	3.01677			3.01677	1	1.11071			1.11071	1	3.02931			3.02931	1	1.593			1.593	0.151483			0.151483	1.59899			1.59899
sRsPLELEPEAK	Q92466	DDB2	2	144731			144731	154433			154433	170398			170398	164349			164349	1.06703			1.06703	1	0.964502			0.964502	1	1.17734			1.17734	1	0.0936034			0.0936034	-0.0521446			-0.0521446	0.235531			0.235531
SRsPsSPELNNK	Q9UQ35	SRRM2	1	398325			398325	324141			324141	465706			465706	436723			436723	0.81376			0.81376	1	0.937766			0.937766	1	1.16916			1.16916	1	-0.297325			-0.297325	-0.0927008			-0.0927008	0.225476			0.225476
sRsPtPPSSAGLGSNSAPPIPDSR	Q8IWX8	CHERP	1	33163.5			33163.5	44390.7			44390.7	33225.3			33225.3	42651.9			42651.9	1.33854			1.33854	1	1.28372			1.28372	1	1.00187			1.00187	1	0.420665			0.420665	0.360328			0.360328	0.00268903			0.00268903
sRSRDsGDENEPIQER	Q8WX93	PALLD	1	242625			242625	258863			258863	236942			236942	353108			353108	1.06693			1.06693	1	1.49027			1.49027	1	0.976578			0.976578	1	0.0934597			0.0934597	0.575572			0.575572	-0.0341929			-0.0341929
sRsRsPtPPSSAGLGSNSAPPIPDSR	Q8IWX8	CHERP	1	21550.7			21550.7	30612.6			30612.6	24731.1			24731.1	20589.7			20589.7	1.42049			1.42049	1	0.832545			0.832545	1	1.14758			1.14758	1	0.506392			0.506392	-0.264399			-0.264399	0.198589			0.198589
sRSssVGsSSSYPISPAVSR	Q15149	PLEC	1	40523.4			40523.4	46444.6			46444.6	34914.2			34914.2	54915.6			54915.6	1.14612			1.14612	1	1.57287			1.57287	1	0.86158			0.86158	1	0.196755			0.196755	0.653403			0.653403	-0.214943			-0.214943
sRSYsPAHNR	Q9Y2W1	TR150	1	192275			192275	240660			240660	217630			217630	270800			270800	1.25164			1.25164	1	1.24431			1.24431	1	1.13187			1.13187	1	0.323825			0.323825	0.315351			0.315351	0.178703			0.178703
sRsySPR	Q8IYB3;P62995;Q07955	#N/A	1	323472			323472	269473			269473	258552			258552	276614			276614	0.833064			0.833064	1	1.06986			1.06986	1	0.799302			0.799302	1	-0.2635			-0.2635	0.0974175			0.0974175	-0.323187			-0.323187
SRTAsGSsVTsLDGTR	Q92597	NDRG1	1	214479			214479	208549			208549	407191			407191	297864			297864	0.972354			0.972354	1	0.73151			0.73151	1	1.89851			1.89851	1	-0.040447			-0.040447	-0.45105			-0.45105	0.924869			0.924869
SRtGsESSQTGTSTTSSR	P23588	IF4B	12	120976	127099	23236.2	90437.2	139961	140235	22152.6	100783	137673	160025	29772	109157	140838	185511	20879	115743	1.15693	1.10335	0.95337	1.07122	3	1.02298	1.15926	0.701296	0.96118	3	1.13802	1.25906	1.28128	1.22612	3	0.210302	0.141888	-0.0688925	0.0992495	0.0327844	0.213204	-0.511905	-0.0571216	0.186526	0.332346	0.357586	0.2941
sRtPLISR	Q9UQ35	SRRM2	1	212812			212812	178914			178914	199507			199507	180363			180363	0.840711			0.840711	1	0.904042			0.904042	1	0.937479			0.937479	1	-0.250318			-0.250318	-0.145538			-0.145538	-0.0931411			-0.0931411
sRtPPAIR	Q9UQ35	SRRM2	3	309880	468483	32309.7	270224	296159	405238	39792.2	247063	290257	242771	40511.4	191180	322567	540756	29770.1	297698	0.955721	0.865	1.23159	1.01744	3	1.11131	2.22743	0.734859	1.35787	3	0.936675	0.518208	1.25385	0.90291	3	-0.0653386	-0.209228	0.30052	0.0249386	0.152267	1.15538	-0.44446	0.441342	-0.0943789	-0.948398	0.326361	-0.147346
sRtPPVTR	Q9UQ35	SRRM2	1	3.32297e+06			3.32297e+06	3.97636e+06			3.97636e+06	3.41533e+06			3.41533e+06	2.74455e+06			2.74455e+06	1.19663			1.19663	1	0.803595			0.803595	1	1.02779			1.02779	1	0.258974			0.258974	-0.315459			-0.315459	0.0395512			0.0395512
sRTPsASNDDQQE	O43765	SGTA	3	160046	53916.5	35908.4	83290.3	272369	92304	68868.3	144514	304705	132119	70136.1	168986	278309	123552	75763.1	159208	1.70182	1.71198	1.91789	1.77723	3	0.913374	0.935155	1.08023	0.976253	3	1.90386	2.45043	1.95319	2.10249	3	0.767076	0.775665	0.939518	0.829629	-0.130723	-0.096723	0.11134	-0.034673	0.928924	1.29304	0.965835	1.0721
sRtsVQTEDDQLIAGQSAR	P35221	CTNA1	3	79652.8	38801.4	15032.4	44495.5	71703.2	54317.2	15840.7	47287.1	70620.2	37004.8	14068.5	40564.5	99518.4	73106.3	26978.2	66534.3	0.900197	1.39988	1.05377	1.11795	3	1.4092	1.97559	1.91763	1.76747	3	0.8866	0.953699	0.935881	0.925393	3	-0.151688	0.485302	0.0755652	0.160856	0.494881	0.982283	0.939324	0.82169	-0.173644	-0.0683945	-0.095603	-0.111861
SSAQADSGssDDEAASEAR	Q12894	IFRD2	1		41521.8		41521.8		42749.5		42749.5		31549.2		31549.2		34240.6		34240.6		1.02957		1.02957	1		1.08531		1.08531	1		0.759821		0.759821	1		0.0420385		0.0420385		0.118107		0.118107		-0.396268		-0.396268
SSGHsSsELSPDAVEK	Q9UQ35	SRRM2	1		76760		76760		92581.3		92581.3		101339		101339		81844.1		81844.1		1.20611		1.20611	1		0.807628		0.807628	1		1.3202		1.3202	1		0.270366		0.270366		-0.308237		-0.308237		0.400762		0.400762
SSGNSSSSGSGSGSTSAGSSsPGARR	Q12797	ASPH	2		9614.01	2012.09	5813.05		10516.9	2409.57	6463.24		11715.5	2239.06	6977.26		14503.7	3013.31	8758.48		1.09392	1.19755	1.14573	2		1.23799	1.34579	1.29189	2		1.21858	1.1128	1.16569	2		0.129502	0.260082	0.196269		0.308003	0.428457	0.369487		0.285203	0.154199	0.221187
SsKAsLGsLEGEAEAEASSPK	Q09666	AHNK	3	32221.9	7803.66		20012.8	37999.9	15063.4		26531.7	42531.2	8124.27		25327.8	32409	8358.96		20384	1.17932	1.9303		1.55481	2	0.762004	1.02889		0.895446	2	1.31995	1.04109		1.18052	2	0.237953	0.948829		0.63674	-0.39213	0.041085		-0.159322	0.400481	0.0580889		0.239418
SsLPR	Q12918	KLRB1	1	214386			214386	235350			235350	269755			269755	288665			288665	1.09778			1.09778	1	1.0701			1.0701	1	1.25827			1.25827	1	0.134592			0.134592	0.0977446			0.0977446	0.331437			0.331437
ssLsGDEEDELFK	Q5T1M5	FKB15	5	8148.04	9382.57		8765.31	9828.26	9891.07		9859.66	11450.7	10653.6		11052.2	10542.8	11499.3		11021	1.20621	1.0542		1.1302	2	0.920711	1.07938		1.00004	2	1.40533	1.13547		1.2704	2	0.270483	0.0761429		0.176583	-0.11918	0.1102		6.38171e-05	0.490912	0.183289		0.345284
sSPNVANQPPsPGGK	P55196	AFAD	2	234173	156952		195563	223035	123287		173161	263113	197965		230539	279661	219794		249727	0.952439	0.785507		0.868973	2	1.06289	1.11027		1.08658	2	1.12359	1.26131		1.19245	2	-0.070302	-0.348305		-0.202617	0.087993	0.150906		0.119792	0.16811	0.334919		0.253924
SsSLDMNR	Q96D71	REPS1	1	234780			234780	229381			229381	187219			187219	223117			223117	0.977001			0.977001	1	1.19174			1.19174	1	0.79742			0.79742	1	-0.0335678			-0.0335678	0.253076			0.253076	-0.326587			-0.326587
sSSPAPADIAQTVQEDLR	Q13283	G3BP1	7	37712.3	70204.8	4025.4	37314.2	38802.6	26295.2	7970.22	24356	54034.4	32096.6	9447.43	31859.5	24520.6	42691.5	3695.79	23636	1.02891	0.37455	1.97998	1.12782	3	0.453796	1.33009	0.391195	0.725029	3	1.43281	0.457185	2.34696	1.41232	3	0.0411202	-1.41677	0.985488	0.173531	-1.13988	0.411529	-1.35404	-0.46389	0.518845	-1.12915	1.23079	0.498063
SSSPVTELAsRsPIRQDR	Q9UQ35	SRRM2	1	53409.8			53409.8	46895			46895	23376.4			23376.4	49622.3			49622.3	0.878022			0.878022	1	2.12275			2.12275	1	0.43768			0.43768	1	-0.187671			-0.187671	1.08594			1.08594	-1.19205			-1.19205
sSSQRsPsPGPNHTSNSSNASNATVVPQNSSAR	Q9BTA9	WAC	2	64862.9			64862.9	88506.6		16612.1	52559.4	71819.7		16179	43999.4	65222			65222	1.36452			1.36452	1	0.908134			0.908134	1	1.10725			1.10725	1	0.448392			0.448392	-0.139022			-0.139022	0.146987			0.146987
SSsVGsSSSYPISPAVSR	Q15149	PLEC	8	49362	37423.9	10444.6	32410.1	59356.1	38193.3	11452.2	36333.9	68944.7	41565.3	13139.5	41216.5	60958.7	35840.6	12155.6	36318.3	1.20246	1.02056	1.09648	1.1065	3	0.884168	0.862272	0.925119	0.89052	3	1.39672	1.11066	1.25803	1.25514	3	0.265995	0.0293619	0.132877	0.146005	-0.177607	-0.213786	-0.112289	-0.167281	0.48204	0.15142	0.331163	0.327843
SSVQGAsSREGsPAR	O95817	BAG3	2	113805	215526		164666	119719	210859		165289	125078	177051		151064	82666.5	181694		132180	1.05197	0.978349		1.01516	2	0.660919	1.02623		0.843572	2	1.09905	0.821483		0.960268	2	0.0730879	-0.0315789		0.0217035	-0.597455	0.0373484		-0.245416	0.136261	-0.283697		-0.0584912
STSADSASSSDtsRsR	Q9UQ35	SRRM2	1	133756			133756	88424.5			88424.5	119199			119199	110300			110300	0.661086			0.661086	1	0.925341			0.925341	1	0.891167			0.891167	1	-0.59709			-0.59709	-0.111943			-0.111943	-0.166232			-0.166232
sTSAPQMSPGSsDNQsSSPQPAQQK	Q14157	UBP2L	5	52370.7	22498.3		37434.5	50411.1	15717		33064.1	67629.9	20878.5		44254.2	59743	17748.4		38745.7	0.962582	0.698585		0.830584	2	0.883381	0.85008		0.866731	2	1.29137	0.928		1.10968	2	-0.0550183	-0.517493		-0.267803	-0.178892	-0.234329		-0.206344	0.3689	-0.107803		0.150149
STYTSyPK	O14964	HGS	1			5472.77	5472.77			35180.6	35180.6			5661.45	5661.45			35310.1	35310.1			6.4283	6.4283	1			6.23694	6.23694	1			1.03448	1.03448	1			2.68444	2.68444			2.64084	2.64084			0.0488996	0.0488996
sVAAEGALLPQtPPsPR	Q86X27	RGPS2	1	11352.5			11352.5	12409.8			12409.8	11527.9			11527.9	11438.8			11438.8	1.09313			1.09313	1	0.992272			0.992272	1	1.01545			1.01545	1	0.128465			0.128465	-0.0111928			-0.0111928	0.0221198			0.0221198
sVASNQsEMEFSSLQDMPK	Q8N163	CCAR2	2	13849.2			13849.2	13926.2			13926.2	20573.4			20573.4	16373.1			16373.1	1.00556			1.00556	1	0.795836			0.795836	1	1.48553			1.48553	1	0.00799932			0.00799932	-0.329456			-0.329456	0.570975			0.570975
sVDFDSLTVR	Q9Y5K6	CD2AP	1	17398.8			17398.8	26947.9			26947.9	19828.8			19828.8	26985.7			26985.7	1.54883			1.54883	1	1.36094			1.36094	1	1.13966			1.13966	1	0.631183			0.631183	0.4446			0.4446	0.188607			0.188607
sVENLPECGITHEQR	Q9UBF8	PI4KB	1	74063			74063	66644.5			66644.5	66222.8			66222.8	101545			101545	0.899835			0.899835	1	1.53339			1.53339	1	0.894142			0.894142	1	-0.152268			-0.152268	0.61672			0.61672	-0.161425			-0.161425
sVGSDE	P43307	SSRA	2	189764	66903.1		128334	208328	82411.2		145370	207381	92161.7		149771	181650	100441		141045	1.09783	1.2318		1.16481	2	0.875924	1.08983		0.982877	2	1.09284	1.37754		1.23519	2	0.134652	0.300767		0.220099	-0.191123	0.124103		-0.0249174	0.128078	0.462094		0.304731
SVSEINsDDELSGK	P82094	TMF1	2		26090.7	6980.23	16535.5		24557.5	8481.62	16519.6		32090.9	7397.37	19744.2		31645.1	9042.42	20343.8		0.941237	1.21509	1.07816	2		0.986107	1.22238	1.10424	2		1.22998	1.05976	1.14487	2		-0.0873702	0.281065	0.108577		-0.0201833	0.289696	0.14306		0.298631	0.0837389	0.195182
SVsGsPEPAAK	Q8IYB3	SRRM1	2	1.75103e+06		141504	946265	1.96582e+06		185459	1.07564e+06	2.01464e+06		147395	1.08102e+06	1.67148e+06		163103	917294	1.12267		1.31063	1.21665	2	0.829668		1.10657	0.968119	2	1.15055		1.04163	1.09609	2	0.166934		0.390256	0.282912	-0.269394		0.146093	-0.0467444	0.202324		0.0588452	0.132367
sVsPCSNVESR	Q9UQ35	SRRM2	1	413379			413379	454423			454423	450755			450755	545235			545235	1.09929			1.09929	1	1.2096			1.2096	1	1.09042			1.09042	1	0.136571			0.136571	0.274536			0.274536	0.124878			0.124878
sYSSPDITQAIQEEEK	P40818	UBP8	1	7516.69			7516.69	5365.31			5365.31	7005.84			7005.84	6961.77			6961.77	0.713786			0.713786	1	0.99371			0.99371	1	0.932038			0.932038	1	-0.486436			-0.486436	-0.0091035			-0.0091035	-0.101539			-0.101539
TADSsssEDEEEYVVEk	P45973	CBX5	3	8783.41			8783.41	7465.69			7465.69	8096.57			8096.57	8647.08			8647.08	0.849977			0.849977	1	1.06799			1.06799	1	0.921803			0.921803	1	-0.234505			-0.234505	0.0949023			0.0949023	-0.117469			-0.117469
TAHNSEADLEEsFNEHELEPSsPK	Q8IWS0	PHF6	1	10294.4			10294.4	14854.6			14854.6	10893.4			10893.4	13835.7			13835.7	1.44298			1.44298	1	1.2701			1.2701	1	1.05819			1.05819	1	0.529051			0.529051	0.344939			0.344939	0.0816017			0.0816017
tASISSsPsEGtPTVGSYGCTPQSLPK	Q6PKG0	LARP1	1	813.858			813.858	1888.62			1888.62	1710.6			1710.6	1398.73			1398.73	2.32058			2.32058	1	0.817685			0.817685	1	2.10184			2.10184	1	1.21448			1.21448	-0.290383			-0.290383	1.07165			1.07165
tAsPPPPPK	Q8IYB3	SRRM1	3	506275	175249	92026.2	257850	450732	172863	76917.8	233504	534878	174382	93899.1	267720	496515	210942	106808	271422	0.890291	0.986388	0.835825	0.904168	3	0.928276	1.20965	1.13747	1.0918	3	1.0565	0.995056	1.02035	1.02397	3	-0.167651	-0.019773	-0.258727	-0.145337	-0.107374	0.274593	0.185833	0.12671	0.0792896	-0.00715058	0.0290666	0.0341712
tCEERPAEDGSDEEDPDSMEAPTR	Q9H6Y2	WDR55	1				#DIV/0!				#DIV/0!			4168.28	4168.28			4152.12	4152.12					0			0.996123	0.996123	1					0							-0.00560358	-0.00560358
tDsCSsAQAQYDTPK	Q96PD2	DCBD2	4	156853	197787		177320	101824	83213.8		92518.7	171998	140281		156140	145030	168981		157005	0.649165	0.420725		0.534945	2	0.843205	1.20459		1.0239	2	1.09656	0.709255		0.902906	2	-0.623342	-1.24905		-0.902537	-0.246045	0.268538		0.0340687	0.13298	-0.495623		-0.147353
TDSREDEIsPPPPNPVVK	P10644	KAP0	2	100305		25542.5	62924	111692		28700.5	70196.3	108667		23924.5	66295.6	119624		33379.1	76501.4	1.11352		1.12364	1.11858	2	1.10083		1.39518	1.24801	2	1.08336		0.936654	1.01001	2	0.155128		0.168178	0.161668	0.138594		0.480456	0.319627	0.11551		-0.0944113	0.0143643
TEAQDLCRAsPEPPGPESSSR	Q9C0C2	TB182	2	404977	126854		265916	385874	100011		242943	490339	175542		332941	500022	97542.7		298782	0.952828	0.788395		0.870612	2	1.01975	0.555665		0.787706	2	1.21078	1.38381		1.2973	2	-0.0697123	-0.343009		-0.199899	0.0282113	-0.847713		-0.344271	0.275939	0.468647		0.375508
TEARssDEENGPPsSPDLDR	Q96B36	AKTS1	8	136965	61195.5	35434	77864.9	141162	80828.9	56814.9	92935.4	145019	78295.4	35008.3	86107.4	179139	84246.8	50503.8	104630	1.03064	1.32083	1.6034	1.31829	3	1.23528	1.07601	1.44262	1.25131	3	1.0588	1.27943	0.987987	1.10874	3	0.0435469	0.401445	0.681134	0.39867	0.304841	0.105696	0.528694	0.323435	0.0824282	0.355501	-0.0174366	0.148919
TEGYAAFQEDssGDEAESPSK	Q15311	RBP1	1	22132.3			22132.3	27950.6			27950.6	24353.9			24353.9	24971.6			24971.6	1.26289			1.26289	1	1.02536			1.02536	1	1.10038			1.10038	1	0.336724			0.336724	0.0361374			0.0361374	0.137999			0.137999
TESPAtAAETASEELDNR	Q9NTJ3	SMC4	4	3008.06	9754.83	1990.89	4917.93	3425.7	7368.39	1536.14	4110.08	3178.08	6113.82	1587.25	3626.38	4514.33	8358.11	1506.95	4793.13	1.13884	0.755358	0.771588	0.888595	3	1.42046	1.36709	0.949411	1.24565	3	1.05652	0.626748	0.797256	0.826841	3	0.187563	-0.404767	-0.374097	-0.170402	0.50636	0.451103	-0.0748952	0.316902	0.0793181	-0.674043	-0.326885	-0.274318
TGDLGIPPNPEDRsPsPEPIYNSEGK	Q15637	SF01	8	14040.4	7915.28	4565.24	8840.32	13762.4	7505.86	3850.16	8372.79	12958.4	7936.6	4450.51	8448.5	14238.9	9925.42	6032.97	10065.8	0.980194	0.948274	0.843364	0.923944	3	1.09882	1.25059	1.35557	1.23499	3	0.922933	1.00269	0.974869	0.966832	3	-0.0288615	-0.0766235	-0.245772	-0.114123	0.135952	0.322607	0.438896	0.3045	-0.115702	0.00388074	-0.0367196	-0.0486631
tGsESSQTGTSTTSSR	P23588	IF4B	7	78238	81953.4	17889.8	59360.4	93771.5	90347.2	20546.4	68221.7	109441	77946.4	13328.5	66905.2	92404.7	130793	22754.5	81984	1.19854	1.10242	1.1485	1.14982	3	0.844336	1.67798	1.70721	1.40984	3	1.39882	0.951106	0.745034	1.03165	3	0.26128	0.140676	0.199752	0.20141	-0.244112	0.746729	0.771641	0.495535	0.484209	-0.0723222	-0.424622	0.0449574
TGSTssKEDDYESDAATIVQK	Q5T4S7	UBR4	1	15754.1			15754.1	19209.7			19209.7	22769.5			22769.5	18800.2			18800.2	1.21935			1.21935	1	0.825678			0.825678	1	1.44531			1.44531	1	0.286114			0.286114	-0.276349			-0.276349	0.531377			0.531377
tGVTStSDsEEEGDDQEGEK	O75475	PSIP1	3	52644.3	29808.2		41226.2	82333.7	34650.6		58492.2	61559.5	20121.5		40840.5	54205.2	25907		40056.1	1.56396	1.16245		1.36321	2	0.880534	1.28753		1.08403	2	1.16935	0.675033		0.92219	2	0.645206	0.217172		0.447006	-0.183549	0.364601		0.116405	0.225704	-0.56697		-0.116863
THTTALAGRsPsPASGR	Q9UQ35	SRRM2	3	383426			383426	480811	215369		348090	384529	135303		259916	405625	111683		258654	1.25399			1.25399	1	1.05486	0.825431		0.940147	2	1.00288			1.00288	1	0.326524			0.326524	0.0770552	-0.276781		-0.0890422	0.00414405			0.00414405
TIQEVLEEQsEDEDREAK	P18858	DNLI1	1		36209.1		36209.1		35048		35048		33787.6		33787.6		41531.9		41531.9		0.967936		0.967936	1		1.22921		1.22921	1		0.933125		0.933125	1		-0.0470165		-0.0470165		0.297726		0.297726		-0.0998584		-0.0998584
TKEYVSNDAAQsDDEEKLQSQPTDTDGGR	Q5JSH3	WDR44	1		23353		23353		41156.6		41156.6				#DIV/0!		48303.8		48303.8		1.76236		1.76236	1					0					0		0.817512		0.817512
TLHCEGTEINsDDEQESKEVEETATAK	Q9BPX3	CND3	2	119974		19465.8	69719.7	129002		20015.9	74509	112270		15053.7	63661.8	130654		20435.4	75544.8	1.07525		1.02826	1.05176	2	1.16375		1.3575	1.26063	2	0.935788		0.773339	0.854563	2	0.104676		0.0402037	0.0728002	0.218781		0.440956	0.334142	-0.0957464		-0.370827	-0.226741
tLLLSsDDEF	Q9Y519	T184B	1				#DIV/0!				#DIV/0!				#DIV/0!	590.781			590.781					0					0					0
TLSAsTQDLSPH	Q6P597	KLC3	2	85380.7		19200	52290.3	85284.9		10768.4	48026.7	84625		21536	53080.5	66059.3		18330.4	42194.8	0.998879		0.560856	0.779867	2	0.780612		0.85115	0.815881	2	0.99115		1.12167	1.05641	2	-0.00161872		-0.834297	-0.358699	-0.357323		-0.232514	-0.293569	-0.0128251		0.165648	0.0791697
TLsNAEDYLDDEDSD	Q92882	OSTF1	3	2330.13		2529.45	2429.79	2970.76			2970.76	2835.49			2835.49	2133			2133	1.27493			1.27493	1	0.752251			0.752251	1	1.21688			1.21688	1	0.350421			0.350421	-0.410715			-0.410715	0.28319			0.28319
TLsSSAQEDIIR	Q9H788	SH24A	1	53194.2			53194.2	58646.7			58646.7	71379.4			71379.4	37549.6			37549.6	1.1025			1.1025	1	0.526057			0.526057	1	1.34186			1.34186	1	0.140782			0.140782	-0.926709			-0.926709	0.424238			0.424238
tLSVAAAFNEDEDsEPEEMPPEAK	Q8WW12	PCNP	1	963.733			963.733	841.875			841.875	949.803			949.803	1182.49			1182.49	0.873557			0.873557	1	1.24498			1.24498	1	0.985546			0.985546	1	-0.195027			-0.195027	0.316123			0.316123	-0.0210056			-0.0210056
TMQFEPSTMVyDACR	Q9Y490	TLN1	1			2227.23	2227.23			2870.04	2870.04			3180.54	3180.54			2984.73	2984.73			1.28862	1.28862	1			0.938437	0.938437	1			1.42803	1.42803	1			0.365824	0.365824			-0.0916684	-0.0916684			0.514023	0.514023
TPEELDDsDFETEDFDVR	P35221	CTNA1	1	1482.16			1482.16	1599.71			1599.71	1675.52			1675.52	1823.43			1823.43	1.07931			1.07931	1	1.08827			1.08827	1	1.13046			1.13046	1	0.110106			0.110106	0.122041			0.122041	0.176906			0.176906
TPLLsSLsATSNNstVACIDR	P00533	EGFR	5	1225.18	774.148		999.663	1080.75			1080.75	1016.57			1016.57	986.308	1073.22		1029.76	0.882115			0.882115	1	0.97023			0.97023	1	0.829734			0.829734	1	-0.180962			-0.180962	-0.043602			-0.043602	-0.26928			-0.26928
TPLSFTNPLHsDDsDsDERNSDGAVTQNK	Q05209	PTN12	4	19790.3	24095.9		21943.1	20255.9	21733.7		20994.8	22430.5	32847.2		27638.9	21195.6	33073.5		27134.6	1.02353	0.901966		0.962747	2	0.944946	1.00689		0.975918	2	1.13341	1.36319		1.2483	2	0.0335516	-0.148855		-0.0547708	-0.0816956	0.00990611		-0.0351678	0.180667	0.446985		0.319963
TPsASNDDQQE	O43765	SGTA	4	55501.7	15958.2		35730	33886.5	27430.9		30658.7	43869.9	21326	9158.3	24784.7	60599.5	29812.6	10707.9	33706.7	0.610549	1.71892		1.16473	2	1.38135	1.39795	1.1692	1.31616	3	0.790424	1.33636		1.06339	2	-0.711821	0.7815		0.219999	0.466074	0.483309	0.225519	0.396339	-0.3393	0.418311		0.0886753
tPtPPPR	Q8IYB3	SRRM1	1	403190			403190	419519			419519	409682			409682	419061			419061	1.0405			1.0405	1	1.02289			1.02289	1	1.0161			1.0161	1	0.0572752			0.0572752	0.0326547			0.0326547	0.023045			0.023045
TRDQyLMWLTQK	P27986	P85A	1			10204.4	10204.4			8982.36	8982.36			7938.46	7938.46			9116.57	9116.57			0.880241	0.880241	1			1.1484	1.1484	1			0.777942	0.777942	1			-0.18403	-0.18403			0.199631	0.199631			-0.362265	-0.362265
tRHSPtPQQSNR	Q8IYB3	SRRM1	1	4756.46			4756.46	1937.08			1937.08	4456.11			4456.11	2984.47			2984.47	0.407252			0.407252	1	0.669747			0.669747	1	0.936854			0.936854	1	-1.29601			-1.29601	-0.578311			-0.578311	-0.0941035			-0.0941035
TRsNPEGAEDR	Q9NWV8	BABA1	1	168994			168994	154265			154265	189234			189234	170945			170945	0.912845			0.912845	1	0.903356			0.903356	1	1.11977			1.11977	1	-0.131559			-0.131559	-0.146634			-0.146634	0.1632			0.1632
tRsPsPTLGESLAPHK	Q86UU1	PHLB1	2	82678.3			82678.3	97190			97190	88027.7			88027.7	99838.8			99838.8	1.17552			1.17552	1	1.13417			1.13417	1	1.0647			1.0647	1	0.233299			0.233299	0.181642			0.181642	0.0904485			0.0904485
TSFSVGsDDELGPIR	Q9NRY4	RHG35	2	8863.97	11885.3		10374.7	10742.7	13996.6		12369.6	9222.36	11496.4		10359.4	8892.83	15480		12186.4	1.21196	1.17763		1.19479	2	0.964269	1.34651		1.15539	2	1.04043	0.967274		1.00385	2	0.277336	0.235889		0.256762	-0.0524931	0.429229		0.208382	0.0571832	-0.0480031		0.00554848
TsPPCsPANLSR	P49585	PCY1A	1	107535			107535	95215.2			95215.2	109216			109216	128390			128390	0.885435			0.885435	1	1.17556			1.17556	1	1.01563			1.01563	1	-0.175542			-0.175542	0.233346			0.233346	0.0223778			0.0223778
TSsKESsPIPsPTSDR	Q01082	SPTB2	1	1.11951e+06			1.11951e+06	1.305e+06			1.305e+06	1.18815e+06			1.18815e+06	983313			983313	1.16569			1.16569	1	0.827599			0.827599	1	1.06132			1.06132	1	0.221183			0.221183	-0.272997			-0.272997	0.0858565			0.0858565
TSSVSNPQDSVGsPCSR	P49023	PAXI	1	174618			174618	229121			229121	254938			254938	249049			249049	1.31213			1.31213	1	0.9769			0.9769	1	1.45997			1.45997	1	0.391907			0.391907	-0.0337172			-0.0337172	0.545939			0.545939
tSTSPPPEKSGDEGsEDEAPsGED	Q9H1E3	NUCKS	1				#DIV/0!				#DIV/0!				#DIV/0!	49286.8			49286.8					0					0					0
TVIRLPsGSGAAsPtGSAVDIR	Q09666	AHNK	4	17341		7947.98	12644.5	15964.9		7920.99	11943	18701.9		9463.63	14082.8	13319.3		8261.91	10790.6	0.920645		0.996603	0.958624	2	0.712189		0.873017	0.792603	2	1.07848		1.1907	1.13459	2	-0.119283		-0.00490892	-0.0609629	-0.489667		-0.195919	-0.33533	0.108995		0.251804	0.182166
tYNsTSFsR	P78362	SRPK2	1	256068			256068	250039			250039	230155			230155	328912			328912	0.976456			0.976456	1	1.42909			1.42909	1	0.898803			0.898803	1	-0.0343724			-0.0343724	0.515096			0.515096	-0.153922			-0.153922
VAAAAGSGPsPPGsPGHDRER	Q9BTU6	P4K2A	3	145467	52919.7	33754.4	77380.5	145772	76339.5	26787	82966	166511	67639.5	20271.9	84807.5	183052	58230.3	21966.1	87749.4	1.00209	1.44255	0.793584	1.07941	3	1.09934	0.860893	1.08357	1.0146	3	1.14466	1.27815	0.600571	1.0078	3	0.0030127	0.528626	-0.333546	0.110242	0.136633	-0.216094	0.115796	0.0209123	0.194921	0.354062	-0.735594	0.0112029
VADAKGDsEsEEDEDLEVPVPSR	P13861	KAP2	7	59773.5	32496.7	12688.7	34986.3	57019.6	26648.6	9868.11	31178.8	62232	22162.3	8949.29	31114.5	75534.7	40122.9	14347.6	43335.1	0.953927	0.820041	0.777707	0.850558	3	1.21376	1.81042	1.60322	1.54246	3	1.04113	0.681985	0.705295	0.80947	3	-0.0680489	-0.286232	-0.362702	-0.233518	0.279482	0.856322	0.680969	0.625237	0.0581515	-0.552187	-0.503702	-0.30495
VAGEAAEtDsEPEPEPEPTAAPR	Q6QNY0	BL1S3	1	43883.6			43883.6	59852			59852	86662.5			86662.5	70405.2			70405.2	1.36388			1.36388	1	0.812407			0.812407	1	1.97483			1.97483	1	0.447718			0.447718	-0.299726			-0.299726	0.981726			0.981726
VDDDsLGEFPVTNSR	Q92785	REQU	2	5282.21	7429.03		6355.62	8157.28	5945.52		7051.4	5988.13	6832.85		6410.49	6270.31	6859.71		6565.01	1.54429	0.800308		1.1723	2	1.04712	1.00393		1.02553	2	1.13364	0.91975		1.0267	2	0.626946	-0.321373		0.229342	0.0664298	0.00566084		0.0363652	0.180965	-0.120687		0.0380088
VDGPRsPsYGR	Q07955	SRSF1	1	258969			258969	256386			256386	267764			267764	280482			280482	0.990027			0.990027	1	1.0475			1.0475	1	1.03396			1.03396	1	-0.01446			-0.01446	0.0669451			0.0669451	0.0481843			0.0481843
VDsTTCLFPVEEK	Q06210	GFPT1	4	10966.3	15405.6	4188.36	10186.8	9749.46	13796.3	4291.58	9279.1	13208.7	19187.3	3417.59	11937.9	13556.6	14967.1	5978.52	11500.7	0.889037	0.895535	1.02465	0.936406	3	1.02634	0.78005	1.74934	1.18524	3	1.20448	1.24548	0.815974	1.08864	3	-0.169684	-0.159178	0.0351249	-0.0947939	0.0375129	-0.358362	0.806808	0.245183	0.268405	0.316699	-0.293405	0.12253
VEKIGEGTyGVVYK	P24941	CDK2	3	31923.6	118537	8632.61	53031.1	29202.9	115027	8468.85	50899.6	31529.2	96845	9015.5	45796.6	20932.1	100998	7780.4	43236.7	0.914775	0.970387	0.981031	0.955397	3	0.663894	1.04288	0.863003	0.856592	3	0.987646	0.817001	1.04435	0.949667	3	-0.128512	-0.0433681	-0.0276297	-0.0658271	-0.590976	0.0605724	-0.212563	-0.22332	-0.0179335	-0.29159	0.0626108	-0.0745062
VEMySGSDDDDDFNKLPK	O60841	IF2P	2	25142.2		8624.94	16883.6	29442.2		7227.57	18334.9	32292.2		11322.4	21807.3	23842.2		9764.26	16803.2	1.17102		0.837985	1.0045	2	0.738328		0.862381	0.800354	2	1.28438		1.31276	1.29857	2	0.227771		-0.255004	0.00648377	-0.437666		-0.213603	-0.321289	0.36107		0.392598	0.37692
VENMSSNQDGNDsDEFM	Q86WR0	CCD25	2	2629.16			2629.16	1473.66			1473.66	2947.05		903.563	1925.31	2329.98		1286.48	1808.23	0.560507			0.560507	1	0.790612		1.42378	1.1072	2	1.12091			1.12091	1	-0.835197			-0.835197	-0.338958		0.509731	0.146914	0.164672			0.164672
VGDSTPVSEKPVSAAVDANASEsP	Q9H8Y8	GORS2	1			3497.46	3497.46			3019.84	3019.84			2951.27	2951.27			6058.35	6058.35			0.863437	0.863437	1			2.05279	2.05279	1			0.843832	0.843832	1			-0.211837	-0.211837			1.03759	1.03759			-0.244973	-0.244973
VGGsDEEASGIPSR	Q9NQ55	SSF1	1		67449		67449		77028.2		77028.2		56477.8		56477.8		78119.6		78119.6		1.14202		1.14202	1		1.38319		1.38319	1		0.837341		0.837341	1		0.19159		0.19159		0.468		0.468		-0.256113		-0.256113
VIGQDHDFSEssEEEAPAEASSGALR	P23497	SP100	1	10686.2			10686.2	8057.93			8057.93	11156.6			11156.6	10421.4			10421.4	0.754049			0.754049	1	0.9341			0.9341	1	1.04402			1.04402	1	-0.40727			-0.40727	-0.0983515			-0.0983515	0.0621517			0.0621517
VNGDDHHEEDMDMsD	Q05519	SRS11	1	645116			645116	495924			495924	716536			716536	609692			609692	0.768736			0.768736	1	0.850888			0.850888	1	1.11071			1.11071	1	-0.379441			-0.379441	-0.232959			-0.232959	0.15148			0.15148
VPPAPVPCPPPsPGPSAVPsSPK	O95817	BAG3	1			7969.21	7969.21			5319.75	5319.75			3836.63	3836.63			8295.86	8295.86			0.667538	0.667538	1			2.16228	2.16228	1			0.481432	0.481432	1			-0.583078	-0.583078			1.11255	1.11255			-1.0546	-1.0546
VPSPLEGsEGDGDtD	Q9Y606	TRUA	5	4090.67	3294.5	2046.72	3143.96	4709.13	2937.49	2431.67	3359.43	5210.94	2522.34	1595.22	3109.5	6176.22	2439.83	2422.27	3679.44	1.15119	0.891635	1.18808	1.07697	3	1.18524	0.967287	1.51845	1.22366	3	1.27386	0.765623	0.779407	0.93963	3	0.203125	-0.165475	0.248634	0.106976	0.245181	-0.0479841	0.602599	0.291202	0.349208	-0.385294	-0.359551	-0.0898347
VPSsDEEVVEEPQSR	Q9C0C2	TB182	2	59527.8		10445.5	34986.6	55109.5		5533.87	30321.7	61354.4		8033.58	34694	62094.4		12217.5	37155.9	0.925778		0.529784	0.727781	2	1.01206		1.5208	1.26643	2	1.03069		0.769093	0.899889	2	-0.111262		-0.916523	-0.458423	0.0172971		0.604829	0.340767	0.0436041		-0.378769	-0.15218
VPssDEEVVEEPQSRR	Q9C0C2	TB182	5	36797.3	65484.4	11097.3	37793	40781.9	72069.1	9436.06	40762.3	49795.7	83076.6	7132.21	46668.2	47961.7	83578.3	11775.8	47771.9	1.10828	1.10055	0.850303	1.01971	3	0.963169	1.00604	1.65108	1.20676	3	1.35324	1.26865	0.642698	1.0882	3	0.148328	0.138228	-0.233952	0.0281633	-0.0541384	0.00868592	0.723407	0.271141	0.43642	0.34329	-0.637787	0.121938
VQDLsAGGQGsLTDsGPERRPEGPGAQAPssPR	P40222	TXLNA	1	88380.8			88380.8	95464.9			95464.9	102246			102246	94677.5			94677.5	1.08015			1.08015	1	0.925978			0.925978	1	1.15688			1.15688	1	0.111238			0.111238	-0.11095			-0.11095	0.210239			0.210239
VQEHEDsGDsEVENEAK	Q9Y5J1	UTP18	1	206777			206777	221215			221215	246495			246495	146012			146012	1.06982			1.06982	1	0.592354			0.592354	1	1.19208			1.19208	1	0.0973725			0.0973725	-0.755468			-0.755468	0.253479			0.253479
VQRPKEEssEDENEVSNILR	Q01804	OTUD4	2	29928.2		4242.95	17085.6	31355.5		3661.13	17508.3	34518.1		4989.25	19753.7	29714.5		3494.32	16604.4	1.04769		0.862874	0.955282	2	0.860839		0.700369	0.780604	2	1.15336		1.17589	1.16463	2	0.06721		-0.212777	-0.0660021	-0.216184		-0.513813	-0.357337	0.205845		0.233754	0.219867
VRLQsAsPSTR	Q9UMD9	COHA1	1	1.22596e+06			1.22596e+06	1.34245e+06			1.34245e+06	1.45632e+06			1.45632e+06	932976			932976	1.09502			1.09502	1	0.640637			0.640637	1	1.18791			1.18791	1	0.130964			0.130964	-0.64242			-0.64242	0.248424			0.248424
VSPAsPAGsPSADFAVHGESLGDR	Q96C92	SDCG3	1	10371			10371	11749.4			11749.4	11845.8			11845.8	12091.5			12091.5	1.13291			1.13291	1	1.02074			1.02074	1	1.1422			1.1422	1	0.180033			0.180033	0.0296185			0.0296185	0.191813			0.191813
VsVsPGR	Q8IYB3	SRRM1	2	221854	131578		176716	227632	189884		208758	243802	138337		191069	290043	226180		258111	1.02604	1.44313		1.23459	2	1.18967	1.63499		1.41233	2	1.09893	1.05137		1.07515	2	0.0370936	0.529198		0.304027	0.25056	0.709282		0.498076	0.136099	0.0722684		0.104537
VVEAVNsDsDSEFGIPK	Q02880	TOP2B	1	3084.19			3084.19	4468.74			4468.74	4302.51			4302.51	3153.65			3153.65	1.44892			1.44892	1	0.732978			0.732978	1	1.39502			1.39502	1	0.534977			0.534977	-0.448158			-0.448158	0.48029			0.48029
VVPGQFDDADSsDSENRDLK	Q9BRS2	RIOK1	2	82569.5		18974.1	50771.8	75992.9		13315.4	44654.2	91836.3		17008.4	54422.4	90033.6		15816.7	52925.2	0.920351		0.701771	0.811061	2	0.98037		0.929936	0.955153	2	1.11223		0.896404	1.00432	2	-0.119744		-0.510928	-0.302118	-0.0286012		-0.104796	-0.0661958	0.153456		-0.15778	0.00621487
VVQDTyQIMK	O14964	HGS	2		992	1426.67	1209.34		32214.7	55348.4	43781.5				#DIV/0!		39896.8	60321.1	50109		32.4745	38.7954	35.6349	2					0					0		5.02124	5.27781	5.15522
VVSStsEEEEAFTEK	Q8N573	OXR1	1	3638.85			3638.85	4663.12			4663.12	7067.02			7067.02	6852.98			6852.98	1.28148			1.28148	1	0.969713			0.969713	1	1.9421			1.9421	1	0.357813			0.357813	-0.0443707			-0.0443707	0.957618			0.957618
yAGSALQYEDVSTAVQNLQK	Q9NP79	VTA1	2		3386.8	3740.81	3563.81		3952.18	4125.26	4038.72		3552.42	3632.66	3592.54		3856.42	6510.18	5183.3		1.16694	1.10277	1.13485	2		1.08558	1.79212	1.43885	2		1.0489	0.971088	1.00999	2		0.222725	0.141134	0.182506		0.118463	0.841671	0.524917		0.0688767	-0.0423258	0.0143466
YESQEPLAGQEsPLPLATR	Q9C0C2	TB182	1	3892.77			3892.77	4211.26			4211.26	4116.84			4116.84	5960.07			5960.07	1.08181			1.08181	1	1.44773			1.44773	1	1.05756			1.05756	1	0.113454			0.113454	0.533793			0.533793	0.0807402			0.0807402
yMEDSTYYK	Q05397	FAK1	3	11541.4	46572	60060.9	39391.4	11096.7	48482.5	56174.9	38584.7	11333.3	50736.6	55817.5	39295.8	12847.4	53318.6	64784.8	43650.2	0.961476	1.04102	0.935299	0.979266	3	1.13359	1.05089	1.16065	1.11504	3	0.981976	1.08942	0.92935	1.00025	3	-0.0566773	0.0580012	-0.0965009	-0.0302277	0.180901	0.0716111	0.214936	0.157101	-0.026241	0.123566	-0.105707	0.000360227
YRIQEQEssGEEDSDLSPEEREK	P41236	IPP2	2	145485			145485	140463			140463	174133			174133	140306			140306	0.965478			0.965478	1	0.805741			0.805741	1	1.19691			1.19691	1	-0.050684			-0.050684	-0.311612			-0.311612	0.259319			0.259319
YSHSGsssPDTK	Q9UQ35	SRRM2	2	308198			308198	240913			240913	326000			326000	294002			294002	0.781684			0.781684	1	0.901847			0.901847	1	1.05776			1.05776	1	-0.355343			-0.355343	-0.149046			-0.149046	0.0810181			0.0810181
YYRPtEVDFLQGDCTK	O60547	GMDS	1			2430.56	2430.56			11273.1	11273.1			2989.66	2989.66			11447.4	11447.4			4.63805	4.63805	1			3.82901	3.82901	1			1.23003	1.23003	1			2.21352	2.21352			1.93697	1.93697			0.298689	0.298689
