# Supplementary material for: Unique signalling connectivity of FGFR3-TACC3 oncoprotein revealed by quantitative phosphoproteomics and differential network analysis
Source: Oncotarget. 2017 Oct 25;8(61):102898–911. doi: 10.18632/oncotarget.22048 (PMC5732698; doi:10.18632/oncotarget.22048)
Supplement: Supplementary file 4 [file oncotarget-08-102898-s004.xlsx]

## Sheet: Ref Prot_C1
Accession	Description	C1_1st	C1_1st Count	C1_1st variability [%]	C1 _2nd	C1 _2nd variability(%)	C1_2nd_counts	C1_3rd_	C1_3rd_count	C1_3rd_ variability	C1_average	C1_counts	Rep Count	log2 C1_1st	log2 C1_2nd	log2 C1_3rd	log2_C1_ALL
P35579	Myosin-9 OS=Homo sapiens GN=MYH9 PE=1 SV=4 - [MYH9_HUMAN]	0.858576	121	21.189	0.845282	19.7445	201	0.895545	208	22.0392	0.866468	530	3	-0.219982	-0.242495	-0.159162	-0.206782
Q09666	Neuroblast differentiation-associated protein AHNAK OS=Homo sapiens GN=AHNAK PE=1 SV=2 - [AHNK_HUMAN]	1.0358	72	15.302	0.981983	15.5343	176	1.00424	156	16.0121	1.00734	404	3	0.0507464	-0.0262303	0.0061077	0.0105536
P14618	Pyruvate kinase isozymes M1/M2 OS=Homo sapiens GN=PKM PE=1 SV=4 - [KPYM_HUMAN]	1.03379	86	19.5433	1.01273	23.0375	153	1.02248	192	20.0695	1.023	431	3	0.0479489	0.0182558	0.0320716	0.0328098
P11021	78 kDa glucose-regulated protein OS=Homo sapiens GN=HSPA5 PE=1 SV=2 - [GRP78_HUMAN]	1.0123	79	14.1494	0.985862	14.261	126	1.00359	134	18.0132	1.00058	339	3	0.017637	-0.0205427	0.00516531	0.000840652
P07355	Annexin A2 OS=Homo sapiens GN=ANXA2 PE=1 SV=2 - [ANXA2_HUMAN]	1.02705	86	17.8396	0.964922	19.5828	154	1.00295	151	21.1518	0.998306	391	3	0.0385064	-0.0515157	0.00424499	-0.00244565
P08238	Heat shock protein HSP 90-beta OS=Homo sapiens GN=HSP90AB1 PE=1 SV=4 - [HS90B_HUMAN]	0.965408	32	19.3088	1.0566	17.1026	61	1.03784	53	17.0211	1.01995	146	3	-0.0507889	0.0794352	0.0535882	0.028501
P60709	Actin, cytoplasmic 1 OS=Homo sapiens GN=ACTB PE=1 SV=1 - [ACTB_HUMAN]	0.964868	25	25.1535	0.985845	35.1352	38	0.995285	163	27.4508	0.981999	226	3	-0.0515959	-0.0205666	-0.00681903	-0.0262059
P13639	Elongation factor 2 OS=Homo sapiens GN=EEF2 PE=1 SV=4 - [EF2_HUMAN]	0.932202	40	24.1921	1.01675	20.0926	85	0.979764	81	21.0416	0.97624	206	3	-0.101285	0.0239712	-0.0294941	-0.0346921
P07900	Heat shock protein HSP 90-alpha OS=Homo sapiens GN=HSP90AA1 PE=1 SV=5 - [HS90A_HUMAN]	0.99597	14	9.89432	0.952533	22.2496	45	0.992773	45	15.3045	0.980425	104	3	-0.00582586	-0.0701587	-0.0104643	-0.0285203
P14625	Endoplasmin OS=Homo sapiens GN=HSP90B1 PE=1 SV=1 - [ENPL_HUMAN]	1.06407	36	7.66029	1.09426	14.6364	81	1.02204	152	23.6394	1.06012	269	3	0.0895912	0.129954	0.031452	0.0842309
P11142	Heat shock cognate 71 kDa protein OS=Homo sapiens GN=HSPA8 PE=1 SV=1 - [HSP7C_HUMAN]	0.985396	47	12.6917	0.959951	19.1511	80	0.952469	86	18.652	0.965938	213	3	-0.0212245	-0.0589677	-0.0702566	-0.0499968
P07996	Thrombospondin-1 OS=Homo sapiens GN=THBS1 PE=1 SV=2 - [TSP1_HUMAN]	0.952	46	16.0346	0.969511	20.4286	99	0.899872	89	16.8764	0.940461	234	3	-0.0709666	-0.0446703	-0.152208	-0.0885596
P67936	Tropomyosin alpha-4 chain OS=Homo sapiens GN=TPM4 PE=1 SV=3 - [TPM4_HUMAN]	0.888704	14	12.0926	0.87495	12.358	26	0.900636	28	10.8726	0.888096	68	3	-0.170226	-0.192727	-0.150985	-0.171212
P06733	Alpha-enolase OS=Homo sapiens GN=ENO1 PE=1 SV=2 - [ENOA_HUMAN]	1.07553	51	12.3661	1.01622	16.0241	103	1.08575	93	14.2379	1.05917	247	3	0.105046	0.0232149	0.118687	0.0829279
P49327	Fatty acid synthase OS=Homo sapiens GN=FASN PE=1 SV=3 - [FAS_HUMAN]	1.12986	24	13.3982	1.10458	15.357	54	1.09887	49	14.1598	1.11111	127	3	0.176143	0.143501	0.136027	0.151996
O75369	Filamin-B OS=Homo sapiens GN=FLNB PE=1 SV=2 - [FLNB_HUMAN]	0.970734	20	10.4035	0.948687	18.8266	59	0.942866	50	18.2829	0.954096	129	3	-0.0428518	-0.0759967	-0.0848755	-0.0677944
P07437	Tubulin beta chain OS=Homo sapiens GN=TUBB PE=1 SV=2 - [TBB5_HUMAN]	1.00956	18	15.8291	1.09714	21.7092	27	1.09801	32	17.7486	1.06824	77	3	0.0137214	0.133746	0.134896	0.0952305
P10809	60 kDa heat shock protein, mitochondrial OS=Homo sapiens GN=HSPD1 PE=1 SV=2 - [CH60_HUMAN]	0.920388	33	14.4128	0.922161	15.298	63	0.916699	54	17.9268	0.919749	150	3	-0.119686	-0.11691	-0.12548	-0.120688
P12814	Alpha-actinin-1 OS=Homo sapiens GN=ACTN1 PE=1 SV=2 - [ACTN1_HUMAN]	0.665014	20	29.5284	0.677458	39.5815	29	0.698408	32	44.736	0.680293	81	3	-0.588544	-0.561796	-0.517857	-0.555771
P04406	Glyceraldehyde-3-phosphate dehydrogenase OS=Homo sapiens GN=GAPDH PE=1 SV=3 - [G3P_HUMAN]	1.08348	59	15.2393	1.05549	23.986	106	1.11494	101	19.1089	1.08464	266	3	0.115666	0.0779173	0.156963	0.11721
P68371	Tubulin beta-4B chain OS=Homo sapiens GN=TUBB4B PE=1 SV=1 - [TBB4B_HUMAN]	0.977577	16	18.916	1.08439	8.46857	6	1.0877	18	15.9743	1.04989	40	3	-0.0327175	0.116888	0.121276	0.0702366
P19338	Nucleolin OS=Homo sapiens GN=NCL PE=1 SV=3 - [NUCL_HUMAN]	1.01404	25	14.7678	0.94182	10.9232	38	0.981808	33	12.7675	0.979224	96	3	0.0201213	-0.0864765	-0.0264877	-0.0302889
P15311	Ezrin OS=Homo sapiens GN=EZR PE=1 SV=4 - [EZRI_HUMAN]	0.99374	13	17.8944	1.0303	9.25701	18	1.00946	19	29.944	1.01116	50	3	-0.00905987	0.0430635	0.0135776	0.0160183
P55072	Transitional endoplasmic reticulum ATPase OS=Homo sapiens GN=VCP PE=1 SV=4 - [TERA_HUMAN]	0.987721	23	14.4225	1.00634	14.403	39	1.03437	39	20.7135	1.00948	101	3	-0.0178244	0.00911253	0.0487537	0.0136068
P36578	60S ribosomal protein L4 OS=Homo sapiens GN=RPL4 PE=1 SV=5 - [RL4_HUMAN]	1.05377	18	18.4063	0.981593	19.7594	35	1.02718	28	17.2049	1.02085	81	3	0.075555	-0.0268038	0.0386857	0.0297645
P68032	Actin, alpha cardiac muscle 1 OS=Homo sapiens GN=ACTC1 PE=1 SV=1 - [ACTC_HUMAN]	0.99348	5	15.7358	1.17064	10.1386	6				1.08206	11	2	-0.00943758	0.227298		0.113781
P13667	Protein disulfide-isomerase A4 OS=Homo sapiens GN=PDIA4 PE=1 SV=2 - [PDIA4_HUMAN]	0.974594	19	14.5849	0.981878	9.77213	26	0.985872	33	15.905	0.980782	78	3	-0.0371261	-0.0263839	-0.0205271	-0.027996
P26038	Moesin OS=Homo sapiens GN=MSN PE=1 SV=3 - [MOES_HUMAN]	0.938877	6	9.98834	0.971048	8.63776	11	1.03235	26	15.2704	0.980758	43	3	-0.0909913	-0.0423856	0.0459294	-0.0280312
P31947	14-3-3 protein sigma OS=Homo sapiens GN=SFN PE=1 SV=1 - [1433S_HUMAN]	0.924546	21	13.0178	0.935495	10.954	38	0.972473	46	11.1967	0.944171	105	3	-0.113182	-0.0961985	-0.0402705	-0.0828795
P30101	Protein disulfide-isomerase A3 OS=Homo sapiens GN=PDIA3 PE=1 SV=4 - [PDIA3_HUMAN]	0.937833	32	13.1907	0.943827	16.1638	63	0.954753	63	16.594	0.945471	158	3	-0.0925965	-0.0834059	-0.0668002	-0.0808946
P00558	Phosphoglycerate kinase 1 OS=Homo sapiens GN=PGK1 PE=1 SV=3 - [PGK1_HUMAN]	1.06547	24	9.84064	1.03446	10.8161	58	1.09102	55	14.6898	1.06365	137	3	0.0914839	0.0488715	0.125671	0.0890173
P68104	Elongation factor 1-alpha 1 OS=Homo sapiens GN=EEF1A1 PE=1 SV=1 - [EF1A1_HUMAN]	1.0133	33	19.1768	1.03303	20.5001	52	1.00858	96	24.3443	1.0183	181	3	0.0190674	0.0468805	0.0123196	0.0261669
P21333	Filamin-A OS=Homo sapiens GN=FLNA PE=1 SV=4 - [FLNA_HUMAN]	0.920842	13	23.7968	1.02782	13.7508	32	0.92943	28	19.9782	0.959363	73	3	-0.118974	0.0395825	-0.105581	-0.0598513
P04083	Annexin A1 OS=Homo sapiens GN=ANXA1 PE=1 SV=2 - [ANXA1_HUMAN]	0.882108	27	40.0835	0.894344	23.6683	46	0.897031	56	31.0639	0.891161	129	3	-0.180973	-0.161099	-0.15677	-0.166242
P68363	Tubulin alpha-1B chain OS=Homo sapiens GN=TUBA1B PE=1 SV=1 - [TBA1B_HUMAN]	1.03567	21	18.1854				1.06773	12	9.71681	1.0517	33	2	0.0505615		0.0945536	0.0727252
P06753	Tropomyosin alpha-3 chain OS=Homo sapiens GN=TPM3 PE=1 SV=2 - [TPM3_HUMAN]	1.04108	3	0.132465	0.886435	12.1966	4	1.10699	2	0	1.0115	9	3	0.0580873	-0.173913	0.146638	0.0164996
P35580	Myosin-10 OS=Homo sapiens GN=MYH10 PE=1 SV=3 - [MYH10_HUMAN]	0.845523	3	17.0941	0.959078	0	1	0.793226	8	19.6228	0.865942	12	3	-0.242084	-0.0602805	-0.334195	-0.207657
Q15149	Plectin OS=Homo sapiens GN=PLEC PE=1 SV=3 - [PLEC_HUMAN]	1.16305	8	15.7153	1.04633	19.5622	37	1.11666	23	22.2839	1.10868	68	3	0.217913	0.0653316	0.159195	0.148843
P63104	14-3-3 protein zeta/delta OS=Homo sapiens GN=YWHAZ PE=1 SV=1 - [1433Z_HUMAN]	1.07404	11	5.90984	0.98378	22.5988	21	0.983251	28	11.5665	1.01369	60	3	0.103044	-0.0235921	-0.0243681	0.0196158
P61247	40S ribosomal protein S3a OS=Homo sapiens GN=RPS3A PE=1 SV=2 - [RS3A_HUMAN]	1.02512	12	21.506	1.04613	21.5356	37	1.07007	29	15.6585	1.0471	78	3	0.0357863	0.0650587	0.0977051	0.0664051
P27797	Calreticulin OS=Homo sapiens GN=CALR PE=1 SV=1 - [CALR_HUMAN]	1.05962	14	12.3487	0.974742	12.4535	37	1.0323	28	15.8602	1.02222	79	3	0.0835443	-0.0369075	0.0458676	0.0317076
P68366	Tubulin alpha-4A chain OS=Homo sapiens GN=TUBA4A PE=1 SV=1 - [TBA4A_HUMAN]	0.908017	5	5.4313	1.018	11.502	35	1.0068	17	31.7685	0.977607	57	3	-0.139208	0.0257418	0.00977907	-0.0326732
P00338	L-lactate dehydrogenase A chain OS=Homo sapiens GN=LDHA PE=1 SV=2 - [LDHA_HUMAN]	0.990986	28	13.413	1.02682	14.2387	42	1.05455	54	15.3114	1.02412	124	3	-0.0130631	0.0381796	0.0766234	0.0343804
O43707	Alpha-actinin-4 OS=Homo sapiens GN=ACTN4 PE=1 SV=2 - [ACTN4_HUMAN]	0.909888	4	27.5088	0.866988	15.2042	9	0.784821	11	23.7524	0.853899	24	3	-0.13624	-0.205916	-0.349564	-0.227863
P04792	Heat shock protein beta-1 OS=Homo sapiens GN=HSPB1 PE=1 SV=2 - [HSPB1_HUMAN]	1.1121	17	13.5066	1.06989	20.254	30	1.10911	37	13.9767	1.09704	84	3	0.153288	0.0974631	0.149408	0.13361
P60842	Eukaryotic initiation factor 4A-I OS=Homo sapiens GN=EIF4A1 PE=1 SV=1 - [IF4A1_HUMAN]	0.931049	13	9.68995	0.949756	16.9294	27	1.02335	24	21.6819	0.968052	64	3	-0.10307	-0.0743718	0.0333012	-0.0468435
Q16658	Fascin OS=Homo sapiens GN=FSCN1 PE=1 SV=3 - [FSCN1_HUMAN]	1.05104	12	12.7728	1.08225	14.9479	25	1.09167	22	26.4265	1.07498	59	3	0.0718141	0.114029	0.126532	0.104315
P06748	Nucleophosmin OS=Homo sapiens GN=NPM1 PE=1 SV=2 - [NPM_HUMAN]	1.07563	17	20.2143	0.969896	15.6965	22	1.06263	23	10.4659	1.03605	62	3	0.105185	-0.0440984	0.0876422	0.0510983
Q15084	Protein disulfide-isomerase A6 OS=Homo sapiens GN=PDIA6 PE=1 SV=1 - [PDIA6_HUMAN]	0.935161	23	15.9505	0.91712	38.3029	27	0.828069	27	42.3736	0.89345	77	3	-0.0967138	-0.124818	-0.272177	-0.162541
P08107	Heat shock 70 kDa protein 1A/1B OS=Homo sapiens GN=HSPA1A PE=1 SV=5 - [HSP71_HUMAN]	1.07454	8	6.77282	0.910301	17.2243	20	1.05624	29	18.5254	1.01369	57	3	0.103714	-0.135585	0.0789358	0.0196192
P07737	Profilin-1 OS=Homo sapiens GN=PFN1 PE=1 SV=2 - [PROF1_HUMAN]	1.11536	35	10.5907	0.989473	16.5383	59	0.966562	60	17.8235	1.0238	154	3	0.157514	-0.0152677	-0.0490652	0.0339334
P62937	Peptidyl-prolyl cis-trans isomerase A OS=Homo sapiens GN=PPIA PE=1 SV=2 - [PPIA_HUMAN]	1.04426	24	15.2747	0.928143	20.5546	46	0.953698	55	29.0527	0.975366	125	3	0.0624748	-0.107581	-0.068395	-0.0359849
P62424	60S ribosomal protein L7a OS=Homo sapiens GN=RPL7A PE=1 SV=2 - [RL7A_HUMAN]	0.991861	10	17.5536	0.970148	16.6976	22	1.04547	24	5.91802	1.00249	56	3	-0.0117906	-0.0437237	0.0641525	0.00359212
P78371	T-complex protein 1 subunit beta OS=Homo sapiens GN=CCT2 PE=1 SV=4 - [TCPB_HUMAN]	0.971778	16	22.1481	0.944697	18.289	23	0.995824	23	25.2014	0.970767	62	3	-0.0413012	-0.082076	-0.00603702	-0.0428038
P09493	Tropomyosin alpha-1 chain OS=Homo sapiens GN=TPM1 PE=1 SV=2 - [TPM1_HUMAN]	1.04734	1	#REF!							1.04734	1	1	0.0667336			0.0667336
P07237	Protein disulfide-isomerase OS=Homo sapiens GN=P4HB PE=1 SV=3 - [PDIA1_HUMAN]	0.966937	11	19.8412	0.96055	14.9838	34	1.01857	32	15.3211	0.982019	77	3	-0.0485059	-0.0580674	0.0265445	-0.0261773
P22314	Ubiquitin-like modifier-activating enzyme 1 OS=Homo sapiens GN=UBA1 PE=1 SV=3 - [UBA1_HUMAN]	1.00196	13	17.8971	0.941325	24.4658	30	1.00555	26	17.7015	0.982945	69	3	0.00282391	-0.0872354	0.00798789	-0.0248167
P23528	Cofilin-1 OS=Homo sapiens GN=CFL1 PE=1 SV=3 - [COF1_HUMAN]	0.99165	8	6.71375	0.934304	11.1761	20	0.957735	16	11.4604	0.96123	44	3	-0.0120972	-0.0980355	-0.0623016	-0.0570468
P39019	40S ribosomal protein S19 OS=Homo sapiens GN=RPS19 PE=1 SV=2 - [RS19_HUMAN]	1.1413	14	10.415	1.03053	10.5276	23	1.07662	27	10.0574	1.08282	64	3	0.190678	0.0433903	0.106505	0.114789
Q06830	Peroxiredoxin-1 OS=Homo sapiens GN=PRDX1 PE=1 SV=1 - [PRDX1_HUMAN]	1.08397	17	12.691	1.02294	10.8535	24	0.999106	32	14.9122	1.03534	73	3	0.116318	0.0327158	-0.00129009	0.0500987
P60174	Triosephosphate isomerase OS=Homo sapiens GN=TPI1 PE=1 SV=3 - [TPIS_HUMAN]	0.950401	13	12.0418	0.975692	15.0062	32	0.957986	28	18.3019	0.96136	73	3	-0.0733912	-0.0355022	-0.0619235	-0.0568516
P31946	14-3-3 protein beta/alpha OS=Homo sapiens GN=YWHAB PE=1 SV=3 - [1433B_HUMAN]	0.966039	1	#REF!	1.24563	41.4158	7	1.21276	7	17.2365	1.14148	15	3	-0.0498466	0.316878	0.278296	0.190902
P46777	60S ribosomal protein L5 OS=Homo sapiens GN=RPL5 PE=1 SV=3 - [RL5_HUMAN]	1.10713	9	9.88213	0.97328	14.936	20	1.0719	24	9.07567	1.05077	53	3	0.146824	-0.0390726	0.100171	0.0714473
P08195	4F2 cell-surface antigen heavy chain OS=Homo sapiens GN=SLC3A2 PE=1 SV=3 - [4F2_HUMAN]	0.940833	9	10.1978	0.948411	13.9965	16	0.769545	14	20.4696	0.886263	39	3	-0.0879891	-0.076415	-0.377923	-0.174193
P62917	60S ribosomal protein L8 OS=Homo sapiens GN=RPL8 PE=1 SV=2 - [RL8_HUMAN]	1.01188	10	18.4364	1.0963	12.7831	18	1.03611	12	9.304	1.0481	40	3	0.0170429	0.132641	0.0511814	0.0677741
P61353	60S ribosomal protein L27 OS=Homo sapiens GN=RPL27 PE=1 SV=2 - [RL27_HUMAN]	1.05657	7	8.91062	1.05271	16.0569	12	0.962833	10	15.107	1.02404	29	3	0.0793842	0.074109	-0.0546419	0.0342679
P29034	Protein S100-A2 OS=Homo sapiens GN=S100A2 PE=1 SV=3 - [S10A2_HUMAN]	0.960026	15	15.6936	0.840575	9.52375	19	0.850413	14	15.7753	0.883671	48	3	-0.0588551	-0.250552	-0.233765	-0.178419
P16402	Histone H1.3 OS=Homo sapiens GN=HIST1H1D PE=1 SV=2 - [H13_HUMAN]	1.02619	1	#REF!	0.968634	0	1	1.01974	1	0	1.00485	3	3	0.0372943	-0.0459767	0.028201	0.00698545
P07195	L-lactate dehydrogenase B chain OS=Homo sapiens GN=LDHB PE=1 SV=2 - [LDHB_HUMAN]	1	8	16.9909	0.928173	11.2714	13	0.993406	14	11.8507	0.97386	35	3	0	-0.107534	-0.009544	-0.038214
Q01518	Adenylyl cyclase-associated protein 1 OS=Homo sapiens GN=CAP1 PE=1 SV=5 - [CAP1_HUMAN]	0.976773	12	23.9139	1.02246	20.7924	21	1.01351	18	11.3135	1.00425	51	3	-0.0339047	0.0320507	0.0193626	0.00611804
P04075	Fructose-bisphosphate aldolase A OS=Homo sapiens GN=ALDOA PE=1 SV=2 - [ALDOA_HUMAN]	0.969443	9	34.0768	1.01143	17.6696	30	1.02823	25	20.9968	1.00304	64	3	-0.0447723	0.0163944	0.0401693	0.00437234
P61978	Heterogeneous nuclear ribonucleoprotein K OS=Homo sapiens GN=HNRNPK PE=1 SV=1 - [HNRPK_HUMAN]	1.08706	19	16.2445	1.00933	11.0142	34	0.996183	31	17.9604	1.03086	84	3	0.120435	0.0134027	-0.00551794	0.0438477
Q9Y4L1	Hypoxia up-regulated protein 1 OS=Homo sapiens GN=HYOU1 PE=1 SV=1 - [HYOU1_HUMAN]	0.963575	9	20.5445	1.04494	12.6188	15	0.978175	17	22.0117	0.995565	41	3	-0.0535312	0.0634258	-0.0318352	-0.00641291
O00299	Chloride intracellular channel protein 1 OS=Homo sapiens GN=CLIC1 PE=1 SV=4 - [CLIC1_HUMAN]	0.897171	15	20.8812	1.02689	16.2328	20	1.01779	29	22.7174	0.980617	64	3	-0.156545	0.0382873	0.0254334	-0.0282385
P50914	60S ribosomal protein L14 OS=Homo sapiens GN=RPL14 PE=1 SV=4 - [RL14_HUMAN]	1.0613	9	9.91461	1.06368	25.7904	16	1.12302	18	19.1576	1.08267	43	3	0.0858382	0.0890626	0.167381	0.11459
P16401	Histone H1.5 OS=Homo sapiens GN=HIST1H1B PE=1 SV=3 - [H15_HUMAN]	1.84869	2	140.288	0.889556	9.68022	7	0.864203	6	4.5346	1.20082	15	3	0.886503	-0.168842	-0.210559	0.264015
P10412	Histone H1.4 OS=Homo sapiens GN=HIST1H1E PE=1 SV=2 - [H14_HUMAN]	1.50656	1	#REF!	1.36976	6.03537	9	1.63904	1	0	1.50512	11	3	0.591259	0.45392	0.712848	0.589877
P40926	Malate dehydrogenase, mitochondrial OS=Homo sapiens GN=MDH2 PE=1 SV=3 - [MDHM_HUMAN]	0.73627	11	74.794	0.82378	6.22795	15	0.881001	15	14.4714	0.813683	41	3	-0.441694	-0.27967	-0.182784	-0.29746
P62701	40S ribosomal protein S4, X isoform OS=Homo sapiens GN=RPS4X PE=1 SV=2 - [RS4X_HUMAN]	1.13398	6	10.5326	1.08738	4.51307	9	0.985909	10	18.1443	1.06909	25	3	0.181398	0.120856	-0.0204732	0.0963841
P08758	Annexin A5 OS=Homo sapiens GN=ANXA5 PE=1 SV=2 - [ANXA5_HUMAN]	0.928209	8	19.8557	1.05018	17.2098	22	1.05124	19	14.6751	1.00987	49	3	-0.107479	0.0706301	0.0720929	0.0141767
P26641	Elongation factor 1-gamma OS=Homo sapiens GN=EEF1G PE=1 SV=3 - [EF1G_HUMAN]	1.04405	6	18.3535	0.98278	9.80807	9	0.873981	13	40.4384	0.966937	28	3	0.062188	-0.0250593	-0.194326	-0.0485069
P04843	Dolichyl-diphosphooligosaccharide--protein glycosyltransferase subunit 1 OS=Homo sapiens GN=RPN1 PE=1 SV=1 - [RPN1_HUMAN]	0.951067	14	16.6608	0.887415	20.8237	11	1.03908	20	23.7201	0.959187	45	3	-0.0723806	-0.172319	0.0553047	-0.0601161
P21980	Protein-glutamine gamma-glutamyltransferase 2 OS=Homo sapiens GN=TGM2 PE=1 SV=2 - [TGM2_HUMAN]	1.05886	14	20.2865	1.01315	19.7631	19	1.03576	23	31.3084	1.03592	56	3	0.0825124	0.018849	0.050689	0.0509176
P53396	ATP-citrate synthase OS=Homo sapiens GN=ACLY PE=1 SV=3 - [ACLY_HUMAN]	1.07074	7	15.154	1.02206	16.1369	12	1.19757	15	14.5444	1.09679	34	3	0.0986088	0.031475	0.260116	0.133288
Q00610	Clathrin heavy chain 1 OS=Homo sapiens GN=CLTC PE=1 SV=5 - [CLH1_HUMAN]	1.0002	9	31.6206	0.958388	18.6413	16	0.942959	16	45.8827	0.967181	41	3	0.000284713	-0.061319	-0.0847326	-0.0481416
P46940	Ras GTPase-activating-like protein IQGAP1 OS=Homo sapiens GN=IQGAP1 PE=1 SV=1 - [IQGA1_HUMAN]	0.924484	8	48.4917	0.628551	79.8648	7	0.889781	11	39.2258	0.814272	26	3	-0.11328	-0.669898	-0.168478	-0.296417
P05387	60S acidic ribosomal protein P2 OS=Homo sapiens GN=RPLP2 PE=1 SV=1 - [RLA2_HUMAN]	0.960224	16	9.84246	0.921576	16.0118	24	0.911043	27	31.4846	0.930948	67	3	-0.0585573	-0.117824	-0.134409	-0.103228
P18124	60S ribosomal protein L7 OS=Homo sapiens GN=RPL7 PE=1 SV=1 - [RL7_HUMAN]	0.95634	7	10.9532	1.07739	10.5127	17	1.10998	17	19.2224	1.0479	41	3	-0.0644046	0.107538	0.150539	0.0675066
P23284	Peptidyl-prolyl cis-trans isomerase B OS=Homo sapiens GN=PPIB PE=1 SV=2 - [PPIB_HUMAN]	1.08737	7	26.1175	1.05343	12.9514	22	1.02378	26	14.0452	1.05486	55	3	0.12084	0.0750965	0.0339036	0.0770504
P84098	60S ribosomal protein L19 OS=Homo sapiens GN=RPL19 PE=1 SV=1 - [RL19_HUMAN]	1.08031	8	13.9124	1.09942	11.5116	7	1.21028	3	11.8968	1.13	18	3	0.111444	0.136743	0.27534	0.176326
P61313	60S ribosomal protein L15 OS=Homo sapiens GN=RPL15 PE=1 SV=2 - [RL15_HUMAN]	1.09917	7	7.6949	1.14854	10.1973	9	1.27802	6	7.35837	1.17524	22	3	0.136414	0.199801	0.353907	0.232958
P26373	60S ribosomal protein L13 OS=Homo sapiens GN=RPL13 PE=1 SV=4 - [RL13_HUMAN]	1.18469	9	12.1034	1.0393	15.5313	18	1.0677	18	14.7543	1.09723	45	3	0.244505	0.0556069	0.0945024	0.133862
Q96AG4	Leucine-rich repeat-containing protein 59 OS=Homo sapiens GN=LRRC59 PE=1 SV=1 - [LRC59_HUMAN]	0.938494	13	16.1761	0.966598	17.946	16	0.949209	27	14.2289	0.951434	56	3	-0.0915811	-0.0490123	-0.0752023	-0.0718252
P62753	40S ribosomal protein S6 OS=Homo sapiens GN=RPS6 PE=1 SV=1 - [RS6_HUMAN]	1.04438	5	11.6807	1.03846	14.7724	11	1.10238	17	18.7602	1.06174	33	3	0.0626417	0.0544408	0.140622	0.0864275
P06576	ATP synthase subunit beta, mitochondrial OS=Homo sapiens GN=ATP5B PE=1 SV=3 - [ATPB_HUMAN]	0.958496	9	21.6815	0.831466	46.1781	19	0.965093	18	16.2943	0.918352	46	3	-0.0611551	-0.266271	-0.0512608	-0.122882
Q9BUF5	Tubulin beta-6 chain OS=Homo sapiens GN=TUBB6 PE=1 SV=1 - [TBB6_HUMAN]	0.937909	6	4.51257	0.937773	12.6447	15	1.10185	9	11.6243	0.992509	30	3	-0.0924809	-0.0926893	0.139923	-0.0108476
Q02878	60S ribosomal protein L6 OS=Homo sapiens GN=RPL6 PE=1 SV=3 - [RL6_HUMAN]	1.03935	10	13.005	1.0668	10.6746	22	1.13327	23	17.6996	1.07981	55	3	0.0556792	0.0932873	0.180497	0.110773
P39023	60S ribosomal protein L3 OS=Homo sapiens GN=RPL3 PE=1 SV=2 - [RL3_HUMAN]	0.895519	9	30.4956	1.06345	17.6628	10	1.08315	8	3.02173	1.01404	27	3	-0.159204	0.0887534	0.115235	0.0201152
P36952	Serpin B5 OS=Homo sapiens GN=SERPINB5 PE=1 SV=2 - [SPB5_HUMAN]	1.03167	8	9.98131	1.03935	11.2976	23	1.12383	17	13.5048	1.06495	48	3	0.0449792	0.0556829	0.168421	0.0907845
Q9P2E9	Ribosome-binding protein 1 OS=Homo sapiens GN=RRBP1 PE=1 SV=4 - [RRBP1_HUMAN]	1.06505	6	24.0283	1.22616	30.9158	23	0.947433	21	17.4399	1.07955	50	3	0.0909252	0.294147	-0.0779038	0.110428
P09211	Glutathione S-transferase P OS=Homo sapiens GN=GSTP1 PE=1 SV=2 - [GSTP1_HUMAN]	1.02929	16	33.4642	1.02805	14.2717	29	0.972906	24	22.7708	1.01008	69	3	0.0416513	0.0399135	-0.039627	0.0144743
P60660	Myosin light polypeptide 6 OS=Homo sapiens GN=MYL6 PE=1 SV=2 - [MYL6_HUMAN]	0.978151	14	13.2145	0.906403	8.23322	29	0.953612	30	18.2669	0.946055	73	3	-0.0318713	-0.141776	-0.0685264	-0.080004
P25398	40S ribosomal protein S12 OS=Homo sapiens GN=RPS12 PE=1 SV=3 - [RS12_HUMAN]	0.989661	12	21.0552	0.941822	14.388	18	0.983712	16	14.1887	0.971732	46	3	-0.014993	-0.0864736	-0.0236922	-0.0413699
P31949	Protein S100-A11 OS=Homo sapiens GN=S100A11 PE=1 SV=2 - [S10AB_HUMAN]	0.939711	18	29.5854	0.967857	18.6423	29	0.985731	29	30.6223	0.964433	76	3	-0.0897112	-0.0471337	-0.020734	-0.0522469
Q9Y3U8	60S ribosomal protein L36 OS=Homo sapiens GN=RPL36 PE=1 SV=3 - [RL36_HUMAN]	1.04983	4	15.7359	0.898135	2.85817	7	0.898799	6	1.29782	0.948922	17	3	0.0701566	-0.154995	-0.15393	-0.0756393
P30050	60S ribosomal protein L12 OS=Homo sapiens GN=RPL12 PE=1 SV=1 - [RL12_HUMAN]	0.930703	12	14.2294	0.975151	10.6853	14	0.904951	16	13.4172	0.936935	42	3	-0.103607	-0.0363029	-0.144089	-0.0939793
P46781	40S ribosomal protein S9 OS=Homo sapiens GN=RPS9 PE=1 SV=3 - [RS9_HUMAN]	1.04148	5	10.5503	1.07526	13.4834	13	1.19136	11	16.1906	1.1027	29	3	0.0586352	0.10469	0.252604	0.14104
P62906	60S ribosomal protein L10a OS=Homo sapiens GN=RPL10A PE=1 SV=2 - [RL10A_HUMAN]	0.997623	5	12.1377	1.01654	8.64865	19	1.04659	19	19.0895	1.02025	43	3	-0.00343299	0.0236668	0.0657011	0.0289258
P27635	60S ribosomal protein L10 OS=Homo sapiens GN=RPL10 PE=1 SV=4 - [RL10_HUMAN]	1.03604	5	12.9985	1.03722	7.6834	9	1.18838	13	12.4989	1.08721	27	3	0.0510743	0.0527237	0.248999	0.120635
P06744	Glucose-6-phosphate isomerase OS=Homo sapiens GN=GPI PE=1 SV=4 - [G6PI_HUMAN]	0.945705	9	13.7167	1.19792	44.2089	10	0.939882	13	29.9457	1.02783	32	3	-0.0805373	0.260528	-0.0894479	0.0396084
P40227	T-complex protein 1 subunit zeta OS=Homo sapiens GN=CCT6A PE=1 SV=3 - [TCPZ_HUMAN]	1.01735	4	6.30891	1.05365	9.13614	7	0.920731	8	11.3565	0.997243	19	3	0.024816	0.0753941	-0.119148	-0.00398256
Q99832	T-complex protein 1 subunit eta OS=Homo sapiens GN=CCT7 PE=1 SV=2 - [TCPH_HUMAN]	0.913244	4	10.8471	1.09885	18.4396	9	1.07549	9	12.9532	1.0292	22	3	-0.130927	0.136	0.104993	0.0415176
P13797	Plastin-3 OS=Homo sapiens GN=PLS3 PE=1 SV=4 - [PLST_HUMAN]	1.14394	6	19.4228	1.0031	21.3013	9	1.07476	12	11.5438	1.07393	27	3	0.194008	0.00446622	0.104013	0.102903
P50990	T-complex protein 1 subunit theta OS=Homo sapiens GN=CCT8 PE=1 SV=4 - [TCPQ_HUMAN]	0.985966	7	21.9652	1.03408	9.30919	13	1.0299	18	11.2474	1.01665	38	3	-0.0203905	0.0483466	0.0424977	0.0238185
P05556	Integrin beta-1 OS=Homo sapiens GN=ITGB1 PE=1 SV=2 - [ITB1_HUMAN]	0.987725	5	4.56954	0.901033	0.769159	5	1.05676	5	11.9565	0.981839	15	3	-0.0178184	-0.150348	0.079648	-0.026441
P27816	Microtubule-associated protein 4 OS=Homo sapiens GN=MAP4 PE=1 SV=3 - [MAP4_HUMAN]	0.908149	6	11.0117	1.03831	27.5471	18	1.04151	16	12.0748	0.995991	40	3	-0.138998	0.0542422	0.058678	-0.00579492
P02751	Fibronectin OS=Homo sapiens GN=FN1 PE=1 SV=4 - [FINC_HUMAN]	0.9227	3	23.5071	1.00405	17.5033	10	0.888488	16	31.3786	0.938414	29	3	-0.116067	0.00583594	-0.170576	-0.0917041
P0CW22	40S ribosomal protein S17-like OS=Homo sapiens GN=RPS17L PE=2 SV=1 - [RS17L_HUMAN]	0.722787	8	69.3333	0.967509	9.36071	9	0.688666	12	48.9805	0.792987	29	3	-0.468357	-0.0476537	-0.538123	-0.33463
P63313	Thymosin beta-10 OS=Homo sapiens GN=TMSB10 PE=1 SV=2 - [TYB10_HUMAN]	0.929976	6	10.1658	1.02135	6.76273	4	0.985975	7	6.71318	0.979101	17	3	-0.104735	0.0304813	-0.0203775	-0.0304703
P62899	60S ribosomal protein L31 OS=Homo sapiens GN=RPL31 PE=1 SV=1 - [RL31_HUMAN]	0.953425	8	32.9086	0.865293	12.882	9	0.957884	11	7.35462	0.925534	28	3	-0.0688092	-0.208739	-0.0620771	-0.111642
P60903	Protein S100-A10 OS=Homo sapiens GN=S100A10 PE=1 SV=2 - [S10AA_HUMAN]	1.18359	5	1.67527	0.981138	8.42236	19	1.03903	16	13.4376	1.06792	40	3	0.243167	-0.0274724	0.0552439	0.0948039
P10599	Thioredoxin OS=Homo sapiens GN=TXN PE=1 SV=3 - [THIO_HUMAN]	0.951199	6	14.2271	0.861145	13.7909	8	0.956427	11	15.3041	0.922924	25	3	-0.0721802	-0.215671	-0.0642726	-0.115716
P62280	40S ribosomal protein S11 OS=Homo sapiens GN=RPS11 PE=1 SV=3 - [RS11_HUMAN]	1.09104	5	7.07068	1.19295	8.99338	7	1.19158	12	20.8053	1.15852	24	3	0.125709	0.254533	0.252873	0.212287
P62277	40S ribosomal protein S13 OS=Homo sapiens GN=RPS13 PE=1 SV=2 - [RS13_HUMAN]	0.619452	9	23.0428	0.866281	12.7139	6	0.811804	15	37.9081	0.765846	30	3	-0.690935	-0.207093	-0.300796	-0.384874
Q99497	Protein DJ-1 OS=Homo sapiens GN=PARK7 PE=1 SV=2 - [PARK7_HUMAN]	1.13214	4	11.5523	1.02922	10.0908	9	1.08265	8	13.4098	1.08133	21	3	0.179047	0.041556	0.114562	0.112814
P62249	40S ribosomal protein S16 OS=Homo sapiens GN=RPS16 PE=1 SV=2 - [RS16_HUMAN]	1.1634	5	6.66667	1.26894	2.83267	6	1.21114	8	15.7482	1.21449	19	3	0.218343	0.343629	0.276363	0.280354
P62750	60S ribosomal protein L23a OS=Homo sapiens GN=RPL23A PE=1 SV=1 - [RL23A_HUMAN]	1.18107	7	12.7226	0.937651	4.31668	7	1.01407	10	12.0175	1.04426	24	3	0.240098	-0.0928777	0.0201517	0.0624852
P62266	40S ribosomal protein S23 OS=Homo sapiens GN=RPS23 PE=1 SV=3 - [RS23_HUMAN]	1.12738	3	15.2161	1.09746	13.9268	9	1.1749	6	1.83331	1.13325	18	3	0.172979	0.134171	0.232543	0.180466
P29692	Elongation factor 1-delta OS=Homo sapiens GN=EEF1D PE=1 SV=5 - [EF1D_HUMAN]	1.01742	5	8.58981	1.10053	17.2448	10	1.07191	10	14.915	1.06329	25	3	0.0249152	0.138197	0.100187	0.0885308
P15880	40S ribosomal protein S2 OS=Homo sapiens GN=RPS2 PE=1 SV=2 - [RS2_HUMAN]	1.1821	11	6.8498	1.10491	14.9783	14	1.17939	19	12.9471	1.15547	44	3	0.241356	0.143922	0.238041	0.208475
P49368	T-complex protein 1 subunit gamma OS=Homo sapiens GN=CCT3 PE=1 SV=4 - [TCPG_HUMAN]	0.94429	5	20.5479	0.993652	15.8127	12	0.962504	13	11.9042	0.966815	30	3	-0.0826981	-0.00918777	-0.055136	-0.048688
P17987	T-complex protein 1 subunit alpha OS=Homo sapiens GN=TCP1 PE=1 SV=1 - [TCPA_HUMAN]	0.833113	7	21.5858	0.963517	16.7922	17	0.927426	11	29.3739	0.908018	35	3	-0.263416	-0.0536184	-0.108696	-0.139206
Q9BWD1	Acetyl-CoA acetyltransferase, cytosolic OS=Homo sapiens GN=ACAT2 PE=1 SV=2 - [THIC_HUMAN]	0.973789	7	27.6332	0.886055	32.3655	12	0.992892	7	6.62832	0.950912	26	3	-0.0383187	-0.174532	-0.0102906	-0.0726161
P31939	Bifunctional purine biosynthesis protein PURH OS=Homo sapiens GN=ATIC PE=1 SV=3 - [PUR9_HUMAN]	0.662743	9	32.3101	0.799592	38.5976	11	0.681776	11	19.2583	0.714704	31	3	-0.593478	-0.322664	-0.552629	-0.484583
P02545	Prelamin-A/C OS=Homo sapiens GN=LMNA PE=1 SV=1 - [LMNA_HUMAN]	0.894578	5	20.1457	1.01857	12.9426	10	1.00567	9	25.2344	0.97294	24	3	-0.160721	0.0265438	0.00816286	-0.0395768
O43776	Asparagine--tRNA ligase, cytoplasmic OS=Homo sapiens GN=NARS PE=1 SV=1 - [SYNC_HUMAN]	1.02051	2	16.1827	1.16917	2.38617	3	0.98487	5	7.98997	1.05818	10	3	0.0292912	0.225485	-0.0219948	0.0815899
P25705	ATP synthase subunit alpha, mitochondrial OS=Homo sapiens GN=ATP5A1 PE=1 SV=1 - [ATPA_HUMAN]	0.98464	7	11.5029	0.915906	6.84827	20	0.987422	13	11.7307	0.962656	40	3	-0.022332	-0.126728	-0.0182615	-0.0549077
P13010	X-ray repair cross-complementing protein 5 OS=Homo sapiens GN=XRCC5 PE=1 SV=3 - [XRCC5_HUMAN]	1.04737	4	10.021	1.03028	7.34749	7	1.15384	9	20.6759	1.07716	20	3	0.0667696	0.0430358	0.20644	0.107235
Q00341	Vigilin OS=Homo sapiens GN=HDLBP PE=1 SV=2 - [VIGLN_HUMAN]	1.00102	6	6.85533	0.880233	13.4978	6	0.89489	8	23.2147	0.925381	20	3	0.00147238	-0.184043	-0.160218	-0.11188
Q9Y490	Talin-1 OS=Homo sapiens GN=TLN1 PE=1 SV=3 - [TLN1_HUMAN]	0.948073	6	40.1505	0.394877	21.1178	9	0.837892	21	21.8696	0.726947	36	3	-0.0769305	-1.34052	-0.255164	-0.460078
P62857	40S ribosomal protein S28 OS=Homo sapiens GN=RPS28 PE=1 SV=1 - [RS28_HUMAN]	1.05198	4	20.3599	0.984936	21.0795	11	1.08134	14	23.9497	1.03942	29	3	0.073101	-0.0218978	0.112818	0.0557741
P62158	Calmodulin OS=Homo sapiens GN=CALM1 PE=1 SV=2 - [CALM_HUMAN]	0.992138	5	9.84563	1.00123	9.38975	10	1.10047	9	19.1037	1.03128	24	3	-0.0113874	0.0017715	0.13812	0.0444346
P12004	Proliferating cell nuclear antigen OS=Homo sapiens GN=PCNA PE=1 SV=1 - [PCNA_HUMAN]	1.06528	4	31.9618	0.967102	2.58241	6	1.00557	4	11.0057	1.01265	14	3	0.0912328	-0.0482603	0.00801013	0.0181354
P46778	60S ribosomal protein L21 OS=Homo sapiens GN=RPL21 PE=1 SV=2 - [RL21_HUMAN]	0.984091	3	36.2702	1.16156	7.90263	10	0.558416	3	13.8182	0.901356	16	3	-0.0231367	0.216064	-0.840589	-0.149832
P67809	Nuclease-sensitive element-binding protein 1 OS=Homo sapiens GN=YBX1 PE=1 SV=3 - [YBOX1_HUMAN]	0.924316	3	5.18306	0.932022	19.4967	11	1.09994	9	19.6593	0.985427	23	3	-0.113542	-0.101564	0.137428	-0.0211795
P46779	60S ribosomal protein L28 OS=Homo sapiens GN=RPL28 PE=1 SV=3 - [RL28_HUMAN]	1.02817	3	9.29422	1.10963	7.7611	8	1.04986	5	9.44366	1.06256	16	3	0.0400831	0.150083	0.0701983	0.0875387
P18621	60S ribosomal protein L17 OS=Homo sapiens GN=RPL17 PE=1 SV=3 - [RL17_HUMAN]	1.15291	4	8.6269	1.15696	14.5626	8	1.3066	7	3.59854	1.20549	19	3	0.205279	0.210334	0.385819	0.269618
P46783	40S ribosomal protein S10 OS=Homo sapiens GN=RPS10 PE=1 SV=1 - [RS10_HUMAN]	1.09509	4	3.6272	0.930024	3.56922	6	1.14611	3	3.86941	1.05707	13	3	0.131044	-0.104661	0.196743	0.0800744
P06703	Protein S100-A6 OS=Homo sapiens GN=S100A6 PE=1 SV=1 - [S10A6_HUMAN]	1.07307	4	1.14377	0.973367	5.63931	9	1.04913	12	10.7088	1.03186	25	3	0.101743	-0.0389445	0.0691994	0.0452426
P37802	Transgelin-2 OS=Homo sapiens GN=TAGLN2 PE=1 SV=3 - [TAGL2_HUMAN]	1.08487	6	7.7409	0.951544	9.512	16	1.04503	19	6.94037	1.02715	41	3	0.117528	-0.0716581	0.0635457	0.0386466
P61254	60S ribosomal protein L26 OS=Homo sapiens GN=RPL26 PE=1 SV=1 - [RL26_HUMAN]	0.807047	1	#REF!	1.25413	21.1959	11	1.06869	7	2.94862	1.04329	19	3	-0.309275	0.326685	0.095843	0.061138
P62241	40S ribosomal protein S8 OS=Homo sapiens GN=RPS8 PE=1 SV=2 - [RS8_HUMAN]	1.00359	5	17.181	1.03833	16.0231	16	1.05349	13	16.7135	1.0318	34	3	0.00516806	0.0542683	0.0751793	0.0451694
Q9GZV4	Eukaryotic translation initiation factor 5A-2 OS=Homo sapiens GN=EIF5A2 PE=1 SV=3 - [IF5A2_HUMAN]	0.930579	8	12.8393	1.05117	8.17461	14	1.03278	13	14.4814	1.00484	35	3	-0.103799	0.071993	0.0465365	0.00697044
P12429	Annexin A3 OS=Homo sapiens GN=ANXA3 PE=1 SV=3 - [ANXA3_HUMAN]	1.26092	3	5.69646	0.927218	14.6491	11	0.90112	9	17.6698	1.02975	23	3	0.334471	-0.10902	-0.150209	0.0422955
Q15365	Poly(rC)-binding protein 1 OS=Homo sapiens GN=PCBP1 PE=1 SV=2 - [PCBP1_HUMAN]	0.99632	4	5.22326	1.05039	5.44631	9	0.930349	10	15.4744	0.992352	23	3	-0.00531879	0.0709207	-0.104156	-0.0110763
Q15366	Poly(rC)-binding protein 2 OS=Homo sapiens GN=PCBP2 PE=1 SV=1 - [PCBP2_HUMAN]	0.739398	6	12.1381	1.04608	5.78089	9	1.12739	10	9.96562	0.970955	25	3	-0.435576	0.0649883	0.172988	-0.0425234
P50454	Serpin H1 OS=Homo sapiens GN=SERPINH1 PE=1 SV=2 - [SERPH_HUMAN]	1.04332	5	26.8028	1.15033	13.3251	9	1.26096	2	34.2281	1.15154	16	3	0.0611865	0.202042	0.334526	0.203561
P32969	60S ribosomal protein L9 OS=Homo sapiens GN=RPL9 PE=1 SV=1 - [RL9_HUMAN]	1.0876	5	18.4986	1.15361	16.7417	10	1.1255	8	7.9168	1.12224	23	3	0.121144	0.206151	0.170571	0.166376
P09651	Heterogeneous nuclear ribonucleoprotein A1 OS=Homo sapiens GN=HNRNPA1 PE=1 SV=5 - [ROA1_HUMAN]	0.779206	2	4.32032	0.925768	18.5493	14	1.08577	10	11.7429	0.930247	26	3	-0.359922	-0.111278	0.118714	-0.104314
P50991	T-complex protein 1 subunit delta OS=Homo sapiens GN=CCT4 PE=1 SV=4 - [TCPD_HUMAN]	0.783279	3	24.2673	0.878977	5.07909	11	0.97376	7	48.2101	0.878672	21	3	-0.352402	-0.186103	-0.0383621	-0.186603
P34897	Serine hydroxymethyltransferase, mitochondrial OS=Homo sapiens GN=SHMT2 PE=1 SV=3 - [GLYM_HUMAN]	1.05198	2	2.01423	0.887775	17.2271	6				0.969879	8	2	0.0731124	-0.171734		-0.0441228
P27824	Calnexin OS=Homo sapiens GN=CANX PE=1 SV=2 - [CALX_HUMAN]	0.855699	3	3.03335	0.986217	21.9309	11	0.983098	8	11.7004	0.941672	22	3	-0.224824	-0.0200225	-0.0245924	-0.086704
P08133	Annexin A6 OS=Homo sapiens GN=ANXA6 PE=1 SV=3 - [ANXA6_HUMAN]	0.940738	4	14.7273	0.971791	9.9754	11	1.07718	12	20.8788	0.996569	27	3	-0.0881357	-0.0412827	0.107258	-0.00495825
P38646	Stress-70 protein, mitochondrial OS=Homo sapiens GN=HSPA9 PE=1 SV=2 - [GRP75_HUMAN]	0.999346	5	20.7838	0.898515	21.7276	18	0.974189	12	4.27342	0.95735	35	3	-0.000943148	-0.154385	-0.0377261	-0.0628812
P11940	Polyadenylate-binding protein 1 OS=Homo sapiens GN=PABPC1 PE=1 SV=2 - [PABP1_HUMAN]	1.16893	3	0.945738	0.967034	15.6057	6	1.08145	5	4.59673	1.07247	14	3	0.225185	-0.0483615	0.112973	0.10094
P02795	Metallothionein-2 OS=Homo sapiens GN=MT2A PE=1 SV=1 - [MT2_HUMAN]	0.939477	11	9.63423	0.917844	15.7095	23	0.903996	20	13.046	0.920439	54	3	-0.0900696	-0.123679	-0.145612	-0.119606
Q96FQ6	Protein S100-A16 OS=Homo sapiens GN=S100A16 PE=1 SV=1 - [S10AG_HUMAN]	1.07048	7	5.69927	1.01677	15.2386	16	1.02169	15	16.4457	1.03632	38	3	0.0982608	0.0239994	0.030959	0.0514637
P63220	40S ribosomal protein S21 OS=Homo sapiens GN=RPS21 PE=1 SV=1 - [RS21_HUMAN]	1.09675	2	1.92623	1.0539	4.96708	6	1.15348	4	2.31009	1.10137	12	3	0.133231	0.0757339	0.205994	0.139306
P61604	10 kDa heat shock protein, mitochondrial OS=Homo sapiens GN=HSPE1 PE=1 SV=2 - [CH10_HUMAN]	0.863048	4	4.35718	0.894092	13.9868	10	0.924783	14	4.94512	0.893974	28	3	-0.212488	-0.161505	-0.112814	-0.161695
P61927	60S ribosomal protein L37 OS=Homo sapiens GN=RPL37 PE=1 SV=2 - [RL37_HUMAN]	1.16259	1	#REF!	1.08545	6.25867	3	1.55944	3	3.45658	1.26916	7	3	0.217339	0.118291	0.641029	0.343873
P62263	40S ribosomal protein S14 OS=Homo sapiens GN=RPS14 PE=1 SV=3 - [RS14_HUMAN]	1.12347	2	10.768	1.17371	10.0621	6	1.14275	7	7.30901	1.14664	15	3	0.167959	0.231071	0.192514	0.197416
P62826	GTP-binding nuclear protein Ran OS=Homo sapiens GN=RAN PE=1 SV=3 - [RAN_HUMAN]	1.06272	3	2.13356	0.927764	6.50147	7	1.04424	4	6.12921	1.01157	14	3	0.0877561	-0.10817	0.0624494	0.0165995
P83731	60S ribosomal protein L24 OS=Homo sapiens GN=RPL24 PE=1 SV=1 - [RL24_HUMAN]	1.25653	6	8.14019	0.938869	21.2429	10	1.21797	12	16.482	1.13779	28	3	0.329441	-0.0910042	0.284483	0.186234
Q07020	60S ribosomal protein L18 OS=Homo sapiens GN=RPL18 PE=1 SV=2 - [RL18_HUMAN]	1.02652	4	8.32284	1.06651	10.1231	10	0.993808	9	17.1468	1.02894	23	3	0.0377579	0.0928939	-0.00896098	0.0411648
P47914	60S ribosomal protein L29 OS=Homo sapiens GN=RPL29 PE=1 SV=2 - [RL29_HUMAN]	1.1651	4	17.6674	0.907498	25.4884	4	0.951246	6	8.34212	1.00795	14	3	0.220451	-0.140033	-0.0721097	0.01142
P62269	40S ribosomal protein S18 OS=Homo sapiens GN=RPS18 PE=1 SV=3 - [RS18_HUMAN]	1.06235	1	#REF!	1.25234	12.8033	9	1.08939	12	21.9216	1.13469	22	3	0.0872573	0.324623	0.123516	0.182299
P46776	60S ribosomal protein L27a OS=Homo sapiens GN=RPL27A PE=1 SV=2 - [RL27A_HUMAN]	1.10409	3	5.58103	1.23173	3.85682	3	1.30372	7	8.61012	1.21318	13	3	0.142853	0.300688	0.382631	0.278791
P62913	60S ribosomal protein L11 OS=Homo sapiens GN=RPL11 PE=1 SV=2 - [RL11_HUMAN]	1.06972	5	7.32624	0.974296	16.2704	11	1.08396	11	22.8264	1.04266	27	3	0.0972347	-0.0375677	0.116307	0.0602661
P25685	DnaJ homolog subfamily B member 1 OS=Homo sapiens GN=DNAJB1 PE=1 SV=4 - [DNJB1_HUMAN]	0.741039	3	6.06071	0.906679	0	2	0.868019	1	0	0.838579	6	3	-0.432379	-0.141336	-0.204202	-0.253981
P08865	40S ribosomal protein SA OS=Homo sapiens GN=RPSA PE=1 SV=4 - [RSSA_HUMAN]	0.89794	2	0.931304	1.15303	18.829	8	1.03255	5	5.70485	1.02784	15	3	-0.15531	0.205432	0.0462128	0.0396166
Q99439	Calponin-2 OS=Homo sapiens GN=CNN2 PE=1 SV=4 - [CNN2_HUMAN]	0.916738	1	#REF!	0.910377	0.481044	4	1.05426	6	15.8231	0.960458	11	3	-0.125419	-0.135464	0.0762284	-0.0582058
P46782	40S ribosomal protein S5 OS=Homo sapiens GN=RPS5 PE=1 SV=4 - [RS5_HUMAN]	0.521655	4	139.274	0.660015	268.964	7	0.626227	7	18.614	0.602632	18	3	-0.938832	-0.599428	-0.675242	-0.73065
P05388	60S acidic ribosomal protein P0 OS=Homo sapiens GN=RPLP0 PE=1 SV=1 - [RLA0_HUMAN]	1.0552	6	16.872	0.908809	9.307	18	1.00537	14	9.62426	0.989793	38	3	0.0775174	-0.13795	0.00772451	-0.0148015
Q01105	Protein SET OS=Homo sapiens GN=SET PE=1 SV=3 - [SET_HUMAN]	1.11793	4	3.91114	1.02297	19.1848	9	1.02541	5	14.1126	1.05543	18	3	0.160828	0.0327638	0.0361951	0.0778375
O60664	Perilipin-3 OS=Homo sapiens GN=PLIN3 PE=1 SV=3 - [PLIN3_HUMAN]	1.08714	7	33.1016	0.983867	28.0634	12	1.07559	20	15.9677	1.04886	39	3	0.120535	-0.0234652	0.105124	0.0688271
P62258	14-3-3 protein epsilon OS=Homo sapiens GN=YWHAE PE=1 SV=1 - [1433E_HUMAN]	0.791927	1	#REF!	0.444337	3.63731	2	0.777711	2	43.4327	0.671325	5	3	-0.33656	-1.17027	-0.362694	-0.574917
P09429	High mobility group protein B1 OS=Homo sapiens GN=HMGB1 PE=1 SV=3 - [HMGB1_HUMAN]	0.996314	4	25.1462	1.08712	16.6166	5	0.984095	3	4.04971	1.02251	12	3	-0.00532715	0.120506	-0.0231312	0.0321126
P23526	Adenosylhomocysteinase OS=Homo sapiens GN=AHCY PE=1 SV=4 - [SAHH_HUMAN]	1.29545	2	4.73271	1.01512	4.78072	5	0.931524	6	1.7849	1.0807	13	3	0.373451	0.0216452	-0.102335	0.111961
Q8NBS9	Thioredoxin domain-containing protein 5 OS=Homo sapiens GN=TXNDC5 PE=1 SV=2 - [TXND5_HUMAN]	0.822683	5	23.8443	0.863812	37.3381	6	0.71357	11	65.8893	0.800022	22	3	-0.281592	-0.211211	-0.486872	-0.321889
P48643	T-complex protein 1 subunit epsilon OS=Homo sapiens GN=CCT5 PE=1 SV=1 - [TCPE_HUMAN]	1.10336	4	7.63659	0.974369	12.9116	9	1.0676	9	8.74658	1.04844	22	3	0.141898	-0.0374598	0.0943757	0.0682481
O43175	D-3-phosphoglycerate dehydrogenase OS=Homo sapiens GN=PHGDH PE=1 SV=4 - [SERA_HUMAN]	0.800289	4	18.348	1.18289	45.7208	4	0.778029	8	18.699	0.920404	16	3	-0.321407	0.24232	-0.362104	-0.119661
Q13283	Ras GTPase-activating protein-binding protein 1 OS=Homo sapiens GN=G3BP1 PE=1 SV=1 - [G3BP1_HUMAN]	0.662851	3	9.51698	1.00814	19.8454	2	0.762711	7	19.5182	0.811235	12	3	-0.593244	0.0117024	-0.390792	-0.301808
P23588	Eukaryotic translation initiation factor 4B OS=Homo sapiens GN=EIF4B PE=1 SV=2 - [IF4B_HUMAN]	1.002	2	16.2294	1.14087	6.38067	9	0.944569	7	5.90472	1.02915	18	3	0.00288471	0.190137	-0.0822714	0.0414501
Q07065	Cytoskeleton-associated protein 4 OS=Homo sapiens GN=CKAP4 PE=1 SV=2 - [CKAP4_HUMAN]	1.03266	4	12.7103	1.39351	53.4234	8	1.54614	4	8.96846	1.3241	16	3	0.0463614	0.478727	0.628672	0.405016
P12956	X-ray repair cross-complementing protein 6 OS=Homo sapiens GN=XRCC6 PE=1 SV=2 - [XRCC6_HUMAN]	1.05797	2	0.0971514	1.07277	10.2227	8	1.04233	6	26.1897	1.05769	16	3	0.0812963	0.101336	0.0598177	0.0809162
P29401	Transketolase OS=Homo sapiens GN=TKT PE=1 SV=3 - [TKT_HUMAN]	0.92521	2	30.7312	0.810384	11.5353	7	0.988117	5	6.71648	0.907903	14	3	-0.112148	-0.303323	-0.0172458	-0.139389
O43390	Heterogeneous nuclear ribonucleoprotein R OS=Homo sapiens GN=HNRNPR PE=1 SV=1 - [HNRPR_HUMAN]	0.928896	2	14.3978				0.705159	1	0	0.817028	3	2	-0.106411		-0.50398	-0.291543
Q7KZF4	Staphylococcal nuclease domain-containing protein 1 OS=Homo sapiens GN=SND1 PE=1 SV=1 - [SND1_HUMAN]	0.850986	2	14.1995	0.941177	19.7173	11	1.08991	4	18.8008	0.96069	17	3	-0.232792	-0.0874615	0.124206	-0.0578565
P34932	Heat shock 70 kDa protein 4 OS=Homo sapiens GN=HSPA4 PE=1 SV=4 - [HSP74_HUMAN]	0.846203	2	37.4445	0.870685	8.65502	3	0.792947	5	23.0599	0.836611	10	3	-0.240925	-0.199777	-0.334704	-0.25737
P52272	Heterogeneous nuclear ribonucleoprotein M OS=Homo sapiens GN=HNRNPM PE=1 SV=3 - [HNRPM_HUMAN]	0.930941	3	14.8296	1.2086	32.7659	6	0.935248	6	13.1284	1.02493	15	3	-0.103238	0.273339	-0.0965785	0.0355262
P33176	Kinesin-1 heavy chain OS=Homo sapiens GN=KIF5B PE=1 SV=1 - [KINH_HUMAN]	0.981989	5	19.9524				1.10332	1	0	1.04265	6	2	-0.0262218		0.141848	0.0602594
O95757	Heat shock 70 kDa protein 4L OS=Homo sapiens GN=HSPA4L PE=1 SV=3 - [HS74L_HUMAN]	1.45864	1	#REF!							1.45864	1	1	0.544619			0.544619
P49588	Alanine--tRNA ligase, cytoplasmic OS=Homo sapiens GN=AARS PE=1 SV=2 - [SYAC_HUMAN]	1.09339	2	37.9551	1.22078	8.18074	6	1.09363	4	6.73882	1.13594	12	3	0.128807	0.287809	0.129129	0.183881
Q13813	Spectrin alpha chain, non-erythrocytic 1 OS=Homo sapiens GN=SPTAN1 PE=1 SV=3 - [SPTN1_HUMAN]	1.00766	4	44.2726	1.18671	34.775	4	0.712385	4	8.27457	0.968917	12	3	0.0110109	0.246962	-0.48927	-0.0455544
Q01082	Spectrin beta chain, non-erythrocytic 1 OS=Homo sapiens GN=SPTBN1 PE=1 SV=2 - [SPTB2_HUMAN]	0.809582	3	7.48464	1.06651	14.5127	4	0.922386	6	10.4711	0.932826	13	3	-0.304752	0.0928989	-0.116557	-0.10032
Q14204	Cytoplasmic dynein 1 heavy chain 1 OS=Homo sapiens GN=DYNC1H1 PE=1 SV=5 - [DYHC1_HUMAN]	0.869586	4	57.8394	1.06392	16.1932	5	0.959424	6	15.9055	0.96431	15	3	-0.201599	0.0893916	-0.05976	-0.0524304
P05386	60S acidic ribosomal protein P1 OS=Homo sapiens GN=RPLP1 PE=1 SV=1 - [RLA1_HUMAN]	0.341917	7	15.8516	0.373343	60.3175	8	0.300048	11	5.93258	0.338436	26	3	-1.54828	-1.42143	-1.73674	-1.56305
P62328	Thymosin beta-4 OS=Homo sapiens GN=TMSB4X PE=1 SV=2 - [TYB4_HUMAN]	1.02864	1	#REF!	1.03277	0	2				1.0307	3	2	0.0407323	0.0465232		0.0436307
Q9H299	SH3 domain-binding glutamic acid-rich-like protein 3 OS=Homo sapiens GN=SH3BGRL3 PE=1 SV=1 - [SH3L3_HUMAN]	1.13385	4	25.9153	0.975421	17.1553	5	1.11473	4	26.8384	1.07467	13	3	0.181236	-0.0359024	0.156688	0.10389
Q9UK76	Hematological and neurological expressed 1 protein OS=Homo sapiens GN=HN1 PE=1 SV=3 - [HN1_HUMAN]	1.02888	4	2.74387	1.07139	20.5502	8	0.93639	9	13.982	1.01222	21	3	0.041072	0.0994809	-0.094819	0.0175208
P62861	40S ribosomal protein S30 OS=Homo sapiens GN=FAU PE=1 SV=1 - [RS30_HUMAN]	0.969576	5	12.7869	1.11646	18.0955	7	0.985062	6	6.62501	1.0237	18	3	-0.0445737	0.158926	-0.0217142	0.03379
P62854	40S ribosomal protein S26 OS=Homo sapiens GN=RPS26 PE=1 SV=3 - [RS26_HUMAN]	0.981364	3	19.7651	1.18204	10.2187	5	1.31845	4	17.7728	1.16062	12	3	-0.0271399	0.241284	0.398841	0.214894
P60866	40S ribosomal protein S20 OS=Homo sapiens GN=RPS20 PE=1 SV=1 - [RS20_HUMAN]	0.991809	3	9.61362	1.08978	4.0257	5	1.12878	7	6.97576	1.07012	15	3	-0.0118657	0.124042	0.174758	0.0977762
P62829	60S ribosomal protein L23 OS=Homo sapiens GN=RPL23 PE=1 SV=1 - [RL23_HUMAN]	1.12447	7	8.842	1.24136	18.9555	13	1.18034	11	9.68752	1.18206	31	3	0.169249	0.31192	0.239199	0.241298
P69905	Hemoglobin subunit alpha OS=Homo sapiens GN=HBA1 PE=1 SV=2 - [HBA_HUMAN]	0.88761	2	9.14508	1.11527	24.1894	5	1.12481	6	1.88404	1.04256	13	3	-0.172002	0.157396	0.169683	0.0601367
Q15185	Prostaglandin E synthase 3 OS=Homo sapiens GN=PTGES3 PE=1 SV=1 - [TEBP_HUMAN]	1.20553	1	#REF!	0.976477	13.7156	2	0.889189	5	24.3088	1.02373	8	3	0.269667	-0.0343423	-0.169439	0.0338374
P00441	Superoxide dismutase [Cu-Zn] OS=Homo sapiens GN=SOD1 PE=1 SV=2 - [SODC_HUMAN]	1.2379	1	#REF!	1.06994	1.34165	4	1.05693	4	18.1458	1.12159	9	3	0.307898	0.097527	0.0798796	0.165545
P62851	40S ribosomal protein S25 OS=Homo sapiens GN=RPS25 PE=1 SV=1 - [RS25_HUMAN]	1.1051	3	9.52503	1.13539	9.62743	13	1.09458	14	8.86101	1.11169	30	3	0.144176	0.18319	0.130384	0.152757
P83881	60S ribosomal protein L36a OS=Homo sapiens GN=RPL36A PE=1 SV=2 - [RL36A_HUMAN]	0.983164	4	2.64561	1.03434	5.33173	6	1.23334	2	18.5154	1.08362	12	3	-0.0244959	0.0487112	0.302576	0.115854
P62841	40S ribosomal protein S15 OS=Homo sapiens GN=RPS15 PE=1 SV=2 - [RS15_HUMAN]	1.0167	7	6.32245	1.05842	10.5171	4	0.999531	7	7.65494	1.02488	18	3	0.023888	0.0819147	-0.000676619	0.035459
P37108	Signal recognition particle 14 kDa protein OS=Homo sapiens GN=SRP14 PE=1 SV=2 - [SRP14_HUMAN]	0.908364	4	18.3175	0.737371	22.7005	9	0.668107	11	16.2761	0.771281	24	3	-0.138658	-0.439538	-0.581849	-0.374672
P55145	Mesencephalic astrocyte-derived neurotrophic factor OS=Homo sapiens GN=MANF PE=1 SV=3 - [MANF_HUMAN]	1.03304	3	4.53979	1.04112	1.84535	4	0.870938	4	13.0994	0.981699	11	3	0.0468944	0.058135	-0.199358	-0.0266478
P62081	40S ribosomal protein S7 OS=Homo sapiens GN=RPS7 PE=1 SV=1 - [RS7_HUMAN]	0.980324	7	27.0494	0.831181	36.1002	12	0.713137	11	35.8303	0.841548	30	3	-0.0286687	-0.266765	-0.487748	-0.248883
P16949	Stathmin OS=Homo sapiens GN=STMN1 PE=1 SV=3 - [STMN1_HUMAN]	1.08199	4	8.92542	0.953716	12.7774	5	1.04271	4	12.3204	1.02614	13	3	0.113692	-0.0683681	0.0603333	0.037226
P18077	60S ribosomal protein L35a OS=Homo sapiens GN=RPL35A PE=1 SV=2 - [RL35A_HUMAN]	1.11274	1	#REF!	1.45537	0	1				1.28405	2	2	0.154111	0.541382		0.360702
P33316	Deoxyuridine 5'-triphosphate nucleotidohydrolase, mitochondrial OS=Homo sapiens GN=DUT PE=1 SV=4 - [DUT_HUMAN]	1.26967	2	41.4161	1.16171	0	1	0.935651	4	38.7562	1.12234	7	3	0.344458	0.216245	-0.0959577	0.166514
P06454	Prothymosin alpha OS=Homo sapiens GN=PTMA PE=1 SV=2 - [PTMA_HUMAN]	1.03741	2	7.2642	1.1053	31.3583	7	0.989204	4	0.579076	1.04397	13	3	0.0529839	0.144434	-0.01566	0.06208
P49207	60S ribosomal protein L34 OS=Homo sapiens GN=RPL34 PE=1 SV=3 - [RL34_HUMAN]	0.978454	3	8.68009	1.02799	4.56822	10	1.00487	11	17.0346	1.00377	24	3	-0.0314248	0.0398209	0.00700611	0.00542769
P23396	40S ribosomal protein S3 OS=Homo sapiens GN=RPS3 PE=1 SV=2 - [RS3_HUMAN]	1.25274	2	14.9549	1.25148	12.579	13	1.30618	10	9.62282	1.27013	25	3	0.325086	0.323635	0.385355	0.34498
Q02543	60S ribosomal protein L18a OS=Homo sapiens GN=RPL18A PE=1 SV=2 - [RL18A_HUMAN]	1.08588	2	7.31923	1.19778	1.53106	3	1.13336	3	0.415383	1.13901	8	3	0.118868	0.26036	0.180604	0.187776
P62847	40S ribosomal protein S24 OS=Homo sapiens GN=RPS24 PE=1 SV=1 - [RS24_HUMAN]	1.07891	2	34.1659	0.985973	0	2	1.24082	5	29.308	1.1019	9	3	0.109573	-0.0203802	0.311295	0.139994
P40925	Malate dehydrogenase, cytoplasmic OS=Homo sapiens GN=MDH1 PE=1 SV=4 - [MDHC_HUMAN]	0.808927	2	12.9827	0.869274	10.6086	5	0.823351	7	2.40784	0.833851	14	3	-0.305918	-0.202118	-0.280421	-0.262139
Q8IZP2	Putative protein FAM10A4 OS=Homo sapiens GN=ST13P4 PE=5 SV=1 - [ST134_HUMAN]	1.1321	2	16.4231	1.0251	0	1	0.928991	1	0	1.02873	4	3	0.179003	0.0357607	-0.106264	0.040864
Q8NC51	Plasminogen activator inhibitor 1 RNA-binding protein OS=Homo sapiens GN=SERBP1 PE=1 SV=2 - [PAIRB_HUMAN]	0.947748	4	13.0821	1.00803	8.72822	12	1.00061	9	10.8388	0.985462	25	3	-0.0774239	0.0115335	0.000883243	-0.0211272
P40429	60S ribosomal protein L13a OS=Homo sapiens GN=RPL13A PE=1 SV=2 - [RL13A_HUMAN]	1.00469	2	12.9862	1.08059	10.6768	5	1.09723	4	11.1701	1.06084	11	3	0.00674946	0.111825	0.133865	0.0852039
Q9Y6N5	Sulfide:quinone oxidoreductase, mitochondrial OS=Homo sapiens GN=SQRDL PE=1 SV=1 - [SQRD_HUMAN]	1.0377	3	0.148581	0.993394	0	2	0.996589	3	3.66366	1.00923	8	3	0.0533864	-0.00956206	-0.00492975	0.0132505
P18669	Phosphoglycerate mutase 1 OS=Homo sapiens GN=PGAM1 PE=1 SV=2 - [PGAM1_HUMAN]	0.558093	5	16.3451	0.853096	49.2651	12	0.744442	14	25.535	0.718544	31	3	-0.841421	-0.229221	-0.425769	-0.476852
P24534	Elongation factor 1-beta OS=Homo sapiens GN=EEF1B2 PE=1 SV=3 - [EF1B_HUMAN]	0.981423	2	11.5955	0.888879	6.28051	5	1.1005	3	12.3456	0.990268	10	3	-0.0270524	-0.169942	0.138161	-0.0141093
P13928	Annexin A8 OS=Homo sapiens GN=ANXA8 PE=1 SV=3 - [ANXA8_HUMAN]	0.846075	4	10.2924	0.900041	9.33748	4	0.988225	6	35.0494	0.911447	14	3	-0.241143	-0.151937	-0.017088	-0.133769
P63244	Guanine nucleotide-binding protein subunit beta-2-like 1 OS=Homo sapiens GN=GNB2L1 PE=1 SV=3 - [GBLP_HUMAN]	1.09242	7	20.1034	1.13836	12.6893	11	1.1894	14	16.1372	1.14006	32	3	0.127532	0.186956	0.250232	0.18911
P52597	Heterogeneous nuclear ribonucleoprotein F OS=Homo sapiens GN=HNRNPF PE=1 SV=3 - [HNRPF_HUMAN]	0.72883	4	15.112	0.727012	3.77565	5	0.804649	6	50.8389	0.753497	15	3	-0.456345	-0.459948	-0.313568	-0.408326
P50395	Rab GDP dissociation inhibitor beta OS=Homo sapiens GN=GDI2 PE=1 SV=2 - [GDIB_HUMAN]	0.775624	3	7.93218	1.12349	9.87341	5	0.927488	7	7.11064	0.942202	15	3	-0.366571	0.167992	-0.108599	-0.0858916
P55209	Nucleosome assembly protein 1-like 1 OS=Homo sapiens GN=NAP1L1 PE=1 SV=1 - [NP1L1_HUMAN]	0.81345	3	4.66679	1.08537	14.2949	11	1.00733	4	13.1979	0.968718	18	3	-0.297874	0.118191	0.0105371	-0.0458512
P31943	Heterogeneous nuclear ribonucleoprotein H OS=Homo sapiens GN=HNRNPH1 PE=1 SV=4 - [HNRH1_HUMAN]	1.20941	3	0.593265	0.967823	3.32829	5	1.02198	6	17.3384	1.0664	14	3	0.274298	-0.0471853	0.0313675	0.0927526
Q01581	Hydroxymethylglutaryl-CoA synthase, cytoplasmic OS=Homo sapiens GN=HMGCS1 PE=1 SV=2 - [HMCS1_HUMAN]	0.912093	8	11.9248	0.959645	9.04592	6	1.12895	9	7.9215	1.00023	23	3	-0.132748	-0.0594276	0.174985	0.000331775
P30405	Peptidyl-prolyl cis-trans isomerase F, mitochondrial OS=Homo sapiens GN=PPIF PE=1 SV=1 - [PPIF_HUMAN]	0.85411	1	#REF!	0.868972	0	2				0.861541	3	2	-0.227507	-0.202618		-0.215009
P02538	Keratin, type II cytoskeletal 6A OS=Homo sapiens GN=KRT6A PE=1 SV=3 - [K2C6A_HUMAN]	0.861328	4	17.2909	1.17738	0	1				1.01935	5	2	-0.215366	0.235582		0.0276562
P15121	Aldose reductase OS=Homo sapiens GN=AKR1B1 PE=1 SV=3 - [ALDR_HUMAN]	1.01549	3	5.6148	1.06135	16.834	7	1.06971	6	2.70273	1.04885	16	3	0.0221804	0.0858985	0.0972176	0.0688084
P08727	Keratin, type I cytoskeletal 19 OS=Homo sapiens GN=KRT19 PE=1 SV=4 - [K1C19_HUMAN]	1.3406	2	15.4259	1.06321	0.0985893	3	0.929738	1	0	1.11118	6	3	0.42288	0.0884318	-0.105104	0.152098
P37837	Transaldolase OS=Homo sapiens GN=TALDO1 PE=1 SV=2 - [TALDO_HUMAN]	1.01129	2	19.5741	0.98038	5.81115	12	0.982464	9	4.97148	0.991378	23	3	0.0161997	-0.0285874	-0.025524	-0.0124921
P22626	Heterogeneous nuclear ribonucleoproteins A2/B1 OS=Homo sapiens GN=HNRNPA2B1 PE=1 SV=2 - [ROA2_HUMAN]	0.995208	1	#REF!	1.09441	17.7893	4	1.03532	3	5.07955	1.04164	8	3	-0.00693059	0.130148	0.0500711	0.0588612
P22234	Multifunctional protein ADE2 OS=Homo sapiens GN=PAICS PE=1 SV=3 - [PUR6_HUMAN]	1.25556	3	5.65957	0.944474	7.7191	7	1.1538	4	0.873777	1.11794	14	3	0.328327	-0.0824163	0.20639	0.160846
P26599	Polypyrimidine tract-binding protein 1 OS=Homo sapiens GN=PTBP1 PE=1 SV=1 - [PTBP1_HUMAN]	1.01388	2	40.0774	1.03224	19.672	3	0.405196	2	0.259004	0.817108	7	3	0.0198907	0.0457851	-1.30331	-0.291402
Q96KP4	Cytosolic non-specific dipeptidase OS=Homo sapiens GN=CNDP2 PE=1 SV=2 - [CNDP2_HUMAN]	0.719016	4	17.0143	0.941815	1.2024	4	0.802054	6	12.821	0.820962	14	3	-0.475905	-0.0864846	-0.318228	-0.284613
P40121	Macrophage-capping protein OS=Homo sapiens GN=CAPG PE=1 SV=2 - [CAPG_HUMAN]	1.03002	3	16.4345	1.0673	8.93688	4	1.16003	4	5.67217	1.08578	11	3	0.0426717	0.0939617	0.21416	0.118734
P52209	6-phosphogluconate dehydrogenase, decarboxylating OS=Homo sapiens GN=PGD PE=1 SV=3 - [6PGD_HUMAN]	1.15877	3	9.73537	0.894359	18.6848	8	1.09733	7	7.23771	1.05015	18	3	0.212598	-0.161074	0.134	0.0706018
P08729	Keratin, type II cytoskeletal 7 OS=Homo sapiens GN=KRT7 PE=1 SV=5 - [K2C7_HUMAN]	1.2186	1	#REF!	1.24975	6.81857	3	1.0001	3	10.2413	1.15615	7	3	0.285223	0.321635	0.000141972	0.209326
P62333	26S protease regulatory subunit 10B OS=Homo sapiens GN=PSMC6 PE=1 SV=1 - [PRS10_HUMAN]	0.817355	3	4.57526	0.810313	10.1432	4	0.831191	7	13.1903	0.81962	14	3	-0.290966	-0.303449	-0.266747	-0.286973
O95573	Long-chain-fatty-acid--CoA ligase 3 OS=Homo sapiens GN=ACSL3 PE=1 SV=3 - [ACSL3_HUMAN]	0.881724	3	35.6649	1.07967	3.86847	2	0.709069	7	33.809	0.890153	12	3	-0.181601	0.110585	-0.496002	-0.167875
P54136	Arginine--tRNA ligase, cytoplasmic OS=Homo sapiens GN=RARS PE=1 SV=2 - [SYRC_HUMAN]	1.06859	2	18.0023	0.897177	11.5975	5	0.709306	8	32.9115	0.891691	15	3	0.0957075	-0.156536	-0.49552	-0.165385
Q92598	Heat shock protein 105 kDa OS=Homo sapiens GN=HSPH1 PE=1 SV=1 - [HS105_HUMAN]	1.08264	3	3.14381	1.01714	26.4722	5	0.990366	5	32.0065	1.03005	13	3	0.114558	0.0245129	-0.0139663	0.0427124
O60506	Heterogeneous nuclear ribonucleoprotein Q OS=Homo sapiens GN=SYNCRIP PE=1 SV=2 - [HNRPQ_HUMAN]	0.933776	1	#REF!	1.08278	11.507	4	0.859909	3	12.5883	0.958822	8	3	-0.0988511	0.114742	-0.217745	-0.0606649
P14314	Glucosidase 2 subunit beta OS=Homo sapiens GN=PRKCSH PE=1 SV=2 - [GLU2B_HUMAN]	1.05789	1	#REF!				0.879745	2	0	0.968817	3	2	0.0811895		-0.184843	-0.0457035
Q14974	Importin subunit beta-1 OS=Homo sapiens GN=KPNB1 PE=1 SV=2 - [IMB1_HUMAN]	0.892829	5	9.75643	1.06062	9.87688	8	0.936953	8	20.7349	0.963469	21	3	-0.163545	0.0849137	-0.0939507	-0.0536901
Q01813	6-phosphofructokinase type C OS=Homo sapiens GN=PFKP PE=1 SV=2 - [K6PP_HUMAN]	0.87196	3	14.1324	0.972774	19.2397	14	1.06996	16	22.45	0.971563	33	3	-0.197666	-0.0398231	0.0975506	-0.0416203
Q92597	Protein NDRG1 OS=Homo sapiens GN=NDRG1 PE=1 SV=1 - [NDRG1_HUMAN]	1.26518	1	#REF!	1.4749	0	2				1.37004	3	2	0.339342	0.56062		0.45422
P16070	CD44 antigen OS=Homo sapiens GN=CD44 PE=1 SV=3 - [CD44_HUMAN]	1.02779	2	4.31857	0.876433	6.97668	6	1.03551	5	15.82	0.97991	13	3	0.0395468	-0.190284	0.0503351	-0.029279
Q92945	Far upstream element-binding protein 2 OS=Homo sapiens GN=KHSRP PE=1 SV=4 - [FUBP2_HUMAN]	1.10045	2	23.7323	1.04039	13.1063	2	0.939174	8	11.2309	1.02667	12	3	0.138093	0.0571294	-0.090535	0.0379759
Q05682	Caldesmon OS=Homo sapiens GN=CALD1 PE=1 SV=3 - [CALD1_HUMAN]	0.97505	2	11.3943	0.958442	5.42741	3	0.960056	2	0	0.964516	7	3	-0.0364512	-0.0612377	-0.0588101	-0.0521231
P53621	Coatomer subunit alpha OS=Homo sapiens GN=COPA PE=1 SV=2 - [COPA_HUMAN]	1.28905	2	9.0955	0.981036	0	1	1.43338	2	0	1.23449	5	3	0.366305	-0.0276225	0.519417	0.303911
Q15648	Mediator of RNA polymerase II transcription subunit 1 OS=Homo sapiens GN=MED1 PE=1 SV=4 - [MED1_HUMAN]	1.36334	1	#REF!							1.36334	1	1	0.44714			0.44714
Q00839	Heterogeneous nuclear ribonucleoprotein U OS=Homo sapiens GN=HNRNPU PE=1 SV=6 - [HNRPU_HUMAN]	1.20435	2	7.07659	1.114	36.9087	2				1.15917	4	2	0.268253	0.155748		0.213097
P18206	Vinculin OS=Homo sapiens GN=VCL PE=1 SV=4 - [VINC_HUMAN]	0.88412	4	15.0932	0.488154	13.1189	6	0.944414	7	11.7318	0.772229	17	3	-0.177686	-1.03459	-0.082509	-0.372899
P16144	Integrin beta-4 OS=Homo sapiens GN=ITGB4 PE=1 SV=5 - [ITB4_HUMAN]	0.75265	4	13.3758	1.03102	18.5151	7	0.902415	9	28.8601	0.89536	20	3	-0.40995	0.0440658	-0.148137	-0.15946
P15924	Desmoplakin OS=Homo sapiens GN=DSP PE=1 SV=3 - [DESP_HUMAN]	0.934738	1	#REF!	0.842278	20.081	7	0.862421	7	20.14	0.879812	15	3	-0.0973668	-0.247631	-0.213535	-0.184732
Q9HCY8	Protein S100-A14 OS=Homo sapiens GN=S100A14 PE=1 SV=1 - [S10AE_HUMAN]	0.74621	4	9.88066	0.69064	18.5082	6	0.936281	8	33.6982	0.791044	18	3	-0.422346	-0.533995	-0.0949866	-0.338171
Q96KK5	Histone H2A type 1-H OS=Homo sapiens GN=HIST1H2AH PE=1 SV=3 - [H2A1H_HUMAN]	0.688371	2	12.8531				0.915915	2	21.3665	0.802143	4	2	-0.538742		-0.126715	-0.318069
O14737	Programmed cell death protein 5 OS=Homo sapiens GN=PDCD5 PE=1 SV=3 - [PDCD5_HUMAN]	0.933457	2	25.0042	0.9981	15.2334	5	0.931249	5	26.6991	0.954269	12	3	-0.099344	-0.00274386	-0.102761	-0.0675323
Q9UHV9	Prefoldin subunit 2 OS=Homo sapiens GN=PFDN2 PE=1 SV=1 - [PFD2_HUMAN]	0.985367	1	#REF!	1.11627	4.00804	3	1.06372	4	18.5278	1.05512	8	3	-0.0212669	0.158685	0.0891158	0.0774046
P30044	Peroxiredoxin-5, mitochondrial OS=Homo sapiens GN=PRDX5 PE=1 SV=4 - [PRDX5_HUMAN]	0.98209	5	31.1459	0.947869	6.77256	6	1.0136	8	15.7464	0.981187	19	3	-0.0260724	-0.0772412	0.019492	-0.0273998
P84103	Serine/arginine-rich splicing factor 3 OS=Homo sapiens GN=SRSF3 PE=1 SV=1 - [SRSF3_HUMAN]	1.01448	1	#REF!	0.857023	6.83665	2	0.901938	2	22.7731	0.924481	5	3	0.020743	-0.222593	-0.148899	-0.113284
O60869	Endothelial differentiation-related factor 1 OS=Homo sapiens GN=EDF1 PE=1 SV=1 - [EDF1_HUMAN]	1.22609	1	#REF!	1.06569	0	1				1.14589	2	2	0.294062	0.0917854		0.196466
P13987	CD59 glycoprotein OS=Homo sapiens GN=CD59 PE=1 SV=1 - [CD59_HUMAN]	0.973604	1	#REF!	0.8654	17.1102	4	0.859063	4	16.9984	0.899356	9	3	-0.0385926	-0.208562	-0.219164	-0.153036
P35232	Prohibitin OS=Homo sapiens GN=PHB PE=1 SV=1 - [PHB_HUMAN]	0.776876	4	30.8297	0.909731	10.797	7	1.17573	3	9.16104	0.954113	14	3	-0.364243	-0.136488	0.233557	-0.0677686
P09382	Galectin-1 OS=Homo sapiens GN=LGALS1 PE=1 SV=2 - [LEG1_HUMAN]	1.06769	3	17.1542	0.993188	7.35764	6	1.01484	6	15.8282	1.02524	15	3	0.0944933	-0.00986168	0.0212544	0.0359615
P62244	40S ribosomal protein S15a OS=Homo sapiens GN=RPS15A PE=1 SV=2 - [RS15A_HUMAN]	1.04412	3	6.88658	1.08249	4.55468	4	1.24037	4	2.57643	1.12233	11	3	0.0622939	0.114354	0.310768	0.166494
P30041	Peroxiredoxin-6 OS=Homo sapiens GN=PRDX6 PE=1 SV=3 - [PRDX6_HUMAN]	0.904014	2	38.6594	0.980369	53.0078	8	1.0655	12	14.4475	0.983293	22	3	-0.145583	-0.0286039	0.0915266	-0.0243064
P61586	Transforming protein RhoA OS=Homo sapiens GN=RHOA PE=1 SV=1 - [RHOA_HUMAN]	1.11105	3	0.13102							1.11105	3	1	0.151929			0.151929
Q16718	NADH dehydrogenase [ubiquinone] 1 alpha subcomplex subunit 5 OS=Homo sapiens GN=NDUFA5 PE=1 SV=3 - [NDUA5_HUMAN]	0.945565	1	#REF!				0.986562	4	5.81215	0.966064	5	2	-0.0807509		-0.0195179	-0.0498095
Q15056	Eukaryotic translation initiation factor 4H OS=Homo sapiens GN=EIF4H PE=1 SV=5 - [IF4H_HUMAN]	1.30646	2	13.9611	1.03584	9.65185	7	1.27352	5	15.4353	1.20528	14	3	0.385667	0.050805	0.34882	0.269362
P62820	Ras-related protein Rab-1A OS=Homo sapiens GN=RAB1A PE=1 SV=3 - [RAB1A_HUMAN]	0.634937	2	8.77261	0.611354	7.37235	3	0.702203	5	7.70551	0.649498	10	3	-0.655315	-0.709921	-0.510039	-0.622603
P51149	Ras-related protein Rab-7a OS=Homo sapiens GN=RAB7A PE=1 SV=1 - [RAB7A_HUMAN]	1.01966	2	16.0794	0.8313	2.15814	3	0.954748	6	13.5874	0.935237	11	3	0.0280933	-0.266559	-0.0668084	-0.096596
Q14019	Coactosin-like protein OS=Homo sapiens GN=COTL1 PE=1 SV=3 - [COTL1_HUMAN]	1.0171	2	9.09337	0.974736	5.40431	3	1.12162	4	12.3086	1.03782	9	3	0.0244669	-0.0369166	0.165586	0.0535567
P62318	Small nuclear ribonucleoprotein Sm D3 OS=Homo sapiens GN=SNRPD3 PE=1 SV=1 - [SMD3_HUMAN]	0.618822	1	#REF!				0.74265	5	6.11853	0.680736	6	2	-0.692404		-0.429245	-0.554833
Q9Y2V2	Calcium-regulated heat stable protein 1 OS=Homo sapiens GN=CARHSP1 PE=1 SV=2 - [CHSP1_HUMAN]	1.02239	3	11.3577	0.988532	0	1	1.17726	4	2.37919	1.06273	8	3	0.0319484	-0.0166398	0.235431	0.0877717
P62633	Cellular nucleic acid-binding protein OS=Homo sapiens GN=CNBP PE=1 SV=1 - [CNBP_HUMAN]	1.93022	2	118.979	1.41343	56.1904	6	2.25922	4	115.929	1.86762	12	3	0.948766	0.499196	1.17582	0.901202
Q8WW12	PEST proteolytic signal-containing nuclear protein OS=Homo sapiens GN=PCNP PE=1 SV=2 - [PCNP_HUMAN]	1.78244	1	#REF!	1.61942	0	1	1.87853	1	0	1.76013	3	3	0.833853	0.695475	0.909602	0.81568
Q9GZP8	Immortalization up-regulated protein OS=Homo sapiens GN=IMUP PE=1 SV=1 - [IMUP_HUMAN]	1.0647	1	#REF!	1.32829	0	2	1.11722	3	1.29121	1.17007	6	3	0.0904489	0.409572	0.159918	0.226597
O00151	PDZ and LIM domain protein 1 OS=Homo sapiens GN=PDLIM1 PE=1 SV=4 - [PDLI1_HUMAN]	1.03435	2	11.2361	0.96804	37.6172	5	0.9547	3	8.83763	0.985697	10	3	0.0487254	-0.0468615	-0.0668801	-0.0207838
Q01130	Serine/arginine-rich splicing factor 2 OS=Homo sapiens GN=SRSF2 PE=1 SV=4 - [SRSF2_HUMAN]	1.02104	1	#REF!				0.896623	2	47.2222	0.958832	3	2	0.0300411		-0.157426	-0.0606497
P43487	Ran-specific GTPase-activating protein OS=Homo sapiens GN=RANBP1 PE=1 SV=1 - [RANG_HUMAN]	0.95746	1	#REF!	0.933305	13.0839	2	0.9766	5	4.78739	0.955788	8	3	-0.0627158	-0.0995793	-0.034161	-0.0652371
P63000	Ras-related C3 botulinum toxin substrate 1 OS=Homo sapiens GN=RAC1 PE=1 SV=1 - [RAC1_HUMAN]	1.02977	1	#REF!				0.979618	2	0	1.00469	3	2	0.0423158		-0.0297086	0.00675304
O43852	Calumenin OS=Homo sapiens GN=CALU PE=1 SV=2 - [CALU_HUMAN]	1.25826	1	#REF!	1.11317	0	2	0.741797	4	28.0754	1.03774	7	3	0.33143	0.154676	-0.430903	0.0534494
Q14847	LIM and SH3 domain protein 1 OS=Homo sapiens GN=LASP1 PE=1 SV=2 - [LASP1_HUMAN]	1.1529	2	6.57979	1.02254	9.92833	7	1.08873	8	27.2586	1.08805	17	3	0.205264	0.0321509	0.122644	0.12175
P39687	Acidic leucine-rich nuclear phosphoprotein 32 family member A OS=Homo sapiens GN=ANP32A PE=1 SV=1 - [AN32A_HUMAN]	1.02425	1	#REF!	0.902449	18.2933	4	1.05077	4	13.1333	0.992489	9	3	0.0345616	-0.148083	0.0714504	-0.010877
P35613	Basigin OS=Homo sapiens GN=BSG PE=1 SV=2 - [BASI_HUMAN]	0.82282	1	#REF!				1.2987	1	0	1.06076	2	2	-0.281352		0.377071	0.0850995
P15559	NAD(P)H dehydrogenase [quinone] 1 OS=Homo sapiens GN=NQO1 PE=1 SV=1 - [NQO1_HUMAN]	0.958225	1	#REF!				0.958038	2	0	0.958131	3	2	-0.0615636		-0.0618458	-0.0617047
P30040	Endoplasmic reticulum resident protein 29 OS=Homo sapiens GN=ERP29 PE=1 SV=4 - [ERP29_HUMAN]	0.888426	2	0.921488	0.979169	19.3992	2	0.950277	5	17.1604	0.939291	9	3	-0.170677	-0.0303709	-0.0735795	-0.0903566
Q15019	Septin-2 OS=Homo sapiens GN=SEPT2 PE=1 SV=1 - [SEPT2_HUMAN]	1.02108	3	2.67536	0.946724	9.74031	2	0.980364	7	10.5538	0.982722	12	3	0.0300944	-0.0789847	-0.0286101	-0.0251443
P50552	Vasodilator-stimulated phosphoprotein OS=Homo sapiens GN=VASP PE=1 SV=3 - [VASP_HUMAN]	0.988562	1	#REF!	1.15507	22.1269	3				1.07182	4	2	-0.0165963	0.20798		0.100057
Q9Y265	RuvB-like 1 OS=Homo sapiens GN=RUVBL1 PE=1 SV=1 - [RUVB1_HUMAN]	1.00857	3	3.65028	1.19293	0	1	0.733724	3	16.1107	0.978406	7	3	0.0123105	0.254504	-0.44669	-0.0314943
P13489	Ribonuclease inhibitor OS=Homo sapiens GN=RNH1 PE=1 SV=2 - [RINI_HUMAN]	0.494622	3	7.87889	1.1267	12.4532	3	0.875354	8	49.1224	0.832224	14	3	-1.0156	0.172099	-0.192061	-0.264955
O14980	Exportin-1 OS=Homo sapiens GN=XPO1 PE=1 SV=1 - [XPO1_HUMAN]	1.18197	1	#REF!	0.711951	0	1	0.875427	2	14.0801	0.923117	4	3	0.241195	-0.49015	-0.191941	-0.115415
P05141	ADP/ATP translocase 2 OS=Homo sapiens GN=SLC25A5 PE=1 SV=7 - [ADT2_HUMAN]	1.00457	2	6.12553	1.01317	15.4613	5	1.0325	3	6.79661	1.01675	10	3	0.00657712	0.0188717	0.0461475	0.0239604
O75874	Isocitrate dehydrogenase [NADP] cytoplasmic OS=Homo sapiens GN=IDH1 PE=1 SV=2 - [IDHC_HUMAN]	1.02198	5	14.2845	1.02097	8.9074	5	1.06454	9	13.9056	1.03583	19	3	0.0313638	0.0299413	0.0902285	0.0507859
Q9NPQ8	Synembryn-A OS=Homo sapiens GN=RIC8A PE=1 SV=3 - [RIC8A_HUMAN]	0.692483	1	#REF!				0.65492	2	0	0.673702	3	2	-0.53015		-0.610608	-0.569818
Q02818	Nucleobindin-1 OS=Homo sapiens GN=NUCB1 PE=1 SV=4 - [NUCB1_HUMAN]	0.960019	1	#REF!	1.18094	0	1	0.724082	1	0	0.955015	3	3	-0.0588651	0.23994	-0.465775	-0.066405
P08670	Vimentin OS=Homo sapiens GN=VIM PE=1 SV=4 - [VIME_HUMAN]	0.981849	1	#REF!	0.918119	50.5195	3	0.880366	1	0	0.926778	5	3	-0.0264274	-0.123246	-0.183824	-0.109704
P12268	Inosine-5'-monophosphate dehydrogenase 2 OS=Homo sapiens GN=IMPDH2 PE=1 SV=2 - [IMDH2_HUMAN]	1.10433	2	17.2057	0.953398	21.7706	4	1.1356	5	8.29816	1.06444	11	3	0.143173	-0.0688496	0.183453	0.0900981
P49321	Nuclear autoantigenic sperm protein OS=Homo sapiens GN=NASP PE=1 SV=2 - [NASP_HUMAN]	0.893372	1	#REF!	0.858606	0	1				0.875989	2	2	-0.162667	-0.219932		-0.191015
Q9BS26	Endoplasmic reticulum resident protein 44 OS=Homo sapiens GN=ERP44 PE=1 SV=1 - [ERP44_HUMAN]	1.4367	1	#REF!	0.866139	3.47933	3	0.852664	3	7.97108	1.05183	7	3	0.522756	-0.20733	-0.229951	0.0729061
Q99729	Heterogeneous nuclear ribonucleoprotein A/B OS=Homo sapiens GN=HNRNPAB PE=1 SV=2 - [ROAA_HUMAN]	0.648257	1	#REF!				0.65996	1	0	0.654109	2	2	-0.625361		-0.599548	-0.612397
P49591	Serine--tRNA ligase, cytoplasmic OS=Homo sapiens GN=SARS PE=1 SV=3 - [SYSC_HUMAN]	0.95069	2	17.0494	1.11995	6.94109	2	0.912072	5	20.0757	0.994239	9	3	-0.0729534	0.16344	-0.13278	-0.00833572
Q96HC4	PDZ and LIM domain protein 5 OS=Homo sapiens GN=PDLIM5 PE=1 SV=5 - [PDLI5_HUMAN]	0.983223	2	8.28861	0.875987	0	2				0.929605	4	2	-0.0244093	-0.191019		-0.10531
Q9Y6M1	Insulin-like growth factor 2 mRNA-binding protein 2 OS=Homo sapiens GN=IGF2BP2 PE=1 SV=2 - [IF2B2_HUMAN]	1.2498	1	#REF!	0.996946	0	1				1.12337	2	2	0.321693	-0.00441278		0.167834
Q14103	Heterogeneous nuclear ribonucleoprotein D0 OS=Homo sapiens GN=HNRNPD PE=1 SV=1 - [HNRPD_HUMAN]	0.821733	3	6.58996	0.730801	5.141	3	0.782259	5	7.25396	0.778265	11	3	-0.283258	-0.452449	-0.354281	-0.361667
O75083	WD repeat-containing protein 1 OS=Homo sapiens GN=WDR1 PE=1 SV=4 - [WDR1_HUMAN]	1.04938	2	11.2152	1.15399	0.82778	5	0.967345	5	3.93173	1.05691	12	3	0.0695408	0.206634	-0.0478977	0.0798479
P14324	Farnesyl pyrophosphate synthase OS=Homo sapiens GN=FDPS PE=1 SV=4 - [FPPS_HUMAN]	1.18905	1	#REF!	0.976807	2.2403	3	1.13422	5	6.63686	1.10002	9	3	0.249805	-0.0338549	0.1817	0.137535
P11413	Glucose-6-phosphate 1-dehydrogenase OS=Homo sapiens GN=G6PD PE=1 SV=4 - [G6PD_HUMAN]	1.08573	1	#REF!	1.03092	0	1	1.25843	2	0	1.12503	4	3	0.118665	0.0439347	0.331621	0.169958
O75449	Katanin p60 ATPase-containing subunit A1 OS=Homo sapiens GN=KATNA1 PE=1 SV=1 - [KTNA1_HUMAN]	0.94447	1	#REF!							0.94447	1	1	-0.0824231			-0.0824231
P52306	Rap1 GTPase-GDP dissociation stimulator 1 OS=Homo sapiens GN=RAP1GDS1 PE=1 SV=3 - [GDS1_HUMAN]	0.911911	1	#REF!	0.879152	0	1	0.766134	2	0	0.852399	4	3	-0.133036	-0.185816	-0.384332	-0.2304
Q96QK1	Vacuolar protein sorting-associated protein 35 OS=Homo sapiens GN=VPS35 PE=1 SV=2 - [VPS35_HUMAN]	0.918761	1	#REF!	1.23562	0	1	1.27681	1	0	1.14373	3	3	-0.122238	0.305229	0.352538	0.193743
Q14697	Neutral alpha-glucosidase AB OS=Homo sapiens GN=GANAB PE=1 SV=3 - [GANAB_HUMAN]	1.13851	2	13.0038	1.05699	7.96229	4	0.969226	2	0	1.05491	8	3	0.187141	0.0799636	-0.0450947	0.0771168
P35221	Catenin alpha-1 OS=Homo sapiens GN=CTNNA1 PE=1 SV=1 - [CTNA1_HUMAN]	0.582019	4	5.77764	0.884126	4.36461	5	0.666897	9	14.4668	0.711014	18	3	-0.780863	-0.177676	-0.584464	-0.49205
P11216	Glycogen phosphorylase, brain form OS=Homo sapiens GN=PYGB PE=1 SV=5 - [PYGB_HUMAN]	1.08433	3	2.03147	1.02833	4.92515	2	0.950375	6	20.2741	1.02101	11	3	0.116805	0.0403027	-0.0734309	0.0299996
Q14157	Ubiquitin-associated protein 2-like OS=Homo sapiens GN=UBAP2L PE=1 SV=2 - [UBP2L_HUMAN]	1.10334	2	4.17443	0.998182	1.33149	4	0.930859	6	10.6858	1.01079	12	3	0.141871	-0.0026246	-0.103366	0.0154864
O00410	Importin-5 OS=Homo sapiens GN=IPO5 PE=1 SV=4 - [IPO5_HUMAN]	1.23635	5	17.6886	1.06866	8.06938	6	0.972395	5	5.08173	1.09247	16	3	0.306088	0.0958085	-0.0403861	0.127593
O95819	Mitogen-activated protein kinase kinase kinase kinase 4 OS=Homo sapiens GN=MAP4K4 PE=1 SV=2 - [M4K4_HUMAN]	1.34419	1	#REF!	0.577279	0	1	1.44342	3	19.8497	1.12163	5	3	0.426737	-0.792659	0.529496	0.165598
Q13753	Laminin subunit gamma-2 OS=Homo sapiens GN=LAMC2 PE=1 SV=2 - [LAMC2_HUMAN]	0.833432	3	29.5268	0.685281	3.26236	5	0.709502	7	17.3017	0.742739	15	3	-0.262863	-0.545232	-0.495121	-0.429074
P20073	Annexin A7 OS=Homo sapiens GN=ANXA7 PE=1 SV=3 - [ANXA7_HUMAN]	1.15703	2	30.2533	1.43575	25.8083	6	0.168872	1	0	0.92055	9	3	0.210422	0.521807	-2.566	-0.119432
Q5SW79	Centrosomal protein of 170 kDa OS=Homo sapiens GN=CEP170 PE=1 SV=1 - [CE170_HUMAN]	2.44892	1	#REF!							2.44892	1	1	1.29215			1.29215
O75153	Clustered mitochondria protein homolog OS=Homo sapiens GN=CLUH PE=1 SV=2 - [CLU_HUMAN]	2.25445	1	#REF!	2.48408	0	1	1.07869	1	0	1.93907	3	3	1.17277	1.31271	0.109281	0.955366
O15031	Plexin-B2 OS=Homo sapiens GN=PLXNB2 PE=1 SV=3 - [PLXB2_HUMAN]	1.07745	1	#REF!				0.837464	2	8.68162	0.957457	3	2	0.107621		-0.255901	-0.0627204
Q3V6T2	Girdin OS=Homo sapiens GN=CCDC88A PE=1 SV=2 - [GRDN_HUMAN]	0.928697	1	#REF!	1.00708	0	1	1.0611	4	2.23001	0.99896	6	3	-0.10672	0.0101797	0.0855652	-0.00150066
P07814	Bifunctional glutamate/proline--tRNA ligase OS=Homo sapiens GN=EPRS PE=1 SV=5 - [SYEP_HUMAN]	0.9151	3	29.7172	0.932065	23.1319	6	0.935269	6	17.7875	0.927478	15	3	-0.127999	-0.101498	-0.0965462	-0.108615
O75179	Ankyrin repeat domain-containing protein 17 OS=Homo sapiens GN=ANKRD17 PE=1 SV=3 - [ANR17_HUMAN]	0.899255	1	#REF!							0.899255	1	1	-0.153198			-0.153198
Q7Z7G8	Vacuolar protein sorting-associated protein 13B OS=Homo sapiens GN=VPS13B PE=1 SV=2 - [VP13B_HUMAN]	1.16889	1	#REF!							1.16889	1	1	0.225137			0.225137
P11277	Spectrin beta chain, erythrocytic OS=Homo sapiens GN=SPTB PE=1 SV=5 - [SPTB1_HUMAN]	1.15323	1	#REF!							1.15323	1	1	0.205685			0.205685
Q16787	Laminin subunit alpha-3 OS=Homo sapiens GN=LAMA3 PE=1 SV=2 - [LAMA3_HUMAN]	1.01283	1	#REF!	0.850741	15.9407	4	0.789368	2	0	0.884311	7	3	0.0183856	-0.233209	-0.341231	-0.177374
Q7Z6Z7	E3 ubiquitin-protein ligase HUWE1 OS=Homo sapiens GN=HUWE1 PE=1 SV=3 - [HUWE1_HUMAN]	1.1078	1	#REF!							1.1078	1	1	0.147703			0.147703
Q8NF50	Dedicator of cytokinesis protein 8 OS=Homo sapiens GN=DOCK8 PE=1 SV=3 - [DOCK8_HUMAN]	0.953313	3	11.2124				1.00257	4	7.2807	0.977944	7	2	-0.0689787		0.00370962	-0.0321768
P62273	40S ribosomal protein S29 OS=Homo sapiens GN=RPS29 PE=1 SV=2 - [RS29_HUMAN]	1.13143	3	1.51969	1.15441	16.1769	4	1.1903	6	12.8109	1.15872	13	3	0.178152	0.207162	0.251329	0.212529
P20962	Parathymosin OS=Homo sapiens GN=PTMS PE=1 SV=2 - [PTMS_HUMAN]	0.988055	1	#REF!	0.919467	1.12475	3	0.833199	1	0	0.913574	5	3	-0.0173363	-0.12113	-0.263266	-0.130407
P22061	Protein-L-isoaspartate(D-aspartate) O-methyltransferase OS=Homo sapiens GN=PCMT1 PE=1 SV=4 - [PIMT_HUMAN]	0.61645	1	#REF!	1.01603	0	1				0.81624	2	2	-0.697945	0.022943		-0.292935
O75947	ATP synthase subunit d, mitochondrial OS=Homo sapiens GN=ATP5H PE=1 SV=3 - [ATP5H_HUMAN]	0.944566	1	#REF!				1.00863	3	9.446	0.976599	4	2	-0.0822761		0.0123982	-0.0341625
P19105	Myosin regulatory light chain 12A OS=Homo sapiens GN=MYL12A PE=1 SV=2 - [ML12A_HUMAN]	0.730569	1	#REF!	0.867432	4.15539	7	0.969061	6	25.0492	0.855688	14	3	-0.452907	-0.205177	-0.0453411	-0.224844
O60613	15 kDa selenoprotein OS=Homo sapiens GN=SEP15 PE=1 SV=3 - [SEP15_HUMAN]	1.05338	1	#REF!	1.03576	0	1				1.04457	2	2	0.0750271	0.0506905		0.0629101
Q56UQ5	TPT1-like protein OS=Homo sapiens PE=1 SV=2 - [TPT1L_HUMAN]	1.11073	1	#REF!							1.11073	1	1	0.151502			0.151502
O75347	Tubulin-specific chaperone A OS=Homo sapiens GN=TBCA PE=1 SV=3 - [TBCA_HUMAN]	0.868783	2	3.18111				1.03247	1	0	0.950625	3	2	-0.202931		0.0460956	-0.0730515
P52907	F-actin-capping protein subunit alpha-1 OS=Homo sapiens GN=CAPZA1 PE=1 SV=3 - [CAZA1_HUMAN]	0.679278	1	#REF!	0.904824	11.742	2	0.891478	1	0	0.825193	4	3	-0.557926	-0.14429	-0.165729	-0.277196
P04632	Calpain small subunit 1 OS=Homo sapiens GN=CAPNS1 PE=1 SV=1 - [CPNS1_HUMAN]	0.837477	8	30.8592	0.564834	0	1	0.737865	12	16.1274	0.713392	21	3	-0.255879	-0.824101	-0.438572	-0.487233
Q13185	Chromobox protein homolog 3 OS=Homo sapiens GN=CBX3 PE=1 SV=4 - [CBX3_HUMAN]	1.03075	1	#REF!	1.17114	7.32442	2	1.00106	4	7.7821	1.06765	7	3	0.0436891	0.227913	0.0015353	0.0944389
Q9NX55	Huntingtin-interacting protein K OS=Homo sapiens GN=HYPK PE=1 SV=2 - [HYPK_HUMAN]	1.03507	1	#REF!							1.03507	1	1	0.0497301			0.0497301
Q9NRP0	Oligosaccharyltransferase complex subunit OSTC OS=Homo sapiens GN=OSTC PE=1 SV=1 - [OSTC_HUMAN]	1.03948	1	#REF!				1.12551	2	0	1.0825	3	2	0.0558618		0.170582	0.114362
P51397	Death-associated protein 1 OS=Homo sapiens GN=DAP PE=1 SV=3 - [DAP1_HUMAN]	1.40737	1	#REF!	0.805044	0	1				1.10621	2	2	0.493001	-0.312861		0.145621
O60361	Putative nucleoside diphosphate kinase OS=Homo sapiens GN=NME2P1 PE=5 SV=1 - [NDK8_HUMAN]	1.08631	1	#REF!	1.01652	0	1	1.08026	1	0	1.06103	3	3	0.119434	0.0236441	0.11138	0.0854669
O60814	Histone H2B type 1-K OS=Homo sapiens GN=HIST1H2BK PE=1 SV=3 - [H2B1K_HUMAN]	0.840873	1	#REF!	1.56769	33.3929	2	1.08656	1	0	1.16504	4	3	-0.25004	0.648642	0.119765	0.22038
P15374	Ubiquitin carboxyl-terminal hydrolase isozyme L3 OS=Homo sapiens GN=UCHL3 PE=1 SV=1 - [UCHL3_HUMAN]	1.06259	1	#REF!	0.685701	0	1				0.874145	2	2	0.0875825	-0.544348		-0.194056
O60493	Sorting nexin-3 OS=Homo sapiens GN=SNX3 PE=1 SV=3 - [SNX3_HUMAN]	1.01604	1	#REF!							1.01604	1	1	0.0229626			0.0229626
Q15691	Microtubule-associated protein RP/EB family member 1 OS=Homo sapiens GN=MAPRE1 PE=1 SV=3 - [MARE1_HUMAN]	0.854935	1	#REF!	1.25222	0	1	0.834475	1	0	0.980544	3	3	-0.226113	0.324488	-0.261059	-0.0283464
Q9Y224	UPF0568 protein C14orf166 OS=Homo sapiens GN=C14orf166 PE=1 SV=1 - [CN166_HUMAN]	0.991395	1	#REF!	0.934694	6.48707	2	0.819197	5	27.6007	0.915095	8	3	-0.0124688	-0.097434	-0.287718	-0.128006
Q9UKR5	Probable ergosterol biosynthetic protein 28 OS=Homo sapiens GN=C14orf1 PE=1 SV=1 - [ERG28_HUMAN]	1.11174	1	#REF!							1.11174	1	1	0.152823			0.152823
Q9UBQ5	Eukaryotic translation initiation factor 3 subunit K OS=Homo sapiens GN=EIF3K PE=1 SV=1 - [EIF3K_HUMAN]	1.02975	1	#REF!							1.02975	1	1	0.0422972			0.0422972
P61970	Nuclear transport factor 2 OS=Homo sapiens GN=NUTF2 PE=1 SV=1 - [NTF2_HUMAN]	0.983611	1	#REF!	0.937685	0	1	1.08035	1	0	1.00055	3	3	-0.0238398	-0.0928248	0.111494	0.000789931
O15145	Actin-related protein 2/3 complex subunit 3 OS=Homo sapiens GN=ARPC3 PE=1 SV=3 - [ARPC3_HUMAN]	0.88919	1	#REF!				1.04856	2	0	0.968876	3	2	-0.169436		0.0684127	-0.0456158
Q12904	Aminoacyl tRNA synthase complex-interacting multifunctional protein 1 OS=Homo sapiens GN=AIMP1 PE=1 SV=2 - [AIMP1_HUMAN]	0.908706	1	#REF!							0.908706	1	1	-0.138114			-0.138114
Q12805	EGF-containing fibulin-like extracellular matrix protein 1 OS=Homo sapiens GN=EFEMP1 PE=1 SV=2 - [FBLN3_HUMAN]	0.710696	1	#REF!	0.742945	0	1	1.11124	1	0	0.85496	3	3	-0.492695	-0.428672	0.152167	-0.226072
P60953	Cell division control protein 42 homolog OS=Homo sapiens GN=CDC42 PE=1 SV=2 - [CDC42_HUMAN]	0.962481	1	#REF!	0.90016	4.55523	7	0.96023	2	0	0.940957	10	3	-0.0551701	-0.151747	-0.058548	-0.0877993
Q16543	Hsp90 co-chaperone Cdc37 OS=Homo sapiens GN=CDC37 PE=1 SV=1 - [CDC37_HUMAN]	0.504121	3	15.3254	0.580291	16.8745	4	0.601267	9	34.2664	0.561893	16	3	-0.988159	-0.785153	-0.733923	-0.831634
P61026	Ras-related protein Rab-10 OS=Homo sapiens GN=RAB10 PE=1 SV=1 - [RAB10_HUMAN]	0.332074	3	16.9113	0.897818	55.5887	3	0.548754	4	189.621	0.592882	10	3	-1.59042	-0.155505	-0.865768	-0.754183
P54819	Adenylate kinase 2, mitochondrial OS=Homo sapiens GN=AK2 PE=1 SV=2 - [KAD2_HUMAN]	0.674396	1	#REF!	0.762094	0.417946	4	0.720868	6	18.8896	0.719119	11	3	-0.568332	-0.391959	-0.472193	-0.475697
Q13907	Isopentenyl-diphosphate Delta-isomerase 1 OS=Homo sapiens GN=IDI1 PE=1 SV=2 - [IDI1_HUMAN]	1.06516	1	#REF!	0.998755	0	2	1.02393	1	0	1.02928	4	3	0.0910656	-0.00179722	0.034114	0.0416352
P13804	Electron transfer flavoprotein subunit alpha, mitochondrial OS=Homo sapiens GN=ETFA PE=1 SV=1 - [ETFA_HUMAN]	0.991671	3	31.4527	1.48812	2.23756	3	0.974008	7	27.6076	1.15127	13	3	-0.0120666	0.573491	-0.0379945	0.203222
Q9HAV7	GrpE protein homolog 1, mitochondrial OS=Homo sapiens GN=GRPEL1 PE=1 SV=2 - [GRPE1_HUMAN]	0.76927	2	10.7738	0.749799	0	1	1.05986	1	0	0.859644	4	3	-0.378438	-0.415423	0.0838768	-0.218189
Q9HCN8	Stromal cell-derived factor 2-like protein 1 OS=Homo sapiens GN=SDF2L1 PE=1 SV=2 - [SDF2L_HUMAN]	1.60157	1	#REF!							1.60157	1	1	0.679483			0.679483
Q9Y2Q3	Glutathione S-transferase kappa 1 OS=Homo sapiens GN=GSTK1 PE=1 SV=3 - [GSTK1_HUMAN]	1.01966	2	8.28685				0.926741	1	0	0.9732	3	2	0.0280878		-0.109762	-0.0391913
Q53GQ0	Estradiol 17-beta-dehydrogenase 12 OS=Homo sapiens GN=HSD17B12 PE=1 SV=2 - [DHB12_HUMAN]	1.06522	1	#REF!							1.06522	1	1	0.0911573			0.0911573
P61158	Actin-related protein 3 OS=Homo sapiens GN=ACTR3 PE=1 SV=3 - [ARP3_HUMAN]	0.68557	1	#REF!	0.872824	58.9254	5	0.366403	2	14.2603	0.641599	8	3	-0.544623	-0.196237	-1.4485	-0.640255
P43686	26S protease regulatory subunit 6B OS=Homo sapiens GN=PSMC4 PE=1 SV=2 - [PRS6B_HUMAN]	0.755068	2	12.9492	0.906631	0	1	0.803485	1	0	0.821728	4	3	-0.405322	-0.141412	-0.315657	-0.283267
P05198	Eukaryotic translation initiation factor 2 subunit 1 OS=Homo sapiens GN=EIF2S1 PE=1 SV=3 - [IF2A_HUMAN]	0.822074	2	6.19626	0.775702	0	1	0.698473	3	2.20703	0.765417	6	3	-0.28266	-0.366425	-0.517724	-0.385683
O94903	Proline synthase co-transcribed bacterial homolog protein OS=Homo sapiens GN=PROSC PE=1 SV=1 - [PROSC_HUMAN]	1.01719	1	#REF!							1.01719	1	1	0.0245956			0.0245956
P61088	Ubiquitin-conjugating enzyme E2 N OS=Homo sapiens GN=UBE2N PE=1 SV=1 - [UBE2N_HUMAN]	1.02723	1	#REF!	1.03517	6.66621	4	1.03126	2	0	1.03122	7	3	0.0387657	0.0498712	0.0444067	0.044355
Q8NHP1	Aflatoxin B1 aldehyde reductase member 4 OS=Homo sapiens GN=AKR7L PE=2 SV=6 - [ARK74_HUMAN]	1.20327	1	#REF!							1.20327	1	1	0.266956			0.266956
P09110	3-ketoacyl-CoA thiolase, peroxisomal OS=Homo sapiens GN=ACAA1 PE=1 SV=2 - [THIK_HUMAN]	0.881282	1	#REF!							0.881282	1	1	-0.182324			-0.182324
P11177	Pyruvate dehydrogenase E1 component subunit beta, mitochondrial OS=Homo sapiens GN=PDHB PE=1 SV=3 - [ODPB_HUMAN]	0.9042	1	#REF!				1.1296	2	0	1.0169	3	2	-0.145287		0.17581	0.0241765
P21926	CD9 antigen OS=Homo sapiens GN=CD9 PE=1 SV=4 - [CD9_HUMAN]	1.0068	2	12.4466	0.907121	9.25559	3	1.00328	3	8.85182	0.972399	8	3	0.00977565	-0.140633	0.00472131	-0.0403793
Q6YN16	Hydroxysteroid dehydrogenase-like protein 2 OS=Homo sapiens GN=HSDL2 PE=1 SV=1 - [HSDL2_HUMAN]	0.813675	1	#REF!				0.558973	4	3.26943	0.686324	5	2	-0.297476		-0.83915	-0.543039
Q8WUG5	Solute carrier family 22 member 17 OS=Homo sapiens GN=SLC22A17 PE=2 SV=1 - [S22AH_HUMAN]	0.64891	1	#REF!							0.64891	1	1	-0.62391			-0.62391
P30085	UMP-CMP kinase OS=Homo sapiens GN=CMPK1 PE=1 SV=3 - [KCY_HUMAN]	0.775133	1	#REF!				0.600441	2	0	0.687787	3	2	-0.367485		-0.735907	-0.539967
Q07955	Serine/arginine-rich splicing factor 1 OS=Homo sapiens GN=SRSF1 PE=1 SV=2 - [SRSF1_HUMAN]	0.921437	1	#REF!	0.963049	0	2	0.838817	2	0	0.907768	5	3	-0.118042	-0.0543184	-0.253573	-0.139605
P68402	Platelet-activating factor acetylhydrolase IB subunit beta OS=Homo sapiens GN=PAFAH1B2 PE=1 SV=1 - [PA1B2_HUMAN]	1.05257	3	16.3712	1.01654	16.6865	5	0.978846	7	10.7444	1.01599	15	3	0.0739192	0.0236652	-0.0308459	0.0228801
P02794	Ferritin heavy chain OS=Homo sapiens GN=FTH1 PE=1 SV=2 - [FRIH_HUMAN]	1.09738	1	#REF!							1.09738	1	1	0.134066			0.134066
Q15758	Neutral amino acid transporter B(0) OS=Homo sapiens GN=SLC1A5 PE=1 SV=2 - [AAAT_HUMAN]	0.828361	2	14.5931	0.595743	2.52062	2	1.05134	2	0	0.825148	6	3	-0.271669	-0.747238	0.0722296	-0.277275
Q99623	Prohibitin-2 OS=Homo sapiens GN=PHB2 PE=1 SV=2 - [PHB2_HUMAN]	1.10667	1	#REF!	1.58309	2.68625	3	0.819763	2	0	1.16984	6	3	0.146231	0.662742	-0.286722	0.226313
Q8TBC4	NEDD8-activating enzyme E1 catalytic subunit OS=Homo sapiens GN=UBA3 PE=1 SV=2 - [UBA3_HUMAN]	1.07003	1	#REF!				0.889233	4	22.6019	0.979631	5	2	0.0976501		-0.169367	-0.0296897
P04181	Ornithine aminotransferase, mitochondrial OS=Homo sapiens GN=OAT PE=1 SV=1 - [OAT_HUMAN]	0.649735	1	#REF!	0.60808	0	1	0.681363	1	0	0.646393	3	3	-0.622078	-0.717667	-0.553505	-0.629518
Q99615	DnaJ homolog subfamily C member 7 OS=Homo sapiens GN=DNAJC7 PE=1 SV=2 - [DNJC7_HUMAN]	0.93586	2	5.23485				0.642468	1	0	0.789164	3	2	-0.0956352		-0.638304	-0.341603
Q12905	Interleukin enhancer-binding factor 2 OS=Homo sapiens GN=ILF2 PE=1 SV=2 - [ILF2_HUMAN]	0.888405	3	22.2046	0.978694	20.2472	2	1.01517	6	3.23107	0.960755	11	3	-0.170711	-0.031071	0.021717	-0.0577594
P31948	Stress-induced-phosphoprotein 1 OS=Homo sapiens GN=STIP1 PE=1 SV=1 - [STIP1_HUMAN]	0.738866	1	#REF!	1.26899	25.4038	3	0.401889	2	4.99345	0.803249	6	3	-0.436616	0.343684	-1.31513	-0.31608
Q13561	Dynactin subunit 2 OS=Homo sapiens GN=DCTN2 PE=1 SV=4 - [DCTN2_HUMAN]	1.11309	1	#REF!	1.05261	19.5898	3	0.913014	3	1.93319	1.02624	7	3	0.154565	0.073971	-0.131291	0.0373635
Q969H8	UPF0556 protein C19orf10 OS=Homo sapiens GN=C19orf10 PE=1 SV=1 - [CS010_HUMAN]	1.03999	1	#REF!	0.95315	7.74476	4	0.957372	3	22.7687	0.983504	8	3	0.0565693	-0.0692246	-0.0628484	-0.0239972
P20290	Transcription factor BTF3 OS=Homo sapiens GN=BTF3 PE=1 SV=1 - [BTF3_HUMAN]	0.939104	1	#REF!	1.11448	39.6975	5	1.01362	5	8.25489	1.0224	11	3	-0.0906435	0.156376	0.0195099	0.0319612
P30153	Serine/threonine-protein phosphatase 2A 65 kDa regulatory subunit A alpha isoform OS=Homo sapiens GN=PPP2R1A PE=1 SV=4 - [2AAA_HUMAN]	0.968107	1	#REF!	0.940449	11.5312	4	1.182	2	8.12264	1.03019	7	3	-0.0467622	-0.0885782	0.241232	0.0429046
P23381	Tryptophan--tRNA ligase, cytoplasmic OS=Homo sapiens GN=WARS PE=1 SV=2 - [SYWC_HUMAN]	0.895604	1	#REF!							0.895604	1	1	-0.159068			-0.159068
Q15717	ELAV-like protein 1 OS=Homo sapiens GN=ELAVL1 PE=1 SV=2 - [ELAV1_HUMAN]	1.14828	1	#REF!				1.59518	1	0	1.37173	2	2	0.199477		0.673717	0.455996
Q8IVF2	Protein AHNAK2 OS=Homo sapiens GN=AHNAK2 PE=1 SV=2 - [AHNK2_HUMAN]	1.35179	1	#REF!	1.1954	4.38624	4	1.37996	1	0	1.30905	6	3	0.43487	0.257489	0.464626	0.388518
P78417	Glutathione S-transferase omega-1 OS=Homo sapiens GN=GSTO1 PE=1 SV=2 - [GSTO1_HUMAN]	1.05549	2	7.09545	1.13312	22.9384	2	1.19657	3	2.95541	1.12839	7	3	0.0779108	0.1803	0.258907	0.17427
Q00325	Phosphate carrier protein, mitochondrial OS=Homo sapiens GN=SLC25A3 PE=1 SV=2 - [MPCP_HUMAN]	1.07866	1	#REF!							1.07866	1	1	0.109238			0.109238
Q08170	Serine/arginine-rich splicing factor 4 OS=Homo sapiens GN=SRSF4 PE=1 SV=2 - [SRSF4_HUMAN]	0.863102	1	#REF!	0.993247	0	1	0.975639	2	0	0.943996	4	3	-0.212398	-0.00977523	-0.0355807	-0.0831475
P35637	RNA-binding protein FUS OS=Homo sapiens GN=FUS PE=1 SV=1 - [FUS_HUMAN]	0.652191	1	#REF!	1.06202	35.3826	8	1.0484	6	7.04457	0.920871	15	3	-0.616634	0.0868147	0.0681883	-0.118929
Q06323	Proteasome activator complex subunit 1 OS=Homo sapiens GN=PSME1 PE=1 SV=1 - [PSME1_HUMAN]	1.09996	1	#REF!	1.09024	4.26536	5	0.982914	4	3.46283	1.0577	10	3	0.137448	0.124649	-0.0248628	0.0809367
Q9P0L0	Vesicle-associated membrane protein-associated protein A OS=Homo sapiens GN=VAPA PE=1 SV=3 - [VAPA_HUMAN]	0.992556	1	#REF!							0.992556	1	1	-0.0107802			-0.0107802
Q9UNM6	26S proteasome non-ATPase regulatory subunit 13 OS=Homo sapiens GN=PSMD13 PE=1 SV=2 - [PSD13_HUMAN]	1.33112	1	#REF!	0.804195	0	1	0.818852	3	1.75778	0.984723	5	3	0.412642	-0.314383	-0.288325	-0.0222104
Q96HY6	DDRGK domain-containing protein 1 OS=Homo sapiens GN=DDRGK1 PE=1 SV=2 - [DDRGK_HUMAN]	1.15928	1	#REF!	0.805632	5.07299	2	1.0841	1	0	1.01633	4	3	0.213225	-0.311807	0.116491	0.0233757
Q9BV86	N-terminal Xaa-Pro-Lys N-methyltransferase 1 OS=Homo sapiens GN=NTMT1 PE=1 SV=3 - [NTM1A_HUMAN]	0.91308	1	#REF!	0.851611	6.49386	2	0.870542	4	52.7094	0.878411	7	3	-0.131187	-0.231733	-0.200014	-0.187032
O00231	26S proteasome non-ATPase regulatory subunit 11 OS=Homo sapiens GN=PSMD11 PE=1 SV=3 - [PSD11_HUMAN]	0.929326	1	#REF!							0.929326	1	1	-0.105744			-0.105744
Q13492	Phosphatidylinositol-binding clathrin assembly protein OS=Homo sapiens GN=PICALM PE=1 SV=2 - [PICAL_HUMAN]	0.859464	1	#REF!	0.739448	0	1	0.63099	4	2.52689	0.7433	6	3	-0.218491	-0.43548	-0.664312	-0.427983
P62873	Guanine nucleotide-binding protein G(I)/G(S)/G(T) subunit beta-1 OS=Homo sapiens GN=GNB1 PE=1 SV=3 - [GBB1_HUMAN]	1.42479	1	#REF!	0.871671	0	2				1.14823	3	2	0.510753	-0.198145		0.199414
P14678	Small nuclear ribonucleoprotein-associated proteins B and B' OS=Homo sapiens GN=SNRPB PE=1 SV=2 - [RSMB_HUMAN]	1.02809	1	#REF!	1.24248	7.44867	3	0.758669	1	0	1.00975	5	3	0.0399687	0.313225	-0.398457	0.0139947
P36957	Dihydrolipoyllysine-residue succinyltransferase component of 2-oxoglutarate dehydrogenase complex, mitochondrial OS=Homo sapiens GN=DLST PE=1 SV=4 - [ODO2_HUMAN]	0.985205	1	#REF!							0.985205	1	1	-0.0215048			-0.0215048
Q8IWE2	Protein NOXP20 OS=Homo sapiens GN=FAM114A1 PE=1 SV=2 - [NXP20_HUMAN]	0.843765	1	#REF!				0.689406	1	0	0.766586	2	2	-0.245087		-0.536573	-0.383481
Q9H4M9	EH domain-containing protein 1 OS=Homo sapiens GN=EHD1 PE=1 SV=2 - [EHD1_HUMAN]	1.10003	3	5.4649	0.991791	19.5106	7	0.940872	12	17.9893	1.0109	22	3	0.137549	-0.0118924	-0.08793	0.0156388
O43242	26S proteasome non-ATPase regulatory subunit 3 OS=Homo sapiens GN=PSMD3 PE=1 SV=2 - [PSMD3_HUMAN]	1.04073	1	#REF!	1.05065	10.5803	2	1.18108	4	1.92468	1.09082	7	3	0.0575971	0.0712855	0.240113	0.125417
Q9H6S3	Epidermal growth factor receptor kinase substrate 8-like protein 2 OS=Homo sapiens GN=EPS8L2 PE=1 SV=2 - [ES8L2_HUMAN]	0.957667	1	#REF!	0.89037	31.2821	3	1.55589	3	27.6504	1.13464	7	3	-0.0624034	-0.167524	0.637743	0.182239
P43307	Translocon-associated protein subunit alpha OS=Homo sapiens GN=SSR1 PE=1 SV=3 - [SSRA_HUMAN]	0.946779	1	#REF!	0.854694	0	1	0.953054	3	8.07068	0.918176	5	3	-0.0788996	-0.22652	-0.0693701	-0.123158
Q9UJU6	Drebrin-like protein OS=Homo sapiens GN=DBNL PE=1 SV=1 - [DBNL_HUMAN]	1.52792	2	18.1676	1.89081	3.981	3	1.12726	4	5.29551	1.51533	9	3	0.611568	0.919006	0.172822	0.599633
Q01650	Large neutral amino acids transporter small subunit 1 OS=Homo sapiens GN=SLC7A5 PE=1 SV=2 - [LAT1_HUMAN]	0.978423	1	#REF!	0.758948	0	1	0.739566	1	0	0.825646	3	3	-0.0314693	-0.397926	-0.435249	-0.276405
P40939	Trifunctional enzyme subunit alpha, mitochondrial OS=Homo sapiens GN=HADHA PE=1 SV=2 - [ECHA_HUMAN]	0.7666	1	#REF!				0.400004	1	0	0.583302	2	2	-0.383454		-1.32191	-0.777685
Q9Y266	Nuclear migration protein nudC OS=Homo sapiens GN=NUDC PE=1 SV=1 - [NUDC_HUMAN]	0.949375	1	#REF!	0.996062	0	1	0.967959	3	10.0454	0.971132	5	3	-0.0749504	-0.00569305	-0.0469828	-0.0422612
Q8N0X7	Spartin OS=Homo sapiens GN=SPG20 PE=1 SV=1 - [SPG20_HUMAN]	0.888686	2	32.4394				0.862725	2	0	0.875706	4	2	-0.170254		-0.213027	-0.191482
O60701	UDP-glucose 6-dehydrogenase OS=Homo sapiens GN=UGDH PE=1 SV=1 - [UGDH_HUMAN]	1.08544	1	#REF!	1.0759	20.8125	4	1.21846	2	0	1.1266	7	3	0.118281	0.105548	0.285058	0.171977
P35998	26S protease regulatory subunit 7 OS=Homo sapiens GN=PSMC2 PE=1 SV=3 - [PRS7_HUMAN]	0.989122	1	#REF!	1.02969	0.837461	2	1.0132	1	0	1.01067	4	3	-0.0157791	0.0422135	0.0189236	0.0153158
Q9BW04	Specifically androgen-regulated gene protein OS=Homo sapiens GN=SARG PE=1 SV=2 - [SARG_HUMAN]	2.05345	1	#REF!				1.73537	1	0	1.89441	2	2	1.03805		0.795243	0.921748
P15586	N-acetylglucosamine-6-sulfatase OS=Homo sapiens GN=GNS PE=1 SV=3 - [GNS_HUMAN]	1.08322	1	#REF!							1.08322	1	1	0.115326			0.115326
Q9H223	EH domain-containing protein 4 OS=Homo sapiens GN=EHD4 PE=1 SV=1 - [EHD4_HUMAN]	1.07217	2	9.28839	1.04712	24.0646	2	0.950914	4	12.5755	1.0234	8	3	0.100529	0.0664271	-0.0726136	0.0333704
Q13418	Integrin-linked protein kinase OS=Homo sapiens GN=ILK PE=1 SV=2 - [ILK_HUMAN]	0.943256	2	7.69701	0.868971	2.36722	2	0.889844	5	0.701872	0.900691	9	3	-0.0842785	-0.20262	-0.168375	-0.150897
O15355	Protein phosphatase 1G OS=Homo sapiens GN=PPM1G PE=1 SV=1 - [PPM1G_HUMAN]	0.792531	1	#REF!	1.07416	0	1	0.965415	2	0	0.944037	4	3	-0.335462	0.103215	-0.0507791	-0.0830854
O43795	Unconventional myosin-Ib OS=Homo sapiens GN=MYO1B PE=2 SV=3 - [MYO1B_HUMAN]	1.0967	2	6.27681	0.948594	0	1	1.064	1	0	1.03643	4	3	0.133171	-0.0761377	0.0895011	0.0516261
P49023	Paxillin OS=Homo sapiens GN=PXN PE=1 SV=3 - [PAXI_HUMAN]	0.601412	1	#REF!	0.802918	20.8208	4	0.835812	5	10.6474	0.746714	10	3	-0.733574	-0.316676	-0.25875	-0.421373
P08237	6-phosphofructokinase, muscle type OS=Homo sapiens GN=PFKM PE=1 SV=2 - [K6PF_HUMAN]	0.981174	1	#REF!				0.896201	1	0	0.938688	2	2	-0.0274187		-0.158106	-0.0912831
P52888	Thimet oligopeptidase OS=Homo sapiens GN=THOP1 PE=1 SV=2 - [THOP1_HUMAN]	0.779055	2	4.22841	0.736876	0	1	0.878599	2	0	0.798177	5	3	-0.360202	-0.440507	-0.186723	-0.32522
P35606	Coatomer subunit beta' OS=Homo sapiens GN=COPB2 PE=1 SV=2 - [COPB2_HUMAN]	1.02777	1	#REF!	0.985665	0	1	0.410916	2	5.31614	0.808118	4	3	0.0395199	-0.0208301	-1.28308	-0.307362
Q9NVA2	Septin-11 OS=Homo sapiens GN=SEPT11 PE=1 SV=3 - [SEP11_HUMAN]	1.09949	2	3.98364				1.08537	1	0	1.09243	3	2	0.13683		0.118192	0.127541
O00469	Procollagen-lysine,2-oxoglutarate 5-dioxygenase 2 OS=Homo sapiens GN=PLOD2 PE=1 SV=2 - [PLOD2_HUMAN]	1.10285	2	4.54643	0.874425	10.3672	2	0.8783	4	8.67784	0.95186	8	3	0.141242	-0.193593	-0.187214	-0.0711787
Q92804	TATA-binding protein-associated factor 2N OS=Homo sapiens GN=TAF15 PE=1 SV=1 - [RBP56_HUMAN]	0.964737	2	30.4391	1.04149	4.22945	2	1.22622	1	0	1.07749	5	3	-0.0517922	0.0586548	0.294223	0.107668
Q86TU7	Histone-lysine N-methyltransferase setd3 OS=Homo sapiens GN=SETD3 PE=1 SV=1 - [SETD3_HUMAN]	0.970433	2	21.6428				0.875341	3	5.91277	0.922887	5	2	-0.0432992		-0.192084	-0.115774
Q9NZR1	Tropomodulin-2 OS=Homo sapiens GN=TMOD2 PE=1 SV=1 - [TMOD2_HUMAN]	0.959083	2	2.49468	0.958129	0	2	0.954513	3	0.976008	0.957242	7	3	-0.0602722	-0.0617088	-0.0671625	-0.0630448
P17301	Integrin alpha-2 OS=Homo sapiens GN=ITGA2 PE=1 SV=1 - [ITA2_HUMAN]	0.504535	4	18.118	0.420777	0	1	0.545891	3	18.775	0.490401	8	3	-0.986974	-1.24887	-0.873315	-1.02797
P48735	Isocitrate dehydrogenase [NADP], mitochondrial OS=Homo sapiens GN=IDH2 PE=1 SV=2 - [IDHP_HUMAN]	1.29515	1	#REF!							1.29515	1	1	0.37312			0.37312
Q9P0V9	Septin-10 OS=Homo sapiens GN=SEPT10 PE=1 SV=2 - [SEP10_HUMAN]	0.731171	1	#REF!	0.841722	0	1	1.03908	1	0	0.870659	3	3	-0.451719	-0.248584	0.0553124	-0.19982
Q92499	ATP-dependent RNA helicase DDX1 OS=Homo sapiens GN=DDX1 PE=1 SV=2 - [DDX1_HUMAN]	1.11022	1	#REF!	4.17472	0	2	1.33991	2	0	2.20828	5	3	0.150845	2.06168	0.422139	1.14293
P20700	Lamin-B1 OS=Homo sapiens GN=LMNB1 PE=1 SV=2 - [LMNB1_HUMAN]	0.747442	1	#REF!	0.948325	2.00348	2	0.947803	2	0	0.88119	5	3	-0.419966	-0.0765459	-0.0773409	-0.182475
Q9P289	Serine/threonine-protein kinase MST4 OS=Homo sapiens GN=MST4 PE=1 SV=2 - [MST4_HUMAN]	1.16482	1	#REF!	0.909202	6.66007	3	1.17388	4	18.0715	1.08264	8	3	0.220113	-0.137327	0.231286	0.114548
Q13200	26S proteasome non-ATPase regulatory subunit 2 OS=Homo sapiens GN=PSMD2 PE=1 SV=3 - [PSMD2_HUMAN]	1.0695	1	#REF!	1.02791	19.3462	2	1.0586	2	0	1.05201	5	3	0.0969379	0.0397203	0.0821613	0.0731431
Q09161	Nuclear cap-binding protein subunit 1 OS=Homo sapiens GN=NCBP1 PE=1 SV=1 - [NCBP1_HUMAN]	1.43386	1	#REF!							1.43386	1	1	0.519904			0.519904
O95202	LETM1 and EF-hand domain-containing protein 1, mitochondrial OS=Homo sapiens GN=LETM1 PE=1 SV=1 - [LETM1_HUMAN]	1.07901	1	#REF!				1.0517	4	8.65392	1.06535	5	2	0.109704		0.0727177	0.0913292
P11586	C-1-tetrahydrofolate synthase, cytoplasmic OS=Homo sapiens GN=MTHFD1 PE=1 SV=3 - [C1TC_HUMAN]	0.684372	1	#REF!	1.12284	0	1				0.903604	2	2	-0.547147	0.167147		-0.146238
Q8TEX9	Importin-4 OS=Homo sapiens GN=IPO4 PE=1 SV=2 - [IPO4_HUMAN]	1.01036	1	#REF!				0.760145	4	6.73891	0.885254	5	2	0.0148736		-0.395654	-0.175837
O60716	Catenin delta-1 OS=Homo sapiens GN=CTNND1 PE=1 SV=1 - [CTND1_HUMAN]	1.07258	2	14.9133	1.27802	19.6224	2				1.1753	4	2	0.101082	0.353908		0.233026
Q99959	Plakophilin-2 OS=Homo sapiens GN=PKP2 PE=1 SV=2 - [PKP2_HUMAN]	0.913915	2	5.10643							0.913915	2	1	-0.129868			-0.129868
Q14764	Major vault protein OS=Homo sapiens GN=MVP PE=1 SV=4 - [MVP_HUMAN]	0.959897	1	#REF!				0.835707	1	0	0.897802	2	2	-0.0590486		-0.258931	-0.155531
P43490	Nicotinamide phosphoribosyltransferase OS=Homo sapiens GN=NAMPT PE=1 SV=1 - [NAMPT_HUMAN]	0.95885	1	#REF!	1.11525	16.066	2	1.07845	3	9.33487	1.05085	6	3	-0.0606234	0.157364	0.108965	0.0715574
P55786	Puromycin-sensitive aminopeptidase OS=Homo sapiens GN=NPEPPS PE=1 SV=2 - [PSA_HUMAN]	1.27247	1	#REF!				1.02701	1	0	1.14974	2	2	0.347637		0.0384458	0.201309
P45974	Ubiquitin carboxyl-terminal hydrolase 5 OS=Homo sapiens GN=USP5 PE=1 SV=2 - [UBP5_HUMAN]	0.772855	1	#REF!							0.772855	1	1	-0.37173			-0.37173
Q86XP3	ATP-dependent RNA helicase DDX42 OS=Homo sapiens GN=DDX42 PE=1 SV=1 - [DDX42_HUMAN]	1.21497	2	30.5239	1.99729	0	1				1.60613	3	2	0.280917	0.998042		0.683586
P11047	Laminin subunit gamma-1 OS=Homo sapiens GN=LAMC1 PE=1 SV=3 - [LAMC1_HUMAN]	0.904216	2	4.12589							0.904216	2	1	-0.145261			-0.145261
P22891	Vitamin K-dependent protein Z OS=Homo sapiens GN=PROZ PE=1 SV=2 - [PROZ_HUMAN]	1.20792	1	#REF!							1.20792	1	1	0.272522			0.272522
Q92841	Probable ATP-dependent RNA helicase DDX17 OS=Homo sapiens GN=DDX17 PE=1 SV=2 - [DDX17_HUMAN]	1.01366	1	#REF!	1.0538	0	1	0.897937	8	12.857	0.988468	10	3	0.0195762	0.0756074	-0.155313	-0.016734
O43847	Nardilysin OS=Homo sapiens GN=NRD1 PE=1 SV=2 - [NRDC_HUMAN]	1.11509	1	#REF!							1.11509	1	1	0.157159			0.157159
O60271	C-Jun-amino-terminal kinase-interacting protein 4 OS=Homo sapiens GN=SPAG9 PE=1 SV=4 - [JIP4_HUMAN]	1.05782	2	21.9574	0.977258	0	1	1.13611	2	0	1.05706	5	3	0.0810955	-0.0331893	0.184102	0.0800611
P02786	Transferrin receptor protein 1 OS=Homo sapiens GN=TFRC PE=1 SV=2 - [TFR1_HUMAN]	0.827319	1	#REF!	0.735749	0	1	0.856414	2	0	0.806494	4	3	-0.273485	-0.442714	-0.223619	-0.310264
O94979	Protein transport protein Sec31A OS=Homo sapiens GN=SEC31A PE=1 SV=3 - [SC31A_HUMAN]	0.921699	4	16.0575							0.921699	4	1	-0.117633			-0.117633
Q99613	Eukaryotic translation initiation factor 3 subunit C OS=Homo sapiens GN=EIF3C PE=1 SV=1 - [EIF3C_HUMAN]	2.42678	1	#REF!	1.1384	90.8488	2	1.33433	5	26.3573	1.63317	8	3	1.27905	0.187005	0.416115	0.707675
P29317	Ephrin type-A receptor 2 OS=Homo sapiens GN=EPHA2 PE=1 SV=2 - [EPHA2_HUMAN]	0.866388	1	#REF!				1.0241	2	0	0.945244	3	2	-0.206916		0.0343578	-0.081241
P26640	Valine--tRNA ligase OS=Homo sapiens GN=VARS PE=1 SV=4 - [SYVC_HUMAN]	0.809965	1	#REF!	1.16216	0	2	0.972264	2	9.04246	0.981464	5	3	-0.304069	0.216812	-0.0405796	-0.0269928
Q9Y678	Coatomer subunit gamma-1 OS=Homo sapiens GN=COPG1 PE=1 SV=1 - [COPG1_HUMAN]	0.936421	1	#REF!	0.973865	0	1	0.95166	1	0	0.953982	3	3	-0.0947711	-0.0382061	-0.071482	-0.0679661
Q6NUP7	Serine/threonine-protein phosphatase 4 regulatory subunit 4 OS=Homo sapiens GN=PPP4R4 PE=1 SV=1 - [PP4R4_HUMAN]	1.51815	1	#REF!	1.00734	0	1				1.26275	2	2	0.602317	0.0105526		0.336566
Q9NRD9	Dual oxidase 1 OS=Homo sapiens GN=DUOX1 PE=1 SV=1 - [DUOX1_HUMAN]	1.83256	1	#REF!							1.83256	1	1	0.873857			0.873857
Q04637	Eukaryotic translation initiation factor 4 gamma 1 OS=Homo sapiens GN=EIF4G1 PE=1 SV=4 - [IF4G1_HUMAN]	0.952672	1	#REF!	1.04706	2.85627	6	0.962349	3	2.28003	0.98736	10	3	-0.0699491	0.066343	-0.0553675	-0.0183519
Q9C0C2	182 kDa tankyrase-1-binding protein OS=Homo sapiens GN=TNKS1BP1 PE=1 SV=4 - [TB182_HUMAN]	1.0098	3	12.8296	0.890343	8.98436	3	1.02604	4	4.85074	0.975393	10	3	0.0140658	-0.167567	0.0370863	-0.0359442
Q6Y7W6	PERQ amino acid-rich with GYF domain-containing protein 2 OS=Homo sapiens GN=GIGYF2 PE=1 SV=1 - [PERQ2_HUMAN]	1.28314	1	#REF!							1.28314	1	1	0.359675			0.359675
P51610	Host cell factor 1 OS=Homo sapiens GN=HCFC1 PE=1 SV=2 - [HCFC1_HUMAN]	0.81418	1	#REF!							0.81418	1	1	-0.29658			-0.29658
P29323	Ephrin type-B receptor 2 OS=Homo sapiens GN=EPHB2 PE=1 SV=5 - [EPHB2_HUMAN]	0.995892	1	#REF!							0.995892	1	1	-0.00593814			-0.00593814
Q15047	Histone-lysine N-methyltransferase SETDB1 OS=Homo sapiens GN=SETDB1 PE=1 SV=1 - [SETB1_HUMAN]	1.15826	1	#REF!							1.15826	1	1	0.211958			0.211958
A6NNT2	Putative uncharacterized protein C16orf96 OS=Homo sapiens GN=C16orf96 PE=5 SV=3 - [CP096_HUMAN]	0.944308	2	15.7015	1.16706	9.23836	3	1.27354	3	5.31843	1.1283	8	3	-0.0826705	0.222876	0.34884	0.174152
Q9NZM1	Myoferlin OS=Homo sapiens GN=MYOF PE=1 SV=1 - [MYOF_HUMAN]	1.4677	1	#REF!	1.06204	0	1	0.92759	3	11.9685	1.15244	5	3	0.553553	0.086837	-0.10844	0.204694
Q99570	Phosphoinositide 3-kinase regulatory subunit 4 OS=Homo sapiens GN=PIK3R4 PE=1 SV=3 - [PI3R4_HUMAN]	1.06344	1	#REF!							1.06344	1	1	0.0887423			0.0887423
P04350	Tubulin beta-4A chain OS=Homo sapiens GN=TUBB4A PE=1 SV=2 - [TBB4A_HUMAN]				0.924093	14.6974	3	0.696558	4	14.2292	0.810325	7	2		-0.113891	-0.521685	-0.303427
Q9BQE3	Tubulin alpha-1C chain OS=Homo sapiens GN=TUBA1C PE=1 SV=1 - [TBA1C_HUMAN]				0.949695	20.8748	33				0.949695	33	1		-0.0744646		-0.0744646
Q562R1	Beta-actin-like protein 2 OS=Homo sapiens GN=ACTBL2 PE=1 SV=2 - [ACTBL_HUMAN]				1.33363	0	1	0.715445	4	1.29754	1.02454	5	2		0.415355	-0.483086	0.0349706
P16403	Histone H1.2 OS=Homo sapiens GN=HIST1H1C PE=1 SV=2 - [H12_HUMAN]				1.11244	0	1	0.888178	9	8.05433	1.00031	10	2		0.153732	-0.171079	0.000448277
P27348	14-3-3 protein theta OS=Homo sapiens GN=YWHAQ PE=1 SV=1 - [1433T_HUMAN]				1.08549	5.97295	3	1.06405	4	2.0288	1.07477	7	2		0.118347	0.0895724	0.104032
Q14152	Eukaryotic translation initiation factor 3 subunit A OS=Homo sapiens GN=EIF3A PE=1 SV=1 - [EIF3A_HUMAN]				1.00095	22.7904	8	1.05986	7	42.846	1.0304	15	2		0.00136886	0.0838704	0.0432093
P13693	Translationally-controlled tumor protein OS=Homo sapiens GN=TPT1 PE=1 SV=1 - [TCTP_HUMAN]				1.04927	10.1009	11	1.02706	7	11.6891	1.03817	18	2		0.0693898	0.0385241	0.0540395
P52565	Rho GDP-dissociation inhibitor 1 OS=Homo sapiens GN=ARHGDIA PE=1 SV=3 - [GDIR1_HUMAN]				1.14932	2.58728	4	0.907667	1	0	1.02849	5	2		0.200776	-0.139765	0.0405303
P60981	Destrin OS=Homo sapiens GN=DSTN PE=1 SV=3 - [DEST_HUMAN]				1.06189	9.81462	5	0.923815	2	0	0.992854	7	2		0.0866379	-0.114324	-0.0103468
P49411	Elongation factor Tu, mitochondrial OS=Homo sapiens GN=TUFM PE=1 SV=2 - [EFTU_HUMAN]				0.843861	20.5834	4	0.953238	4	58.1991	0.89855	8	2		-0.244923	-0.0690913	-0.15433
P06396	Gelsolin OS=Homo sapiens GN=GSN PE=1 SV=1 - [GELS_HUMAN]				1.14287	25.8311	5	1.06458	3	14.5386	1.10372	8	2		0.192662	0.0902819	0.14238
P17096	High mobility group protein HMG-I/HMG-Y OS=Homo sapiens GN=HMGA1 PE=1 SV=3 - [HMGA1_HUMAN]				0.6356	47.1264	4				0.6356	4	1		-0.653809		-0.653809
Q16555	Dihydropyrimidinase-related protein 2 OS=Homo sapiens GN=DPYSL2 PE=1 SV=1 - [DPYL2_HUMAN]				1.094	31.339	8				1.094	8	1		0.12961		0.12961
P13647	Keratin, type II cytoskeletal 5 OS=Homo sapiens GN=KRT5 PE=1 SV=3 - [K2C5_HUMAN]				1.13275	0	1	0.823524	2	7.59587	0.978138	3	2		0.179832	-0.280118	-0.0318906
P51858	Hepatoma-derived growth factor OS=Homo sapiens GN=HDGF PE=1 SV=1 - [HDGF_HUMAN]				1.00897	12.0429	2	1.31596	2	0	1.16246	4	2		0.0128857	0.396112	0.217186
P08134	Rho-related GTP-binding protein RhoC OS=Homo sapiens GN=RHOC PE=1 SV=1 - [RHOC_HUMAN]				1.06134	20.3552	6	1.04315	7	10.3851	1.05225	13	2		0.0858816	0.0609526	0.0734709
P15153	Ras-related C3 botulinum toxin substrate 2 OS=Homo sapiens GN=RAC2 PE=1 SV=1 - [RAC2_HUMAN]				0.922703	46.6793	2				0.922703	2	1		-0.116062		-0.116062
P32119	Peroxiredoxin-2 OS=Homo sapiens GN=PRDX2 PE=1 SV=5 - [PRDX2_HUMAN]				1.01718	1.13567	3	1.11574	4	2.24491	1.06646	7	2		0.0245797	0.158	0.0928318
P07339	Cathepsin D OS=Homo sapiens GN=CTSD PE=1 SV=1 - [CATD_HUMAN]				1.30577	11.8045	3	1.18325	3	15.1806	1.24451	6	2		0.384905	0.242757	0.315581
O00193	Small acidic protein OS=Homo sapiens GN=SMAP PE=1 SV=1 - [SMAP_HUMAN]				0.911699	0	1				0.911699	1	1		-0.13337		-0.13337
P14209	CD99 antigen OS=Homo sapiens GN=CD99 PE=1 SV=1 - [CD99_HUMAN]				1.10251	9.01225	2	1.03828	1	0	1.0704	3	2		0.140792	0.0541966	0.0981439
P20810	Calpastatin OS=Homo sapiens GN=CAST PE=1 SV=4 - [ICAL_HUMAN]				0.688875	7.56489	3	0.877561	2	6.00726	0.783218	5	2		-0.537686	-0.188429	-0.352515
P50502	Hsc70-interacting protein OS=Homo sapiens GN=ST13 PE=1 SV=2 - [F10A1_HUMAN]				1.79338	105.405	2	1.21675	3	1.13537	1.50507	5	2		0.842684	0.28303	0.589826
P05787	Keratin, type II cytoskeletal 8 OS=Homo sapiens GN=KRT8 PE=1 SV=7 - [K2C8_HUMAN]				1.17603	18.8593	2				1.17603	2	1		0.233925		0.233925
P07910	Heterogeneous nuclear ribonucleoproteins C1/C2 OS=Homo sapiens GN=HNRNPC PE=1 SV=4 - [HNRPC_HUMAN]				0.865583	0	1				0.865583	1	1		-0.208256		-0.208256
P62191	26S protease regulatory subunit 4 OS=Homo sapiens GN=PSMC1 PE=1 SV=1 - [PRS4_HUMAN]				1.08849	0	1				1.08849	1	1		0.122334		0.122334
P41250	Glycine--tRNA ligase OS=Homo sapiens GN=GARS PE=1 SV=3 - [SYG_HUMAN]				0.963051	0	1	0.829094	1	0	0.896073	2	2		-0.0543156	-0.270392	-0.158312
P23246	Splicing factor, proline- and glutamine-rich OS=Homo sapiens GN=SFPQ PE=1 SV=2 - [SFPQ_HUMAN]				1.39223	1.35678	3	1.03487	1	0	1.21355	4	2		0.477397	0.049451	0.279234
Q12797	Aspartyl/asparaginyl beta-hydroxylase OS=Homo sapiens GN=ASPH PE=1 SV=3 - [ASPH_HUMAN]				0.72492	76.8832	2	1.28725	3	14.5445	1.00609	5	2		-0.464107	0.364298	0.00875549
Q96AE4	Far upstream element-binding protein 1 OS=Homo sapiens GN=FUBP1 PE=1 SV=3 - [FUBP1_HUMAN]				1.00499	9.86437	2				1.00499	2	1		0.00717623		0.00717623
Q13263	Transcription intermediary factor 1-beta OS=Homo sapiens GN=TRIM28 PE=1 SV=5 - [TIF1B_HUMAN]				1.86569	26.0624	3	0.755593	2	7.27456	1.31064	5	2		0.899712	-0.404319	0.390275
Q9Y608	Leucine-rich repeat flightless-interacting protein 2 OS=Homo sapiens GN=LRRFIP2 PE=1 SV=1 - [LRRF2_HUMAN]				1.14104	0	1				1.14104	1	1		0.190347		0.190347
Q9Y3P9	Rab GTPase-activating protein 1 OS=Homo sapiens GN=RABGAP1 PE=1 SV=3 - [RBGP1_HUMAN]				0.746586	32.4941	2	1.07607	1	0	0.911328	3	2		-0.421619	0.105772	-0.133958
Q5VYK3	Proteasome-associated protein ECM29 homolog OS=Homo sapiens GN=ECM29 PE=1 SV=2 - [ECM29_HUMAN]				0.710344	40.8605	2				0.710344	2	1		-0.49341		-0.49341
Q9H254	Spectrin beta chain, non-erythrocytic 4 OS=Homo sapiens GN=SPTBN4 PE=1 SV=2 - [SPTN4_HUMAN]				1.17366	0	1				1.17366	1	1		0.231017		0.231017
Q14789	Golgin subfamily B member 1 OS=Homo sapiens GN=GOLGB1 PE=1 SV=2 - [GOGB1_HUMAN]				0.840074	34.5946	2				0.840074	2	1		-0.251411		-0.251411
P35268	60S ribosomal protein L22 OS=Homo sapiens GN=RPL22 PE=1 SV=2 - [RL22_HUMAN]				1.13322	0.0931525	3	1.01386	2	0	1.07354	5	2		0.180431	0.0198523	0.102375
P84101	Small EDRK-rich factor 2 OS=Homo sapiens GN=SERF2 PE=1 SV=1 - [SERF2_HUMAN]				1.22858	9.96657	2				1.22858	2	1		0.296992		0.296992
P58546	Myotrophin OS=Homo sapiens GN=MTPN PE=1 SV=2 - [MTPN_HUMAN]				0.707137	0	1				0.707137	1	1		-0.499938		-0.499938
P21291	Cysteine and glycine-rich protein 1 OS=Homo sapiens GN=CSRP1 PE=1 SV=3 - [CSRP1_HUMAN]				0.367449	0	1	0.877889	2	0	0.622669	3	2		-1.44438	-0.18789	-0.683463
P49773	Histidine triad nucleotide-binding protein 1 OS=Homo sapiens GN=HINT1 PE=1 SV=2 - [HINT1_HUMAN]				0.974369	0	1	0.984798	1	0	0.979584	2	2		-0.0374592	-0.0221006	-0.0297595
O95994	Anterior gradient protein 2 homolog OS=Homo sapiens GN=AGR2 PE=1 SV=1 - [AGR2_HUMAN]				1.25815	0	1	1.46974	3	14.4334	1.36394	4	2		0.331302	0.555561	0.447784
P00387	NADH-cytochrome b5 reductase 3 OS=Homo sapiens GN=CYB5R3 PE=1 SV=3 - [NB5R3_HUMAN]				1.02453	0	1	1.00975	1	0	1.01714	2	2		0.0349585	0.0139942	0.0245144
Q15005	Signal peptidase complex subunit 2 OS=Homo sapiens GN=SPCS2 PE=1 SV=3 - [SPCS2_HUMAN]				1.02723	0.311975	2	0.844703	2	19.2632	0.935965	4	2		0.0387551	-0.243484	-0.0954733
Q9HB71	Calcyclin-binding protein OS=Homo sapiens GN=CACYBP PE=1 SV=2 - [CYBP_HUMAN]				0.807064	0	1				0.807064	1	1		-0.309245		-0.309245
Q9BQ61	Uncharacterized protein C19orf43 OS=Homo sapiens GN=C19orf43 PE=1 SV=1 - [CS043_HUMAN]				1.04479	0	1				1.04479	1	1		0.0632145		0.0632145
Q9NQ39	Putative 40S ribosomal protein S10-like OS=Homo sapiens GN=RPS10P5 PE=5 SV=1 - [RS10L_HUMAN]				1.11304	0	1				1.11304	1	1		0.154509		0.154509
O95372	Acyl-protein thioesterase 2 OS=Homo sapiens GN=LYPLA2 PE=1 SV=1 - [LYPA2_HUMAN]				0.951552	15.5994	2				0.951552	2	1		-0.071645		-0.071645
Q00765	Receptor expression-enhancing protein 5 OS=Homo sapiens GN=REEP5 PE=1 SV=3 - [REEP5_HUMAN]				0.743678	0	1	0.824766	2	0	0.784222	3	2		-0.42725	-0.277944	-0.350666
Q9Y3F4	Serine-threonine kinase receptor-associated protein OS=Homo sapiens GN=STRAP PE=1 SV=1 - [STRAP_HUMAN]				1.13655	39.1062	3	0.926492	1	0	1.03152	4	2		0.184655	-0.11015	0.0447696
P31689	DnaJ homolog subfamily A member 1 OS=Homo sapiens GN=DNAJA1 PE=1 SV=2 - [DNJA1_HUMAN]				0.416759	2.67145	2	1.29783	3	3.78526	0.857297	5	2		-1.26272	0.376107	-0.222133
Q9Y6A4	UPF0468 protein C16orf80 OS=Homo sapiens GN=C16orf80 PE=1 SV=1 - [CP080_HUMAN]				1.24198	0	1				1.24198	1	1		0.312644		0.312644
Q9Y696	Chloride intracellular channel protein 4 OS=Homo sapiens GN=CLIC4 PE=1 SV=4 - [CLIC4_HUMAN]				1.24897	0	1				1.24897	1	1		0.320737		0.320737
P67775	Serine/threonine-protein phosphatase 2A catalytic subunit alpha isoform OS=Homo sapiens GN=PPP2CA PE=1 SV=1 - [PP2AA_HUMAN]				0.962704	37.0009	4	0.976435	3	6.32231	0.969569	7	2		-0.0548359	-0.0344048	-0.0445842
Q99426	Tubulin-folding cofactor B OS=Homo sapiens GN=TBCB PE=1 SV=2 - [TBCB_HUMAN]				1.17404	5.0002	2				1.17404	2	1		0.231482		0.231482
Q9UHB9	Signal recognition particle subunit SRP68 OS=Homo sapiens GN=SRP68 PE=1 SV=2 - [SRP68_HUMAN]				0.894836	10.6659	2	1.4052	2	29.4087	1.15002	4	2		-0.160304	0.49078	0.20166
O15371	Eukaryotic translation initiation factor 3 subunit D OS=Homo sapiens GN=EIF3D PE=1 SV=1 - [EIF3D_HUMAN]				1.12944	6.0092	2	1.17687	2	15.4656	1.15316	4	2		0.175611	0.234961	0.205591
Q08209	Serine/threonine-protein phosphatase 2B catalytic subunit alpha isoform OS=Homo sapiens GN=PPP3CA PE=1 SV=1 - [PP2BA_HUMAN]				1.07052	0	1				1.07052	1	1		0.0983184		0.0983184
P26639	Threonine--tRNA ligase, cytoplasmic OS=Homo sapiens GN=TARS PE=1 SV=3 - [SYTC_HUMAN]				0.466537	0	1	0.292084	1	0	0.379311	2	2		-1.09994	-1.77554	-1.39855
Q15942	Zyxin OS=Homo sapiens GN=ZYX PE=1 SV=1 - [ZYX_HUMAN]				1.14304	3.78825	3	1.22682	2	25.0737	1.18493	5	2		0.192878	0.294929	0.244806
P45973	Chromobox protein homolog 5 OS=Homo sapiens GN=CBX5 PE=1 SV=1 - [CBX5_HUMAN]				1.00865	0	1				1.00865	1	1		0.0124187		0.0124187
Q16181	Septin-7 OS=Homo sapiens GN=SEPT7 PE=1 SV=2 - [SEPT7_HUMAN]				1.14704	0	1				1.14704	1	1		0.197912		0.197912
Q15428	Splicing factor 3A subunit 2 OS=Homo sapiens GN=SF3A2 PE=1 SV=2 - [SF3A2_HUMAN]				1.25539	23.4713	2	1.18299	1	0	1.21919	3	2		0.328137	0.242433	0.285921
P55010	Eukaryotic translation initiation factor 5 OS=Homo sapiens GN=EIF5 PE=1 SV=2 - [IF5_HUMAN]				0.614711	8.89046	4	0.604553	3	1.82626	0.609632	7	2		-0.70202	-0.726058	-0.713989
P53618	Coatomer subunit beta OS=Homo sapiens GN=COPB1 PE=1 SV=3 - [COPB_HUMAN]				1.0839	6.16717	3	0.971776	3	20.1613	1.02784	6	2		0.116234	-0.0413048	0.0396139
Q7L1Q6	Basic leucine zipper and W2 domain-containing protein 1 OS=Homo sapiens GN=BZW1 PE=1 SV=1 - [BZW1_HUMAN]				0.992767	35.9114	2	1.12737	2	5.11761	1.06007	4	2		-0.010473	0.172964	0.084159
O00625	Pirin OS=Homo sapiens GN=PIR PE=1 SV=1 - [PIR_HUMAN]				1.08373	0	1				1.08373	1	1		0.116002		0.116002
Q13751	Laminin subunit beta-3 OS=Homo sapiens GN=LAMB3 PE=1 SV=1 - [LAMB3_HUMAN]				0.711414	0	1	0.758153	1	0	0.734783	2	2		-0.491239	-0.39944	-0.444609
P28838	Cytosol aminopeptidase OS=Homo sapiens GN=LAP3 PE=1 SV=3 - [AMPL_HUMAN]				1.36855	0	1				1.36855	1	1		0.45265		0.45265
Q15437	Protein transport protein Sec23B OS=Homo sapiens GN=SEC23B PE=1 SV=2 - [SC23B_HUMAN]				1.30342	0	1				1.30342	1	1		0.382297		0.382297
P41091	Eukaryotic translation initiation factor 2 subunit 3 OS=Homo sapiens GN=EIF2S3 PE=1 SV=3 - [IF2G_HUMAN]				0.728037	0	1				0.728037	1	1		-0.457916		-0.457916
O60282	Kinesin heavy chain isoform 5C OS=Homo sapiens GN=KIF5C PE=1 SV=1 - [KIF5C_HUMAN]				0.853839	0	1	1.06251	1	0	0.958174	2	2		-0.227964	0.0874735	-0.0616411
Q8WUM4	Programmed cell death 6-interacting protein OS=Homo sapiens GN=PDCD6IP PE=1 SV=1 - [PDC6I_HUMAN]				1.02945	18.2087	2	0.599607	1	0	0.814527	3	2		0.0418687	-0.737911	-0.295966
O14787	Transportin-2 OS=Homo sapiens GN=TNPO2 PE=1 SV=3 - [TNPO2_HUMAN]				1.09183	5.66338	3	0.906645	2	14.0303	0.999239	5	2		0.126753	-0.141391	-0.00109774
P14868	Aspartate--tRNA ligase, cytoplasmic OS=Homo sapiens GN=DARS PE=1 SV=2 - [SYDC_HUMAN]				1.11857	0	1	1.11714	1	0	1.11785	2	2		0.161652	0.159804	0.160728
P33991	DNA replication licensing factor MCM4 OS=Homo sapiens GN=MCM4 PE=1 SV=5 - [MCM4_HUMAN]				1.06642	0	1				1.06642	1	1		0.092769		0.092769
Q9Y4K1	Absent in melanoma 1 protein OS=Homo sapiens GN=AIM1 PE=1 SV=3 - [AIM1_HUMAN]				0.871832	0	1				0.871832	1	1		-0.197878		-0.197878
Q8TF05	Serine/threonine-protein phosphatase 4 regulatory subunit 1 OS=Homo sapiens GN=PPP4R1 PE=1 SV=1 - [PP4R1_HUMAN]				1.16775	0	1				1.16775	1	1		0.223736		0.223736
Q9UKV3	Apoptotic chromatin condensation inducer in the nucleus OS=Homo sapiens GN=ACIN1 PE=1 SV=2 - [ACINU_HUMAN]				1.03488	25.9801	2				1.03488	2	1		0.0494677		0.0494677
O43143	Putative pre-mRNA-splicing factor ATP-dependent RNA helicase DHX15 OS=Homo sapiens GN=DHX15 PE=1 SV=2 - [DHX15_HUMAN]				0.956815	3.75462	2	1.40398	1	0	1.1804	3	2		-0.063688	0.48952	0.239271
Q9Y4B4	Helicase ARIP4 OS=Homo sapiens GN=RAD54L2 PE=1 SV=4 - [ARIP4_HUMAN]				0.899467	6.70176	2				0.899467	2	1		-0.152857		-0.152857
Q8NFC6	Biorientation of chromosomes in cell division protein 1-like 1 OS=Homo sapiens GN=BOD1L1 PE=1 SV=2 - [BD1L1_HUMAN]				0.943696	0	1				0.943696	1	1		-0.0836061		-0.0836061
P49458	Signal recognition particle 9 kDa protein OS=Homo sapiens GN=SRP9 PE=1 SV=2 - [SRP09_HUMAN]				0.670647	0	1				0.670647	1	1		-0.576374		-0.576374
P60468	Protein transport protein Sec61 subunit beta OS=Homo sapiens GN=SEC61B PE=1 SV=2 - [SC61B_HUMAN]				0.852577	0	1				0.852577	1	1		-0.230097		-0.230097
P05204	Non-histone chromosomal protein HMG-17 OS=Homo sapiens GN=HMGN2 PE=1 SV=3 - [HMGN2_HUMAN]				1.01581	0	1				1.01581	1	1		0.0226282		0.0226282
P63167	Dynein light chain 1, cytoplasmic OS=Homo sapiens GN=DYNLL1 PE=1 SV=1 - [DYL1_HUMAN]				0.986976	0	1	0.408957	1	0	0.697967	2	2		-0.0189137	-1.28998	-0.51877
Q99584	Protein S100-A13 OS=Homo sapiens GN=S100A13 PE=1 SV=1 - [S10AD_HUMAN]				0.956963	0	2	1.03186	4	6.43226	0.99441	6	2		-0.063465	0.0452422	-0.00808775
Q9H2H8	Peptidyl-prolyl cis-trans isomerase-like 3 OS=Homo sapiens GN=PPIL3 PE=1 SV=1 - [PPIL3_HUMAN]				1.16978	0	1				1.16978	1	1		0.226232		0.226232
O60783	28S ribosomal protein S14, mitochondrial OS=Homo sapiens GN=MRPS14 PE=1 SV=1 - [RT14_HUMAN]				0.953615	0	1				0.953615	1	1		-0.0685212		-0.0685212
P42677	40S ribosomal protein S27 OS=Homo sapiens GN=RPS27 PE=1 SV=3 - [RS27_HUMAN]				1.072	0	1				1.072	1	1		0.100307		0.100307
Q9Y3E5	Peptidyl-tRNA hydrolase 2, mitochondrial OS=Homo sapiens GN=PTRH2 PE=1 SV=1 - [PTH2_HUMAN]				0.920337	0	1				0.920337	1	1		-0.119765		-0.119765
P62888	60S ribosomal protein L30 OS=Homo sapiens GN=RPL30 PE=1 SV=2 - [RL30_HUMAN]				1.00242	0	1	1.05639	3	6.16414	1.0294	4	2		0.00348193	0.0791434	0.0418086
Q9H773	dCTP pyrophosphatase 1 OS=Homo sapiens GN=DCTPP1 PE=1 SV=1 - [DCTP1_HUMAN]				1.20947	0	1				1.20947	1	1		0.274371		0.274371
P10768	S-formylglutathione hydrolase OS=Homo sapiens GN=ESD PE=1 SV=2 - [ESTD_HUMAN]				1.00422	0	2				1.00422	2	1		0.00607133		0.00607133
P38117	Electron transfer flavoprotein subunit beta OS=Homo sapiens GN=ETFB PE=1 SV=3 - [ETFB_HUMAN]				1.04684	0	1				1.04684	1	1		0.0660462		0.0660462
P36405	ADP-ribosylation factor-like protein 3 OS=Homo sapiens GN=ARL3 PE=1 SV=2 - [ARL3_HUMAN]				0.912733	0	1				0.912733	1	1		-0.131736		-0.131736
P61289	Proteasome activator complex subunit 3 OS=Homo sapiens GN=PSME3 PE=1 SV=1 - [PSME3_HUMAN]				0.784955	0	1	0.790417	1	0	0.787686	2	2		-0.349317	-0.339314	-0.344307
P52788	Spermine synthase OS=Homo sapiens GN=SMS PE=1 SV=2 - [SPSY_HUMAN]				0.689275	0	2				0.689275	2	1		-0.536849		-0.536849
P51148	Ras-related protein Rab-5C OS=Homo sapiens GN=RAB5C PE=1 SV=2 - [RAB5C_HUMAN]				1.00373	7.65283	3	1.17796	2	18.1567	1.09084	5	2		0.00537036	0.236289	0.125445
O15372	Eukaryotic translation initiation factor 3 subunit H OS=Homo sapiens GN=EIF3H PE=1 SV=1 - [EIF3H_HUMAN]				0.989432	0	2				0.989432	2	1		-0.0153282		-0.0153282
O14602	Eukaryotic translation initiation factor 1A, Y-chromosomal OS=Homo sapiens GN=EIF1AY PE=1 SV=4 - [IF1AY_HUMAN]				0.967115	0	2				0.967115	2	1		-0.0482405		-0.0482405
Q9UQ80	Proliferation-associated protein 2G4 OS=Homo sapiens GN=PA2G4 PE=1 SV=3 - [PA2G4_HUMAN]				1.04089	13.982	4	0.900638	3	14.501	0.970762	7	2		0.0578123	-0.15098	-0.0428102
Q15006	ER membrane protein complex subunit 2 OS=Homo sapiens GN=EMC2 PE=1 SV=1 - [EMC2_HUMAN]				0.743246	0	1	1.03338	1	0	0.888314	2	2		-0.428089	0.0473727	-0.170859
O75828	Carbonyl reductase [NADPH] 3 OS=Homo sapiens GN=CBR3 PE=1 SV=3 - [CBR3_HUMAN]				1.39702	0	1				1.39702	1	1		0.482356		0.482356
P30048	Thioredoxin-dependent peroxide reductase, mitochondrial OS=Homo sapiens GN=PRDX3 PE=1 SV=3 - [PRDX3_HUMAN]				0.937713	0	1				0.937713	1	1		-0.0927824		-0.0927824
Q9GZY8	Mitochondrial fission factor OS=Homo sapiens GN=MFF PE=1 SV=1 - [MFF_HUMAN]				2.31252	0	1				2.31252	1	1		1.20947		1.20947
Q16270	Insulin-like growth factor-binding protein 7 OS=Homo sapiens GN=IGFBP7 PE=1 SV=1 - [IBP7_HUMAN]				0.842263	0	1				0.842263	1	1		-0.247658		-0.247658
Q00534	Cyclin-dependent kinase 6 OS=Homo sapiens GN=CDK6 PE=1 SV=1 - [CDK6_HUMAN]				0.434073	0	1	0.410929	4	8.94198	0.422501	5	2		-1.20399	-1.28304	-1.24297
Q9HA64	Ketosamine-3-kinase OS=Homo sapiens GN=FN3KRP PE=1 SV=2 - [KT3K_HUMAN]				1.31036	0	1				1.31036	1	1		0.389965		0.389965
O43617	Trafficking protein particle complex subunit 3 OS=Homo sapiens GN=TRAPPC3 PE=1 SV=1 - [TPPC3_HUMAN]				0.856317	0	1				0.856317	1	1		-0.223784		-0.223784
A6NIZ1	Ras-related protein Rap-1b-like protein OS=Homo sapiens PE=2 SV=1 - [RP1BL_HUMAN]				1.01456	0	1	0.821287	1	0	0.917924	2	2		0.0208562	-0.284042	-0.123553
O95721	Synaptosomal-associated protein 29 OS=Homo sapiens GN=SNAP29 PE=1 SV=1 - [SNP29_HUMAN]				0.409407	0	1	0.69327	1	0	0.551338	2	2		-1.28839	-0.528511	-0.85899
Q9NYL9	Tropomodulin-3 OS=Homo sapiens GN=TMOD3 PE=1 SV=1 - [TMOD3_HUMAN]				0.696708	0	1				0.696708	1	1		-0.521374		-0.521374
Q9UNE7	E3 ubiquitin-protein ligase CHIP OS=Homo sapiens GN=STUB1 PE=1 SV=2 - [CHIP_HUMAN]				1.41404	27.0289	2				1.41404	2	1		0.499826		0.499826
Q15654	Thyroid receptor-interacting protein 6 OS=Homo sapiens GN=TRIP6 PE=1 SV=3 - [TRIP6_HUMAN]				1.26648	0	1				1.26648	1	1		0.340826		0.340826
P31942	Heterogeneous nuclear ribonucleoprotein H3 OS=Homo sapiens GN=HNRNPH3 PE=1 SV=2 - [HNRH3_HUMAN]				0.848986	16.4446	2	1.06264	1	0	0.955812	3	2		-0.236187	0.08765	-0.065201
P62491	Ras-related protein Rab-11A OS=Homo sapiens GN=RAB11A PE=1 SV=3 - [RB11A_HUMAN]				1.13973	0	2				1.13973	2	1		0.188686		0.188686
Q8N6T3	ADP-ribosylation factor GTPase-activating protein 1 OS=Homo sapiens GN=ARFGAP1 PE=1 SV=2 - [ARFG1_HUMAN]				1.01176	0	1				1.01176	1	1		0.0168698		0.0168698
Q96CX2	BTB/POZ domain-containing protein KCTD12 OS=Homo sapiens GN=KCTD12 PE=1 SV=1 - [KCD12_HUMAN]				0.89041	0	1				0.89041	1	1		-0.167458		-0.167458
P17980	26S protease regulatory subunit 6A OS=Homo sapiens GN=PSMC3 PE=1 SV=3 - [PRS6A_HUMAN]				0.764385	0	1	0.540591	2	17.1741	0.652488	3	2		-0.387628	-0.88739	-0.615977
Q9UGI8	Testin OS=Homo sapiens GN=TES PE=1 SV=1 - [TES_HUMAN]				1.03157	0	2	1.21069	3	15.2064	1.12113	5	2		0.0448393	0.275829	0.164952
Q99961	Endophilin-A2 OS=Homo sapiens GN=SH3GL1 PE=1 SV=1 - [SH3G1_HUMAN]				0.780424	0	1	0.819321	1	0	0.799873	2	2		-0.357671	-0.287498	-0.322158
Q07352	Zinc finger protein 36, C3H1 type-like 1 OS=Homo sapiens GN=ZFP36L1 PE=1 SV=1 - [TISB_HUMAN]				1.29414	0	1				1.29414	1	1		0.371997		0.371997
P06730	Eukaryotic translation initiation factor 4E OS=Homo sapiens GN=EIF4E PE=1 SV=2 - [IF4E_HUMAN]				0.939509	0	2				0.939509	2	1		-0.0900213		-0.0900213
Q12765	Secernin-1 OS=Homo sapiens GN=SCRN1 PE=1 SV=2 - [SCRN1_HUMAN]				0.667698	0	1	0.507398	1	0	0.587548	2	2		-0.582733	-0.97881	-0.767221
P36873	Serine/threonine-protein phosphatase PP1-gamma catalytic subunit OS=Homo sapiens GN=PPP1CC PE=1 SV=1 - [PP1G_HUMAN]				1.48835	0	1	1.11007	2	76.6366	1.29921	3	2		0.573717	0.150654	0.377638
P13747	HLA class I histocompatibility antigen, alpha chain E OS=Homo sapiens GN=HLA-E PE=1 SV=3 - [HLAE_HUMAN]				1.38469	0	1				1.38469	1	1		0.469559		0.469559
P09497	Clathrin light chain B OS=Homo sapiens GN=CLTB PE=1 SV=1 - [CLCB_HUMAN]				0.894977	0	1	1.1182	1	0	1.00659	2	2		-0.160078	0.161179	0.00947464
Q9H0W5	Coiled-coil domain-containing protein 8 OS=Homo sapiens GN=CCDC8 PE=1 SV=2 - [CCDC8_HUMAN]				1.22993	0	1				1.22993	1	1		0.298578		0.298578
P48444	Coatomer subunit delta OS=Homo sapiens GN=ARCN1 PE=1 SV=1 - [COPD_HUMAN]				1.0443	0	1	0.94464	1	0	0.994468	2	2		0.0625311	-0.0821638	-0.00800309
P25942	Tumor necrosis factor receptor superfamily member 5 OS=Homo sapiens GN=CD40 PE=1 SV=1 - [TNR5_HUMAN]				7.01768	0	1				7.01768	1	1		2.81099		2.81099
P22102	Trifunctional purine biosynthetic protein adenosine-3 OS=Homo sapiens GN=GART PE=1 SV=1 - [PUR2_HUMAN]				1.11457	0	1				1.11457	1	1		0.156485		0.156485
Q9NQC3	Reticulon-4 OS=Homo sapiens GN=RTN4 PE=1 SV=2 - [RTN4_HUMAN]				1.13295	9.16253	3	1.3225	1	0	1.22772	4	2		0.180081	0.403269	0.295986
Q6P9B6	TLD domain-containing protein KIAA1609 OS=Homo sapiens GN=KIAA1609 PE=1 SV=2 - [K1609_HUMAN]				0.695182	0	1	0.784268	2	11.5396	0.739725	3	2		-0.524537	-0.350581	-0.434939
Q6NZI2	Polymerase I and transcript release factor OS=Homo sapiens GN=PTRF PE=1 SV=1 - [PTRF_HUMAN]				3.47616	0	2				3.47616	2	1		1.79749		1.79749
O14744	Protein arginine N-methyltransferase 5 OS=Homo sapiens GN=PRMT5 PE=1 SV=4 - [ANM5_HUMAN]				1.18347	0	1	0.927428	3	1.28699	1.05545	4	2		0.243024	-0.108693	0.0778572
Q9NUQ3	Gamma-taxilin OS=Homo sapiens GN=TXLNG PE=1 SV=2 - [TXLNG_HUMAN]				1.16286	0	1				1.16286	1	1		0.217675		0.217675
O15131	Importin subunit alpha-6 OS=Homo sapiens GN=KPNA5 PE=1 SV=2 - [IMA5_HUMAN]				1.04199	10.931	2	0.794624	6	15.1356	0.918305	8	2		0.0593364	-0.331655	-0.122954
Q5JTD0	Tight junction-associated protein 1 OS=Homo sapiens GN=TJAP1 PE=1 SV=1 - [TJAP1_HUMAN]				0.995676	0	1				0.995676	1	1		-0.00625238		-0.00625238
P07602	Proactivator polypeptide OS=Homo sapiens GN=PSAP PE=1 SV=2 - [SAP_HUMAN]				1.22763	0	1	1.04088	3	9.83283	1.13426	4	2		0.295878	0.0578079	0.181748
O00273	DNA fragmentation factor subunit alpha OS=Homo sapiens GN=DFFA PE=1 SV=1 - [DFFA_HUMAN]				1.45783	0	1				1.45783	1	1		0.543826		0.543826
Q15181	Inorganic pyrophosphatase OS=Homo sapiens GN=PPA1 PE=1 SV=2 - [IPYR_HUMAN]				1.01111	0	1				1.01111	1	1		0.0159398		0.0159398
Q99459	Cell division cycle 5-like protein OS=Homo sapiens GN=CDC5L PE=1 SV=2 - [CDC5L_HUMAN]				0.591061	0	1	0.521254	1	0	0.556157	2	2		-0.758621	-0.939942	-0.846435
O00499	Myc box-dependent-interacting protein 1 OS=Homo sapiens GN=BIN1 PE=1 SV=1 - [BIN1_HUMAN]				1.16698	0	1				1.16698	1	1		0.22278		0.22278
P46063	ATP-dependent DNA helicase Q1 OS=Homo sapiens GN=RECQL PE=1 SV=3 - [RECQ1_HUMAN]				4.8701	0	1				4.8701	1	1		2.28395		2.28395
Q8N6H7	ADP-ribosylation factor GTPase-activating protein 2 OS=Homo sapiens GN=ARFGAP2 PE=1 SV=1 - [ARFG2_HUMAN]				1.5693	0	1	1.37753	1	0	1.47341	2	2		0.650117	0.462083	0.559161
P18564	Integrin beta-6 OS=Homo sapiens GN=ITGB6 PE=1 SV=2 - [ITB6_HUMAN]				1.17187	0	1				1.17187	1	1		0.228812		0.228812
Q9UBS4	DnaJ homolog subfamily B member 11 OS=Homo sapiens GN=DNAJB11 PE=1 SV=1 - [DJB11_HUMAN]				1.07251	0	1				1.07251	1	1		0.100998		0.100998
P17858	6-phosphofructokinase, liver type OS=Homo sapiens GN=PFKL PE=1 SV=6 - [K6PL_HUMAN]				0.835245	0	1	0.982175	1	0	0.90871	2	2		-0.259728	-0.0259473	-0.138108
O76003	Glutaredoxin-3 OS=Homo sapiens GN=GLRX3 PE=1 SV=2 - [GLRX3_HUMAN]				0.999692	0	1				0.999692	1	1		-0.00044433		-0.00044433
O43734	Adapter protein CIKS OS=Homo sapiens GN=TRAF3IP2 PE=1 SV=3 - [CIKS_HUMAN]				1.16966	0	1				1.16966	1	1		0.226088		0.226088
Q9Y5X1	Sorting nexin-9 OS=Homo sapiens GN=SNX9 PE=1 SV=1 - [SNX9_HUMAN]				0.732843	0	1				0.732843	1	1		-0.448425		-0.448425
Q5T653	39S ribosomal protein L2, mitochondrial OS=Homo sapiens GN=MRPL2 PE=1 SV=2 - [RM02_HUMAN]				0.696174	0	1				0.696174	1	1		-0.52248		-0.52248
P13473	Lysosome-associated membrane glycoprotein 2 OS=Homo sapiens GN=LAMP2 PE=1 SV=2 - [LAMP2_HUMAN]				1.19505	0	1	1.21543	1	0	1.20524	2	2		0.257067	0.281461	0.269316
O95817	BAG family molecular chaperone regulator 3 OS=Homo sapiens GN=BAG3 PE=1 SV=3 - [BAG3_HUMAN]				1.12553	0	1				1.12553	1	1		0.170606		0.170606
P30566	Adenylosuccinate lyase OS=Homo sapiens GN=ADSL PE=1 SV=2 - [PUR8_HUMAN]				0.876401	0	1				0.876401	1	1		-0.190336		-0.190336
P57772	Selenocysteine-specific elongation factor OS=Homo sapiens GN=EEFSEC PE=1 SV=4 - [SELB_HUMAN]				1.0866	0	1				1.0866	1	1		0.119819		0.119819
Q07960	Rho GTPase-activating protein 1 OS=Homo sapiens GN=ARHGAP1 PE=1 SV=1 - [RHG01_HUMAN]				1.12033	0	1				1.12033	1	1		0.163926		0.163926
Q14247	Src substrate cortactin OS=Homo sapiens GN=CTTN PE=1 SV=2 - [SRC8_HUMAN]				0.870079	0	1				0.870079	1	1		-0.200782		-0.200782
P20042	Eukaryotic translation initiation factor 2 subunit 2 OS=Homo sapiens GN=EIF2S2 PE=1 SV=2 - [IF2B_HUMAN]				0.952626	0	1				0.952626	1	1		-0.0700176		-0.0700176
P55060	Exportin-2 OS=Homo sapiens GN=CSE1L PE=1 SV=3 - [XPO2_HUMAN]				1.1211	0	1	0.979599	3	20.6925	1.05035	4	2		0.164916	-0.0297361	0.0708703
P05455	Lupus La protein OS=Homo sapiens GN=SSB PE=1 SV=2 - [LA_HUMAN]				0.90414	0	1				0.90414	1	1		-0.145381		-0.145381
P55084	Trifunctional enzyme subunit beta, mitochondrial OS=Homo sapiens GN=HADHB PE=1 SV=3 - [ECHB_HUMAN]				1.1533	0	1				1.1533	1	1		0.205765		0.205765
P16435	NADPH--cytochrome P450 reductase OS=Homo sapiens GN=POR PE=1 SV=2 - [NCPR_HUMAN]				2.69368	0	1				2.69368	1	1		1.42958		1.42958
Q9NSD9	Phenylalanine--tRNA ligase beta subunit OS=Homo sapiens GN=FARSB PE=1 SV=3 - [SYFB_HUMAN]				1.02899	0	1				1.02899	1	1		0.041234		0.041234
P17844	Probable ATP-dependent RNA helicase DDX5 OS=Homo sapiens GN=DDX5 PE=1 SV=1 - [DDX5_HUMAN]				0.867722	0	2				0.867722	2	1		-0.204696		-0.204696
O75533	Splicing factor 3B subunit 1 OS=Homo sapiens GN=SF3B1 PE=1 SV=3 - [SF3B1_HUMAN]				1.58916	0	1				1.58916	1	1		0.668266		0.668266
O00461	Golgi integral membrane protein 4 OS=Homo sapiens GN=GOLIM4 PE=1 SV=1 - [GOLI4_HUMAN]				1.60996	0	1				1.60996	1	1		0.687023		0.687023
O00515	Ladinin-1 OS=Homo sapiens GN=LAD1 PE=1 SV=2 - [LAD1_HUMAN]				0.921056	0	1	0.972566	1	0	0.946811	2	2		-0.118638	-0.0401318	-0.0788512
Q8N8S7	Protein enabled homolog OS=Homo sapiens GN=ENAH PE=1 SV=2 - [ENAH_HUMAN]				0.982068	0	1				0.982068	1	1		-0.0261048		-0.0261048
O43747	AP-1 complex subunit gamma-1 OS=Homo sapiens GN=AP1G1 PE=1 SV=5 - [AP1G1_HUMAN]				1.12435	0	1	0.943584	1	0	1.03396	2	2		0.169085	-0.083777	0.0481869
Q8N163	DBIRD complex subunit KIAA1967 OS=Homo sapiens GN=KIAA1967 PE=1 SV=2 - [K1967_HUMAN]				1.48174	0	1				1.48174	1	1		0.567289		0.567289
Q9NQW7	Xaa-Pro aminopeptidase 1 OS=Homo sapiens GN=XPNPEP1 PE=1 SV=3 - [XPP1_HUMAN]				1.05881	0	1				1.05881	1	1		0.0824439		0.0824439
Q9NY33	Dipeptidyl peptidase 3 OS=Homo sapiens GN=DPP3 PE=1 SV=2 - [DPP3_HUMAN]				1.05393	0	1				1.05393	1	1		0.0757734		0.0757734
Q9Y263	Phospholipase A-2-activating protein OS=Homo sapiens GN=PLAA PE=1 SV=2 - [PLAP_HUMAN]				1.08532	0	1				1.08532	1	1		0.118115		0.118115
P56192	Methionine--tRNA ligase, cytoplasmic OS=Homo sapiens GN=MARS PE=1 SV=2 - [SYMC_HUMAN]				1.01546	0	1				1.01546	1	1		0.0221331		0.0221331
Q9UP95	Solute carrier family 12 member 4 OS=Homo sapiens GN=SLC12A4 PE=1 SV=2 - [S12A4_HUMAN]				0.67081	0	1				0.67081	1	1		-0.576023		-0.576023
Q01970	1-phosphatidylinositol 4,5-bisphosphate phosphodiesterase beta-3 OS=Homo sapiens GN=PLCB3 PE=1 SV=2 - [PLCB3_HUMAN]				2.02018	0	1				2.02018	1	1		1.01448		1.01448
O15118	Niemann-Pick C1 protein OS=Homo sapiens GN=NPC1 PE=1 SV=2 - [NPC1_HUMAN]				0.954917	0	1				0.954917	1	1		-0.0665533		-0.0665533
P21399	Cytoplasmic aconitate hydratase OS=Homo sapiens GN=ACO1 PE=1 SV=3 - [ACOC_HUMAN]				0.738823	0	1				0.738823	1	1		-0.436699		-0.436699
Q8NDT2	Putative RNA-binding protein 15B OS=Homo sapiens GN=RBM15B PE=1 SV=3 - [RB15B_HUMAN]				0.985686	0	1				0.985686	1	1		-0.0208002		-0.0208002
P16615	Sarcoplasmic/endoplasmic reticulum calcium ATPase 2 OS=Homo sapiens GN=ATP2A2 PE=1 SV=1 - [AT2A2_HUMAN]				0.956259	0	1				0.956259	1	1		-0.064526		-0.064526
Q14839	Chromodomain-helicase-DNA-binding protein 4 OS=Homo sapiens GN=CHD4 PE=1 SV=2 - [CHD4_HUMAN]				1.26693	0	1	1.16493	2	0	1.21593	3	2		0.341337	0.220246	0.282062
Q5TAH2	Sodium/hydrogen exchanger 11 OS=Homo sapiens GN=SLC9C2 PE=2 SV=1 - [SL9C2_HUMAN]				0.843415	0	1				0.843415	1	1		-0.245686		-0.245686
Q9Y5F7	Protocadherin gamma-C4 OS=Homo sapiens GN=PCDHGC4 PE=2 SV=1 - [PCDGL_HUMAN]				1.06231	0	1				1.06231	1	1		0.0872008		0.0872008
P26006	Integrin alpha-3 OS=Homo sapiens GN=ITGA3 PE=1 SV=5 - [ITA3_HUMAN]				1.05995	0	1				1.05995	1	1		0.0839938		0.0839938
Q9UQ35	Serine/arginine repetitive matrix protein 2 OS=Homo sapiens GN=SRRM2 PE=1 SV=2 - [SRRM2_HUMAN]				1.96129	0	1				1.96129	1	1		0.9718		0.9718
Q13885	Tubulin beta-2A chain OS=Homo sapiens GN=TUBB2A PE=1 SV=1 - [TBB2A_HUMAN]				0.906529	0	1	1.43315	1	0	1.16984	2	2		-0.141575	0.519185	0.226308
P35241	Radixin OS=Homo sapiens GN=RDX PE=1 SV=1 - [RADI_HUMAN]				0.979341	0	1	0.732236	2	0	0.855789	3	2		-0.030117	-0.449619	-0.224674
P62910	60S ribosomal protein L32 OS=Homo sapiens GN=RPL32 PE=1 SV=2 - [RL32_HUMAN]				1.10495	22.6918	5	1.07457	5	11.3319	1.08976	10	2		0.143975	0.103759	0.124007
Q13162	Peroxiredoxin-4 OS=Homo sapiens GN=PRDX4 PE=1 SV=1 - [PRDX4_HUMAN]				0.838634	0	1				0.838634	1	1		-0.253887		-0.253887
Q01469	Fatty acid-binding protein, epidermal OS=Homo sapiens GN=FABP5 PE=1 SV=3 - [FABP5_HUMAN]				0.941466	11.2278	4				0.941466	4	1		-0.0870184		-0.0870184
P16152	Carbonyl reductase [NADPH] 1 OS=Homo sapiens GN=CBR1 PE=1 SV=3 - [CBR1_HUMAN]				0.866678	17.869	3				0.866678	3	1		-0.206432		-0.206432
Q15417	Calponin-3 OS=Homo sapiens GN=CNN3 PE=1 SV=1 - [CNN3_HUMAN]				1.28381	0	1	0.907446	1	0	1.09563	2	2		0.360432	-0.140116	0.131758
P12236	ADP/ATP translocase 3 OS=Homo sapiens GN=SLC25A6 PE=1 SV=4 - [ADT3_HUMAN]				1.26094	44.7134	2	1.00504	2	2.9431	1.13299	4	2		0.334503	0.0072475	0.180135
Q86T65	Disheveled-associated activator of morphogenesis 2 OS=Homo sapiens GN=DAAM2 PE=2 SV=3 - [DAAM2_HUMAN]				1.22577	0	1				1.22577	1	1		0.293684		0.293684
Q13838	Spliceosome RNA helicase DDX39B OS=Homo sapiens GN=DDX39B PE=1 SV=1 - [DX39B_HUMAN]				1.10708	0	1	1.2686	2	40.2472	1.18784	3	2		0.146762	0.343237	0.248341
P49257	Protein ERGIC-53 OS=Homo sapiens GN=LMAN1 PE=1 SV=2 - [LMAN1_HUMAN]				1.04565	0.0146955	2				1.04565	2	1		0.0644033		0.0644033
P62979	Ubiquitin-40S ribosomal protein S27a OS=Homo sapiens GN=RPS27A PE=1 SV=2 - [RS27A_HUMAN]				1.04214	0	1	0.759632	1	0	0.900887	2	2		0.0595522	-0.396627	-0.150581
Q9NR19	Acetyl-coenzyme A synthetase, cytoplasmic OS=Homo sapiens GN=ACSS2 PE=1 SV=1 - [ACSA_HUMAN]				1.02842	0	1				1.02842	1	1		0.0404276		0.0404276
O14983	Sarcoplasmic/endoplasmic reticulum calcium ATPase 1 OS=Homo sapiens GN=ATP2A1 PE=1 SV=1 - [AT2A1_HUMAN]				1.01448	11.1928	2				1.01448	2	1		0.0207352		0.0207352
Q99714	3-hydroxyacyl-CoA dehydrogenase type-2 OS=Homo sapiens GN=HSD17B10 PE=1 SV=3 - [HCD2_HUMAN]				1.01096	0	1				1.01096	1	1		0.0157213		0.0157213
Q12931	Heat shock protein 75 kDa, mitochondrial OS=Homo sapiens GN=TRAP1 PE=1 SV=3 - [TRAP1_HUMAN]				0.996326	0	1				0.996326	1	1		-0.00531094		-0.00531094
P38919	Eukaryotic initiation factor 4A-III OS=Homo sapiens GN=EIF4A3 PE=1 SV=4 - [IF4A3_HUMAN]				0.947224	0	1				0.947224	1	1		-0.0782217		-0.0782217
Q9BRA2	Thioredoxin domain-containing protein 17 OS=Homo sapiens GN=TXNDC17 PE=1 SV=1 - [TXD17_HUMAN]				0.93657	23.3081	2				0.93657	2	1		-0.094542		-0.094542
O75396	Vesicle-trafficking protein SEC22b OS=Homo sapiens GN=SEC22B PE=1 SV=4 - [SC22B_HUMAN]				0.931011	0	1				0.931011	1	1		-0.10313		-0.10313
Q07021	Complement component 1 Q subcomponent-binding protein, mitochondrial OS=Homo sapiens GN=C1QBP PE=1 SV=1 - [C1QBP_HUMAN]				0.923218	10.1883	3	0.896037	1	0	0.909628	4	2		-0.115256	-0.15837	-0.136652
P61160	Actin-related protein 2 OS=Homo sapiens GN=ACTR2 PE=1 SV=1 - [ARP2_HUMAN]				0.89749	0	1				0.89749	1	1		-0.156032		-0.156032
O14979	Heterogeneous nuclear ribonucleoprotein D-like OS=Homo sapiens GN=HNRPDL PE=1 SV=3 - [HNRDL_HUMAN]				0.800623	13.137	2				0.800623	2	1		-0.320805		-0.320805
P59998	Actin-related protein 2/3 complex subunit 4 OS=Homo sapiens GN=ARPC4 PE=1 SV=3 - [ARPC4_HUMAN]				0.775043	0	1				0.775043	1	1		-0.367652		-0.367652
P21796	Voltage-dependent anion-selective channel protein 1 OS=Homo sapiens GN=VDAC1 PE=1 SV=2 - [VDAC1_HUMAN]				0.756568	0	1				0.756568	1	1		-0.402459		-0.402459
Q13765	Nascent polypeptide-associated complex subunit alpha OS=Homo sapiens GN=NACA PE=1 SV=1 - [NACA_HUMAN]				0.730033	26.2114	2				0.730033	2	1		-0.453967		-0.453967
Q9BZH6	WD repeat-containing protein 11 OS=Homo sapiens GN=WDR11 PE=1 SV=1 - [WDR11_HUMAN]				2.22604	0	1				2.22604	1	1		1.15448		1.15448
Q96J02	E3 ubiquitin-protein ligase Itchy homolog OS=Homo sapiens GN=ITCH PE=1 SV=2 - [ITCH_HUMAN]				1.67609	0	1				1.67609	1	1		0.745102		0.745102
Q15233	Non-POU domain-containing octamer-binding protein OS=Homo sapiens GN=NONO PE=1 SV=4 - [NONO_HUMAN]				1.38819	0	1	1.23517	2	0	1.31168	3	2		0.473203	0.304715	0.391417
Q9Y543	Transcription factor HES-2 OS=Homo sapiens GN=HES2 PE=2 SV=1 - [HES2_HUMAN]				1.19193	0	1				1.19193	1	1		0.253301		0.253301
O75131	Copine-3 OS=Homo sapiens GN=CPNE3 PE=1 SV=1 - [CPNE3_HUMAN]				1.11772	0	1				1.11772	1	1		0.16056		0.16056
Q7Z5Q5	DNA polymerase nu OS=Homo sapiens GN=POLN PE=1 SV=2 - [DPOLN_HUMAN]				1.11551	0	1				1.11551	1	1		0.157703		0.157703
P25786	Proteasome subunit alpha type-1 OS=Homo sapiens GN=PSMA1 PE=1 SV=1 - [PSA1_HUMAN]				1.11405	0	1				1.11405	1	1		0.155816		0.155816
Q9NP97	Dynein light chain roadblock-type 1 OS=Homo sapiens GN=DYNLRB1 PE=1 SV=3 - [DLRB1_HUMAN]				1.04539	0	1				1.04539	1	1		0.0640361		0.0640361
P53602	Diphosphomevalonate decarboxylase OS=Homo sapiens GN=MVD PE=1 SV=1 - [MVD1_HUMAN]				1.03552	0	1				1.03552	1	1		0.0503498		0.0503498
O94973	AP-2 complex subunit alpha-2 OS=Homo sapiens GN=AP2A2 PE=1 SV=2 - [AP2A2_HUMAN]				1.02884	0	1				1.02884	1	1		0.0410169		0.0410169
P42704	Leucine-rich PPR motif-containing protein, mitochondrial OS=Homo sapiens GN=LRPPRC PE=1 SV=3 - [LPPRC_HUMAN]				0.99195	0	1				0.99195	1	1		-0.0116603		-0.0116603
Q9UMD9	Collagen alpha-1(XVII) chain OS=Homo sapiens GN=COL17A1 PE=1 SV=3 - [COHA1_HUMAN]				0.979874	0	1	1.52897	1	0	1.25442	2	2		-0.0293316	0.612561	0.327024
Q9NTK5	Obg-like ATPase 1 OS=Homo sapiens GN=OLA1 PE=1 SV=2 - [OLA1_HUMAN]				0.97655	9.54284	2				0.97655	2	1		-0.0342339		-0.0342339
O75534	Cold shock domain-containing protein E1 OS=Homo sapiens GN=CSDE1 PE=1 SV=2 - [CSDE1_HUMAN]				0.976219	6.97606	2				0.976219	2	1		-0.0347232		-0.0347232
P21964	Catechol O-methyltransferase OS=Homo sapiens GN=COMT PE=1 SV=2 - [COMT_HUMAN]				0.975404	0	1				0.975404	1	1		-0.0359281		-0.0359281
P63173	60S ribosomal protein L38 OS=Homo sapiens GN=RPL38 PE=1 SV=2 - [RL38_HUMAN]				0.974285	7.3764	3	1.07988	2	26.546	1.02708	5	2		-0.0375849	0.110876	0.0385545
Q8NBJ5	Procollagen galactosyltransferase 1 OS=Homo sapiens GN=GLT25D1 PE=1 SV=1 - [GT251_HUMAN]				0.949583	0	1				0.949583	1	1		-0.0746345		-0.0746345
P51668	Ubiquitin-conjugating enzyme E2 D1 OS=Homo sapiens GN=UBE2D1 PE=1 SV=1 - [UB2D1_HUMAN]				0.943276	0	1				0.943276	1	1		-0.084248		-0.084248
Q6IBS0	Twinfilin-2 OS=Homo sapiens GN=TWF2 PE=1 SV=2 - [TWF2_HUMAN]				0.927309	0	1	0.994182	2	15.3103	0.960746	3	2		-0.108878	-0.00841779	-0.0577735
P23229	Integrin alpha-6 OS=Homo sapiens GN=ITGA6 PE=1 SV=5 - [ITA6_HUMAN]				0.919386	0	1	0.768193	1	0	0.84379	2	2		-0.121257	-0.38046	-0.245045
P18754	Regulator of chromosome condensation OS=Homo sapiens GN=RCC1 PE=1 SV=1 - [RCC1_HUMAN]				0.913294	0	1				0.913294	1	1		-0.130849		-0.130849
P11766	Alcohol dehydrogenase class-3 OS=Homo sapiens GN=ADH5 PE=1 SV=4 - [ADHX_HUMAN]				0.876639	0	1	1.08391	1	0	0.980277	2	2		-0.189944	0.11625	-0.0287391
Q4VXU2	Polyadenylate-binding protein 1-like OS=Homo sapiens GN=PABPC1L PE=2 SV=1 - [PAP1L_HUMAN]				0.870051	0	1				0.870051	1	1		-0.200828		-0.200828
Q9NRC6	Spectrin beta chain, non-erythrocytic 5 OS=Homo sapiens GN=SPTBN5 PE=1 SV=2 - [SPTN5_HUMAN]				0.849261	0	1				0.849261	1	1		-0.23572		-0.23572
P0C7U0	Protein ELFN1 OS=Homo sapiens GN=ELFN1 PE=1 SV=2 - [ELFN1_HUMAN]				0.84769	0	1				0.84769	1	1		-0.238392		-0.238392
O60884	DnaJ homolog subfamily A member 2 OS=Homo sapiens GN=DNAJA2 PE=1 SV=1 - [DNJA2_HUMAN]				0.845415	0	1				0.845415	1	1		-0.242268		-0.242268
P26368	Splicing factor U2AF 65 kDa subunit OS=Homo sapiens GN=U2AF2 PE=1 SV=4 - [U2AF2_HUMAN]				0.790502	0	1				0.790502	1	1		-0.339159		-0.339159
Q9NUU7	ATP-dependent RNA helicase DDX19A OS=Homo sapiens GN=DDX19A PE=1 SV=1 - [DD19A_HUMAN]				0.783332	0	1				0.783332	1	1		-0.352305		-0.352305
P05023	Sodium/potassium-transporting ATPase subunit alpha-1 OS=Homo sapiens GN=ATP1A1 PE=1 SV=1 - [AT1A1_HUMAN]				0.712164	0	1				0.712164	1	1		-0.48972		-0.48972
Q969S3	Zinc finger protein 622 OS=Homo sapiens GN=ZNF622 PE=1 SV=1 - [ZN622_HUMAN]				0.710433	0	1				0.710433	1	1		-0.493229		-0.493229
P69849	Nodal modulator 3 OS=Homo sapiens GN=NOMO3 PE=2 SV=2 - [NOMO3_HUMAN]							1.66669	1	0	1.66669	1	1			0.736987	0.736987
P48454	Serine/threonine-protein phosphatase 2B catalytic subunit gamma isoform OS=Homo sapiens GN=PPP3CC PE=1 SV=3 - [PP2BC_HUMAN]							1.28124	1	0	1.28124	1	1			0.357538	0.357538
Q9UKY7	Protein CDV3 homolog OS=Homo sapiens GN=CDV3 PE=1 SV=1 - [CDV3_HUMAN]							0.994562	1	0	0.994562	1	1			-0.00786715	-0.00786715
P63267	Actin, gamma-enteric smooth muscle OS=Homo sapiens GN=ACTG2 PE=1 SV=1 - [ACTH_HUMAN]							1.27459	9	10.3553	1.27459	9	1			0.350035	0.350035
Q71U36	Tubulin alpha-1A chain OS=Homo sapiens GN=TUBA1A PE=1 SV=1 - [TBA1A_HUMAN]							0.958282	19	12.6368	0.958282	19	1			-0.0614776	-0.0614776
Q9UNX3	60S ribosomal protein L26-like 1 OS=Homo sapiens GN=RPL26L1 PE=1 SV=1 - [RL26L_HUMAN]							1.1727	5	5.01388	1.1727	5	1			0.229838	0.229838
P61981	14-3-3 protein gamma OS=Homo sapiens GN=YWHAG PE=1 SV=2 - [1433G_HUMAN]							0.937188	1	0	0.937188	1	1			-0.0935893	-0.0935893
P49755	Transmembrane emp24 domain-containing protein 10 OS=Homo sapiens GN=TMED10 PE=1 SV=2 - [TMEDA_HUMAN]							0.331525	1	0	0.331525	1	1			-1.59281	-1.59281
O00429	Dynamin-1-like protein OS=Homo sapiens GN=DNM1L PE=1 SV=2 - [DNM1L_HUMAN]							0.692502	1	0	0.692502	1	1			-0.53011	-0.53011
P30622	CAP-Gly domain-containing linker protein 1 OS=Homo sapiens GN=CLIP1 PE=1 SV=2 - [CLIP1_HUMAN]							0.587795	1	0	0.587795	1	1			-0.766616	-0.766616
Q14008	Cytoskeleton-associated protein 5 OS=Homo sapiens GN=CKAP5 PE=1 SV=3 - [CKAP5_HUMAN]							0.747568	1	0	0.747568	1	1			-0.419723	-0.419723
P11532	Dystrophin OS=Homo sapiens GN=DMD PE=1 SV=3 - [DMD_HUMAN]							1.40109	1	0	1.40109	1	1			0.486546	0.486546
P63208	S-phase kinase-associated protein 1 OS=Homo sapiens GN=SKP1 PE=1 SV=2 - [SKP1_HUMAN]							0.355225	1	0	0.355225	1	1			-1.4932	-1.4932
Q9BTT0	Acidic leucine-rich nuclear phosphoprotein 32 family member E OS=Homo sapiens GN=ANP32E PE=1 SV=1 - [AN32E_HUMAN]							1.2206	2	2.57987	1.2206	2	1			0.287592	0.287592
Q9Y3E7	Charged multivesicular body protein 3 OS=Homo sapiens GN=CHMP3 PE=1 SV=3 - [CHMP3_HUMAN]							0.894575	1	0	0.894575	1	1			-0.160726	-0.160726
P61513	60S ribosomal protein L37a OS=Homo sapiens GN=RPL37A PE=1 SV=2 - [RL37A_HUMAN]							0.895696	2	21.5167	0.895696	2	1			-0.158919	-0.158919
P49419	Alpha-aminoadipic semialdehyde dehydrogenase OS=Homo sapiens GN=ALDH7A1 PE=1 SV=5 - [AL7A1_HUMAN]							0.978241	2	22.0633	0.978241	2	1			-0.0317384	-0.0317384
A5YM69	Rho guanine nucleotide exchange factor 35 OS=Homo sapiens GN=ARHGEF35 PE=1 SV=1 - [ARG35_HUMAN]							1.1209	1	0	1.1209	1	1			0.164652	0.164652
Q8N2F6	Armadillo repeat-containing protein 10 OS=Homo sapiens GN=ARMC10 PE=1 SV=1 - [ARM10_HUMAN]							0.891309	1	0	0.891309	1	1			-0.166002	-0.166002
Q86VR8	Four-jointed box protein 1 OS=Homo sapiens GN=FJX1 PE=2 SV=1 - [FJX1_HUMAN]							1.01476	1	0	1.01476	1	1			0.0211453	0.0211453
Q13625	Apoptosis-stimulating of p53 protein 2 OS=Homo sapiens GN=TP53BP2 PE=1 SV=2 - [ASPP2_HUMAN]							0.658231	1	0	0.658231	1	1			-0.603335	-0.603335
Q15046	Lysine--tRNA ligase OS=Homo sapiens GN=KARS PE=1 SV=3 - [SYK_HUMAN]							1.05595	1	0	1.05595	1	1			0.0785472	0.0785472
Q15042	Rab3 GTPase-activating protein catalytic subunit OS=Homo sapiens GN=RAB3GAP1 PE=1 SV=3 - [RB3GP_HUMAN]							0.830978	1	0	0.830978	1	1			-0.267118	-0.267118
Q9UJT2	Testis-specific serine kinase substrate OS=Homo sapiens GN=TSKS PE=1 SV=3 - [TSKS_HUMAN]							0.934121	1	0	0.934121	1	1			-0.098318	-0.098318
Q86WZ0	HEAT repeat-containing protein 4 OS=Homo sapiens GN=HEATR4 PE=2 SV=2 - [HEAT4_HUMAN]							1.31496	2	10.095	1.31496	2	1			0.395015	0.395015
Q6XZF7	Dynamin-binding protein OS=Homo sapiens GN=DNMBP PE=1 SV=1 - [DNMBP_HUMAN]							0.969162	2	0	0.969162	2	1			-0.04519	-0.04519
Q149N8	E3 ubiquitin-protein ligase SHPRH OS=Homo sapiens GN=SHPRH PE=1 SV=2 - [SHPRH_HUMAN]							0.860103	1	0	0.860103	1	1			-0.217418	-0.217418
P60604	Ubiquitin-conjugating enzyme E2 G2 OS=Homo sapiens GN=UBE2G2 PE=1 SV=1 - [UB2G2_HUMAN]							1.00992	2	0	1.00992	2	1			0.0142475	0.0142475
P09234	U1 small nuclear ribonucleoprotein C OS=Homo sapiens GN=SNRPC PE=1 SV=1 - [RU1C_HUMAN]							0.775676	1	0	0.775676	1	1			-0.366474	-0.366474
Q96DE5	Anaphase-promoting complex subunit 16 OS=Homo sapiens GN=ANAPC16 PE=1 SV=1 - [APC16_HUMAN]							0.750633	1	0	0.750633	1	1			-0.413821	-0.413821
P61956	Small ubiquitin-related modifier 2 OS=Homo sapiens GN=SUMO2 PE=1 SV=3 - [SUMO2_HUMAN]							0.994687	1	0	0.994687	1	1			-0.00768535	-0.00768535
Q9BX68	Histidine triad nucleotide-binding protein 2, mitochondrial OS=Homo sapiens GN=HINT2 PE=1 SV=1 - [HINT2_HUMAN]							0.486814	1	0	0.486814	1	1			-1.03856	-1.03856
Q9Y4Z0	U6 snRNA-associated Sm-like protein LSm4 OS=Homo sapiens GN=LSM4 PE=1 SV=1 - [LSM4_HUMAN]							0.650046	5	8.90811	0.650046	5	1			-0.621387	-0.621387
O15347	High mobility group protein B3 OS=Homo sapiens GN=HMGB3 PE=1 SV=4 - [HMGB3_HUMAN]							1.06339	2	0	1.06339	2	1			0.0886728	0.0886728
Q9NYL4	Peptidyl-prolyl cis-trans isomerase FKBP11 OS=Homo sapiens GN=FKBP11 PE=1 SV=1 - [FKB11_HUMAN]							0.649484	1	0	0.649484	1	1			-0.622634	-0.622634
P61019	Ras-related protein Rab-2A OS=Homo sapiens GN=RAB2A PE=1 SV=1 - [RAB2A_HUMAN]							0.436809	1	0	0.436809	1	1			-1.19492	-1.19492
Q9BSH4	Translational activator of cytochrome c oxidase 1 OS=Homo sapiens GN=TACO1 PE=1 SV=1 - [TACO1_HUMAN]							0.64583	1	0	0.64583	1	1			-0.630774	-0.630774
P41223	Protein BUD31 homolog OS=Homo sapiens GN=BUD31 PE=1 SV=2 - [BUD31_HUMAN]							1.29738	1	0	1.29738	1	1			0.375606	0.375606
O43399	Tumor protein D54 OS=Homo sapiens GN=TPD52L2 PE=1 SV=2 - [TPD54_HUMAN]							1.2829	2	0	1.2829	2	1			0.359406	0.359406
P02042	Hemoglobin subunit delta OS=Homo sapiens GN=HBD PE=1 SV=2 - [HBD_HUMAN]							0.954483	1	0	0.954483	1	1			-0.0672087	-0.0672087
P09936	Ubiquitin carboxyl-terminal hydrolase isozyme L1 OS=Homo sapiens GN=UCHL1 PE=1 SV=2 - [UCHL1_HUMAN]							0.87336	2	0	0.87336	2	1			-0.195351	-0.195351
Q13442	28 kDa heat- and acid-stable phosphoprotein OS=Homo sapiens GN=PDAP1 PE=1 SV=1 - [HAP28_HUMAN]							1.0334	1	0	1.0334	1	1			0.0473986	0.0473986
Q96EK6	Glucosamine 6-phosphate N-acetyltransferase OS=Homo sapiens GN=GNPNAT1 PE=1 SV=1 - [GNA1_HUMAN]							0.819912	4	7.11396	0.819912	4	1			-0.286458	-0.286458
Q15370	Transcription elongation factor B polypeptide 2 OS=Homo sapiens GN=TCEB2 PE=1 SV=1 - [ELOB_HUMAN]							1.02588	1	0	1.02588	1	1			0.0368657	0.0368657
Q9Y4X4	Krueppel-like factor 12 OS=Homo sapiens GN=KLF12 PE=1 SV=2 - [KLF12_HUMAN]							1.15597	1	0	1.15597	1	1			0.209099	0.209099
Q99627	COP9 signalosome complex subunit 8 OS=Homo sapiens GN=COPS8 PE=1 SV=1 - [CSN8_HUMAN]							0.944217	1	0	0.944217	1	1			-0.0828103	-0.0828103
O43681	ATPase ASNA1 OS=Homo sapiens GN=ASNA1 PE=1 SV=2 - [ASNA_HUMAN]							0.625427	1	0	0.625427	1	1			-0.677087	-0.677087
Q9NT62	Ubiquitin-like-conjugating enzyme ATG3 OS=Homo sapiens GN=ATG3 PE=1 SV=1 - [ATG3_HUMAN]							0.953544	1	0	0.953544	1	1			-0.0686282	-0.0686282
B2RXF0	Transmembrane protein 229A OS=Homo sapiens GN=TMEM229A PE=2 SV=2 - [T229A_HUMAN]							2.02338	1	0	2.02338	1	1			1.01677	1.01677
Q99447	Ethanolamine-phosphate cytidylyltransferase OS=Homo sapiens GN=PCYT2 PE=1 SV=1 - [PCY2_HUMAN]							0.768082	1	0	0.768082	1	1			-0.380667	-0.380667
Q16401	26S proteasome non-ATPase regulatory subunit 5 OS=Homo sapiens GN=PSMD5 PE=1 SV=3 - [PSMD5_HUMAN]							0.353315	1	0	0.353315	1	1			-1.50097	-1.50097
Q6DKJ4	Nucleoredoxin OS=Homo sapiens GN=NXN PE=1 SV=2 - [NXN_HUMAN]							0.679412	3	14.8552	0.679412	3	1			-0.557642	-0.557642
P21217	Galactoside 3(4)-L-fucosyltransferase OS=Homo sapiens GN=FUT3 PE=2 SV=1 - [FUT3_HUMAN]							1.0819	1	0	1.0819	1	1			0.113572	0.113572
Q13501	Sequestosome-1 OS=Homo sapiens GN=SQSTM1 PE=1 SV=1 - [SQSTM_HUMAN]							1.29308	5	23.129	1.29308	5	1			0.370812	0.370812
Q9NZN4	EH domain-containing protein 2 OS=Homo sapiens GN=EHD2 PE=1 SV=2 - [EHD2_HUMAN]							0.420161	2	33.8951	0.420161	2	1			-1.25099	-1.25099
P48147	Prolyl endopeptidase OS=Homo sapiens GN=PREP PE=1 SV=2 - [PPCE_HUMAN]							0.566092	1	0	0.566092	1	1			-0.82089	-0.82089
P85037	Forkhead box protein K1 OS=Homo sapiens GN=FOXK1 PE=1 SV=1 - [FOXK1_HUMAN]							0.708443	1	0	0.708443	1	1			-0.497276	-0.497276
Q9UKB1	F-box/WD repeat-containing protein 11 OS=Homo sapiens GN=FBXW11 PE=1 SV=1 - [FBW1B_HUMAN]							1.08977	1	0	1.08977	1	1			0.124028	0.124028
Q9Y6E2	Basic leucine zipper and W2 domain-containing protein 2 OS=Homo sapiens GN=BZW2 PE=1 SV=1 - [BZW2_HUMAN]							1.00048	1	0	1.00048	1	1			0.000686359	0.000686359
P80303	Nucleobindin-2 OS=Homo sapiens GN=NUCB2 PE=1 SV=2 - [NUCB2_HUMAN]							0.921584	1	0	0.921584	1	1			-0.117812	-0.117812
Q09028	Histone-binding protein RBBP4 OS=Homo sapiens GN=RBBP4 PE=1 SV=3 - [RBBP4_HUMAN]							0.990173	1	0	0.990173	1	1			-0.014248	-0.014248
Q9BXJ9	N-alpha-acetyltransferase 15, NatA auxiliary subunit OS=Homo sapiens GN=NAA15 PE=1 SV=1 - [NAA15_HUMAN]							0.963754	1	0	0.963754	1	1			-0.0532632	-0.0532632
Q02809	Procollagen-lysine,2-oxoglutarate 5-dioxygenase 1 OS=Homo sapiens GN=PLOD1 PE=1 SV=2 - [PLOD1_HUMAN]							1.27358	2	0	1.27358	2	1			0.348893	0.348893
Q8IV45	UNC5C-like protein OS=Homo sapiens GN=UNC5CL PE=1 SV=2 - [UN5CL_HUMAN]							1.01659	1	0	1.01659	1	1			0.0237315	0.0237315
O94874	E3 UFM1-protein ligase 1 OS=Homo sapiens GN=UFL1 PE=1 SV=2 - [UFL1_HUMAN]							0.882696	3	10.2886	0.882696	3	1			-0.180011	-0.180011
H0Y7S4	Putative PRAME family member 26 OS=Homo sapiens GN=PRAMEF26 PE=5 SV=2 - [PRA26_HUMAN]							1.07203	1	0	1.07203	1	1			0.100346	0.100346
Q8IXB1	DnaJ homolog subfamily C member 10 OS=Homo sapiens GN=DNAJC10 PE=1 SV=2 - [DJC10_HUMAN]							0.908241	1	0	0.908241	1	1			-0.138854	-0.138854
Q9Y5L0	Transportin-3 OS=Homo sapiens GN=TNPO3 PE=1 SV=3 - [TNPO3_HUMAN]							0.704462	1	0	0.704462	1	1			-0.505406	-0.505406
O60313	Dynamin-like 120 kDa protein, mitochondrial OS=Homo sapiens GN=OPA1 PE=1 SV=3 - [OPA1_HUMAN]							1.26793	1	0	1.26793	1	1			0.342479	0.342479
A6NGJ6	Tripartite motif-containing protein 64 OS=Homo sapiens GN=TRIM64 PE=2 SV=4 - [TRI64_HUMAN]							1.10056	1	0	1.10056	1	1			0.138237	0.138237
Q96TA1	Niban-like protein 1 OS=Homo sapiens GN=FAM129B PE=1 SV=3 - [NIBL1_HUMAN]							0.803456	2	0	0.803456	2	1			-0.315708	-0.315708
Q9NR30	Nucleolar RNA helicase 2 OS=Homo sapiens GN=DDX21 PE=1 SV=5 - [DDX21_HUMAN]							0.689246	2	0	0.689246	2	1			-0.536909	-0.536909
Q9BYX2	TBC1 domain family member 2A OS=Homo sapiens GN=TBC1D2 PE=1 SV=3 - [TBD2A_HUMAN]							0.700876	1	0	0.700876	1	1			-0.512769	-0.512769
P11498	Pyruvate carboxylase, mitochondrial OS=Homo sapiens GN=PC PE=1 SV=2 - [PYC_HUMAN]							0.907516	3	13.8869	0.907516	3	1			-0.140006	-0.140006
Q7Z628	Neuroepithelial cell-transforming gene 1 protein OS=Homo sapiens GN=NET1 PE=1 SV=1 - [ARHG8_HUMAN]							1.49392	1	0	1.49392	1	1			0.579099	0.579099
Q9P0K7	Ankycorbin OS=Homo sapiens GN=RAI14 PE=1 SV=2 - [RAI14_HUMAN]							0.646888	1	0	0.646888	1	1			-0.628413	-0.628413
O15439	Multidrug resistance-associated protein 4 OS=Homo sapiens GN=ABCC4 PE=1 SV=3 - [MRP4_HUMAN]							1.54497	1	0	1.54497	1	1			0.627575	0.627575
Q52LR7	Enhancer of polycomb homolog 2 OS=Homo sapiens GN=EPC2 PE=1 SV=2 - [EPC2_HUMAN]							1.23208	1	0	1.23208	1	1			0.301091	0.301091
Q06210	Glutamine--fructose-6-phosphate aminotransferase [isomerizing] 1 OS=Homo sapiens GN=GFPT1 PE=1 SV=3 - [GFPT1_HUMAN]							1.05014	1	0	1.05014	1	1			0.0705865	0.0705865
Q9UQ88	Cyclin-dependent kinase 11A OS=Homo sapiens GN=CDK11A PE=1 SV=4 - [CD11A_HUMAN]							0.994355	1	0	0.994355	1	1			-0.00816755	-0.00816755
Q02880	DNA topoisomerase 2-beta OS=Homo sapiens GN=TOP2B PE=1 SV=3 - [TOP2B_HUMAN]							0.87538	1	0	0.87538	1	1			-0.192018	-0.192018
Q502W6	von Willebrand factor A domain-containing protein 3B OS=Homo sapiens GN=VWA3B PE=2 SV=3 - [VWA3B_HUMAN]							1.30406	1	0	1.30406	1	1			0.383012	0.383012
Q8WWM7	Ataxin-2-like protein OS=Homo sapiens GN=ATXN2L PE=1 SV=2 - [ATX2L_HUMAN]							1.49574	1	0	1.49574	1	1			0.580855	0.580855
P52701	DNA mismatch repair protein Msh6 OS=Homo sapiens GN=MSH6 PE=1 SV=2 - [MSH6_HUMAN]							1.00754	1	0	1.00754	1	1			0.0108378	0.0108378
Q8NB46	Serine/threonine-protein phosphatase 6 regulatory ankyrin repeat subunit C OS=Homo sapiens GN=ANKRD52 PE=1 SV=3 - [ANR52_HUMAN]							1.25018	1	0	1.25018	1	1			0.322134	0.322134
P78527	DNA-dependent protein kinase catalytic subunit OS=Homo sapiens GN=PRKDC PE=1 SV=3 - [PRKDC_HUMAN]							0.530459	2	1.00696	0.530459	2	1			-0.914687	-0.914687
P04259	Keratin, type II cytoskeletal 6B OS=Homo sapiens GN=KRT6B PE=1 SV=5 - [K2C6B_HUMAN]							0.790945	5	31.586	0.790945	5	1			-0.338351	-0.338351
P19367	Hexokinase-1 OS=Homo sapiens GN=HK1 PE=1 SV=3 - [HXK1_HUMAN]							1.12748	2	1.05741	1.12748	2	1			0.173104	0.173104
Q9H0U4	Ras-related protein Rab-1B OS=Homo sapiens GN=RAB1B PE=1 SV=1 - [RAB1B_HUMAN]							1.04442	1	0	1.04442	1	1			0.0626989	0.0626989
Q92599	Septin-8 OS=Homo sapiens GN=SEPT8 PE=1 SV=4 - [SEPT8_HUMAN]							1.20374	1	0	1.20374	1	1			0.267524	0.267524
Q96HE7	ERO1-like protein alpha OS=Homo sapiens GN=ERO1L PE=1 SV=2 - [ERO1A_HUMAN]							0.720144	1	0	0.720144	1	1			-0.473642	-0.473642
Q07666	KH domain-containing, RNA-binding, signal transduction-associated protein 1 OS=Homo sapiens GN=KHDRBS1 PE=1 SV=1 - [KHDR1_HUMAN]							1.25084	1	0	1.25084	1	1			0.322903	0.322903
P78344	Eukaryotic translation initiation factor 4 gamma 2 OS=Homo sapiens GN=EIF4G2 PE=1 SV=1 - [IF4G2_HUMAN]							0.829888	1	0	0.829888	1	1			-0.269012	-0.269012
P00533	Epidermal growth factor receptor OS=Homo sapiens GN=EGFR PE=1 SV=2 - [EGFR_HUMAN]							1.13095	2	19.2599	1.13095	2	1			0.17753	0.17753
Q14980	Nuclear mitotic apparatus protein 1 OS=Homo sapiens GN=NUMA1 PE=1 SV=2 - [NUMA1_HUMAN]							1.73836	1	0	1.73836	1	1			0.797727	0.797727
P56385	ATP synthase subunit e, mitochondrial OS=Homo sapiens GN=ATP5I PE=1 SV=2 - [ATP5I_HUMAN]							0.927455	1	0	0.927455	1	1			-0.10865	-0.10865
P67870	Casein kinase II subunit beta OS=Homo sapiens GN=CSNK2B PE=1 SV=1 - [CSK2B_HUMAN]							0.766203	1	0	0.766203	1	1			-0.384201	-0.384201
Q04760	Lactoylglutathione lyase OS=Homo sapiens GN=GLO1 PE=1 SV=4 - [LGUL_HUMAN]							1.23135	1	0	1.23135	1	1			0.300236	0.300236
O95881	Thioredoxin domain-containing protein 12 OS=Homo sapiens GN=TXNDC12 PE=1 SV=1 - [TXD12_HUMAN]							1.11422	1	0	1.11422	1	1			0.156034	0.156034
Q04941	Proteolipid protein 2 OS=Homo sapiens GN=PLP2 PE=1 SV=1 - [PLP2_HUMAN]							1.54556	1	0	1.54556	1	1			0.628129	0.628129
Q6NVV1	Putative 60S ribosomal protein L13a-like MGC87657 OS=Homo sapiens PE=5 SV=1 - [R13AX_HUMAN]							0.972755	1	0	0.972755	1	1			-0.0398513	-0.0398513
P61106	Ras-related protein Rab-14 OS=Homo sapiens GN=RAB14 PE=1 SV=4 - [RAB14_HUMAN]							1.01694	1	0	1.01694	1	1			0.0242307	0.0242307
Q9Y2B0	Protein canopy homolog 2 OS=Homo sapiens GN=CNPY2 PE=1 SV=1 - [CNPY2_HUMAN]							1.09018	1	0	1.09018	1	1			0.124567	0.124567
P30049	ATP synthase subunit delta, mitochondrial OS=Homo sapiens GN=ATP5D PE=1 SV=2 - [ATPD_HUMAN]							1.20177	1	0	1.20177	1	1			0.265163	0.265163
Q8IWS0	PHD finger protein 6 OS=Homo sapiens GN=PHF6 PE=1 SV=1 - [PHF6_HUMAN]							1.39376	1	0	1.39376	1	1			0.478984	0.478984
P20674	Cytochrome c oxidase subunit 5A, mitochondrial OS=Homo sapiens GN=COX5A PE=1 SV=2 - [COX5A_HUMAN]							1.14707	1	0	1.14707	1	1			0.197958	0.197958
Q92688	Acidic leucine-rich nuclear phosphoprotein 32 family member B OS=Homo sapiens GN=ANP32B PE=1 SV=1 - [AN32B_HUMAN]							0.762929	1	0	0.762929	1	1			-0.390379	-0.390379
P30086	Phosphatidylethanolamine-binding protein 1 OS=Homo sapiens GN=PEBP1 PE=1 SV=3 - [PEBP1_HUMAN]							1.00281	1	0	1.00281	1	1			0.00404722	0.00404722
Q8IYB3	Serine/arginine repetitive matrix protein 1 OS=Homo sapiens GN=SRRM1 PE=1 SV=2 - [SRRM1_HUMAN]							0.516088	2	58.5274	0.516088	2	1			-0.95431	-0.95431
Q92609	TBC1 domain family member 5 OS=Homo sapiens GN=TBC1D5 PE=1 SV=1 - [TBCD5_HUMAN]							0.955632	1	0	0.955632	1	1			-0.0654727	-0.0654727
Q14435	Polypeptide N-acetylgalactosaminyltransferase 3 OS=Homo sapiens GN=GALNT3 PE=2 SV=2 - [GALT3_HUMAN]							0.493461	1	0	0.493461	1	1			-1.01899	-1.01899
Q6DD88	Atlastin-3 OS=Homo sapiens GN=ATL3 PE=1 SV=1 - [ATLA3_HUMAN]							0.806388	2	25.1973	0.806388	2	1			-0.310453	-0.310453
O95373	Importin-7 OS=Homo sapiens GN=IPO7 PE=1 SV=1 - [IPO7_HUMAN]							0.389393	1	0	0.389393	1	1			-1.3607	-1.3607
O60683	Peroxisome biogenesis factor 10 OS=Homo sapiens GN=PEX10 PE=1 SV=1 - [PEX10_HUMAN]							1.2488	1	0	1.2488	1	1			0.320544	0.320544
Q12874	Splicing factor 3A subunit 3 OS=Homo sapiens GN=SF3A3 PE=1 SV=1 - [SF3A3_HUMAN]							1.01422	1	0	1.01422	1	1			0.0203688	0.0203688
Q16851	UTP--glucose-1-phosphate uridylyltransferase OS=Homo sapiens GN=UGP2 PE=1 SV=5 - [UGPA_HUMAN]							1.1204	1	0	1.1204	1	1			0.16401	0.16401
Q8WYA6	Beta-catenin-like protein 1 OS=Homo sapiens GN=CTNNBL1 PE=1 SV=1 - [CTBL1_HUMAN]							0.686276	2	0.132752	0.686276	2	1			-0.543139	-0.543139
P06756	Integrin alpha-V OS=Homo sapiens GN=ITGAV PE=1 SV=2 - [ITAV_HUMAN]							0.831977	1	0	0.831977	1	1			-0.265385	-0.265385
Q08379	Golgin subfamily A member 2 OS=Homo sapiens GN=GOLGA2 PE=1 SV=3 - [GOGA2_HUMAN]							0.825493	1	0	0.825493	1	1			-0.276671	-0.276671
Q96NU0	Contactin-associated protein-like 3B OS=Homo sapiens GN=CNTNAP3B PE=2 SV=2 - [CNT3B_HUMAN]							1.10931	1	0	1.10931	1	1			0.149662	0.149662
O14964	Hepatocyte growth factor-regulated tyrosine kinase substrate OS=Homo sapiens GN=HGS PE=1 SV=1 - [HGS_HUMAN]							0.882416	1	0	0.882416	1	1			-0.180469	-0.180469
P48634	Protein PRRC2A OS=Homo sapiens GN=PRRC2A PE=1 SV=3 - [PRC2A_HUMAN]							1.29903	1	0	1.29903	1	1			0.377436	0.377436
Q8IYM0	Protein FAM186B OS=Homo sapiens GN=FAM186B PE=2 SV=2 - [F186B_HUMAN]							0.879909	1	0	0.879909	1	1			-0.184573	-0.184573
A0AVT1	Ubiquitin-like modifier-activating enzyme 6 OS=Homo sapiens GN=UBA6 PE=1 SV=1 - [UBA6_HUMAN]							1.6936	1	0	1.6936	1	1			0.760093	0.760093
Q08211	ATP-dependent RNA helicase A OS=Homo sapiens GN=DHX9 PE=1 SV=4 - [DHX9_HUMAN]							1.10097	1	0	1.10097	1	1			0.138781	0.138781
Q5T890	DNA excision repair protein ERCC-6-like 2 OS=Homo sapiens GN=ERCC6L2 PE=1 SV=2 - [ER6L2_HUMAN]							1.00555	1	0	1.00555	1	1			0.00798655	0.00798655
O60229	Kalirin OS=Homo sapiens GN=KALRN PE=1 SV=2 - [KALRN_HUMAN]							1.18635	1	0	1.18635	1	1			0.246526	0.246526
Q86WI3	Protein NLRC5 OS=Homo sapiens GN=NLRC5 PE=1 SV=3 - [NLRC5_HUMAN]							1.51595	1	0	1.51595	1	1			0.600219	0.600219

## Sheet: Ref Prot_C2
Accession	Description	C2_1st	C2_1st_ Counts	C2_1st[%]	C2_2nd	C2_Counts_2nd	C2_2nd_variability(%	C2_3rd	C2_3rd__Counts	C2_3rd_Variability [%]	C2_average	C2_counts	Rep Count	log2 C2_1st	log2 C2_2nd	log2 C2_3rd	log2_C2_ALL
P35579	Myosin-9 OS=Homo sapiens GN=MYH9 PE=1 SV=4 - [MYH9_HUMAN]	1.02236	118	17.0816	1.06057	203	20.1585	1.02744	207	21.8979	1.03679	528	3	0.0319092	0.0848387	0.0390587	0.0521267
P14618	Pyruvate kinase isozymes M1/M2 OS=Homo sapiens GN=PKM PE=1 SV=4 - [KPYM_HUMAN]	1.01785	85	19.4177	0.995915	159	26.6822	0.988592	199	22.3772	1.00079	443	3	0.0255247	-0.00590599	-0.0165531	0.00113271
Q09666	Neuroblast differentiation-associated protein AHNAK OS=Homo sapiens GN=AHNAK PE=1 SV=2 - [AHNK_HUMAN]	1.10293	72	14.2073	1.03714	174	16.3246	1.04531	155	16.352	1.06179	401	3	0.141343	0.0526111	0.0639322	0.0865043
P07355	Annexin A2 OS=Homo sapiens GN=ANXA2 PE=1 SV=2 - [ANXA2_HUMAN]	0.98916	86	17.8192	0.953815	153	23.3911	0.983994	153	19.284	0.975656	392	3	-0.0157249	-0.0682181	-0.0232791	-0.0355553
P11021	78 kDa glucose-regulated protein OS=Homo sapiens GN=HSPA5 PE=1 SV=2 - [GRP78_HUMAN]	1.02571	80	21.4489	0.992121	128	17.2306	0.999485	137	19.0909	1.00577	345	3	0.036623	-0.0114118	-0.00074268	0.00830356
P14625	Endoplasmin OS=Homo sapiens GN=HSP90B1 PE=1 SV=1 - [ENPL_HUMAN]	0.967113	36	18.1573	1.02087	86	24.5083	0.999364	188	29.2519	0.995781	310	3	-0.0482434	0.0297937	-0.000918497	-0.00609969
P04406	Glyceraldehyde-3-phosphate dehydrogenase OS=Homo sapiens GN=GAPDH PE=1 SV=3 - [G3P_HUMAN]	1.0608	60	22.3293	1.02321	108	19.854	1.06357	102	22.4872	1.0492	270	3	0.0851539	0.0331082	0.0889166	0.0692834
P06733	Alpha-enolase OS=Homo sapiens GN=ENO1 PE=1 SV=2 - [ENOA_HUMAN]	1.03972	51	15.9038	1.00451	101	20.1568	1.0196	97	21.5177	1.02127	249	3	0.0561891	0.00648916	0.028002	0.0303704
P60709	Actin, cytoplasmic 1 OS=Homo sapiens GN=ACTB PE=1 SV=1 - [ACTB_HUMAN]	0.917382	29	20.661	0.904538	42	27.8848	1.01433	174	24.6267	0.945416	245	3	-0.124406	-0.144747	0.0205254	-0.0809784
P07996	Thrombospondin-1 OS=Homo sapiens GN=THBS1 PE=1 SV=2 - [TSP1_HUMAN]	0.971983	47	20.096	0.841513	98	22.3958	0.940228	91	19.2069	0.917908	236	3	-0.0409967	-0.248942	-0.0889178	-0.123578
P11142	Heat shock cognate 71 kDa protein OS=Homo sapiens GN=HSPA8 PE=1 SV=1 - [HSP7C_HUMAN]	1.01739	46	15.6582	0.961638	79	14.537	0.997007	87	19.2696	0.992012	212	3	0.0248735	-0.0564337	-0.00432478	-0.0115707
P13639	Elongation factor 2 OS=Homo sapiens GN=EEF2 PE=1 SV=4 - [EF2_HUMAN]	0.98016	40	18.2103	0.992317	86	14.2457	1.05211	82	19.3336	1.0082	208	3	-0.0289113	-0.0111268	0.0732919	0.0117778
P68104	Elongation factor 1-alpha 1 OS=Homo sapiens GN=EEF1A1 PE=1 SV=1 - [EF1A1_HUMAN]	0.937033	34	23.0706	1.06159	53	18.6999	1.03296	99	17.0706	1.01053	186	3	-0.0938283	0.0862286	0.0467788	0.0151076
P30101	Protein disulfide-isomerase A3 OS=Homo sapiens GN=PDIA3 PE=1 SV=4 - [PDIA3_HUMAN]	0.949731	32	12.4657	0.936963	63	16.1436	0.906235	63	16.1472	0.930976	158	3	-0.0744098	-0.0939361	-0.142042	-0.103184
P07737	Profilin-1 OS=Homo sapiens GN=PFN1 PE=1 SV=2 - [PROF1_HUMAN]	1.05631	36	20.3424	1.045	59	16.0441	1.067	60	20.5732	1.0561	155	3	0.0790281	0.0635088	0.0935596	0.078751
P10809	60 kDa heat shock protein, mitochondrial OS=Homo sapiens GN=HSPD1 PE=1 SV=2 - [CH60_HUMAN]	0.981214	33	25.9637	0.971562	66	19.2876	0.993301	50	19.0757	0.982026	149	3	-0.0273601	-0.0416221	-0.00969749	-0.0261674
P08238	Heat shock protein HSP 90-beta OS=Homo sapiens GN=HSP90AB1 PE=1 SV=4 - [HS90B_HUMAN]	1.01821	32	17.7379	1.02244	60	13.4133	1.07031	56	17.0112	1.03699	148	3	0.0260334	0.0320116	0.0980337	0.052397
P00558	Phosphoglycerate kinase 1 OS=Homo sapiens GN=PGK1 PE=1 SV=3 - [PGK1_HUMAN]	1.07392	24	13.8843	1.04506	58	21.707	1.06427	58	15.6129	1.06108	140	3	0.102881	0.063592	0.0898677	0.0855394
P49327	Fatty acid synthase OS=Homo sapiens GN=FASN PE=1 SV=3 - [FAS_HUMAN]	1.08291	24	17.644	1.01917	54	11.8488	1.02778	51	12.1306	1.04329	129	3	0.114912	0.0273958	0.0395336	0.0611361
P04083	Annexin A1 OS=Homo sapiens GN=ANXA1 PE=1 SV=2 - [ANXA1_HUMAN]	0.93741	27	14.4061	0.977703	46	18.0016	0.943081	54	20.6241	0.952731	127	3	-0.093248	-0.0325324	-0.0845459	-0.0698587
O75369	Filamin-B OS=Homo sapiens GN=FLNB PE=1 SV=2 - [FLNB_HUMAN]	1.0295	21	16.7834	1.0799	58	15.8753	0.999884	47	17.8506	1.03643	126	3	0.0419488	0.110892	-0.000167259	0.0516197
P00338	L-lactate dehydrogenase A chain OS=Homo sapiens GN=LDHA PE=1 SV=2 - [LDHA_HUMAN]	0.997465	28	15.9277	0.954317	42	16.7423	0.938523	54	13.0766	0.963435	124	3	-0.00366129	-0.0674591	-0.0915353	-0.0537402
P62937	Peptidyl-prolyl cis-trans isomerase A OS=Homo sapiens GN=PPIA PE=1 SV=2 - [PPIA_HUMAN]	1.13506	24	21.3356	1.10884	47	13.4716	1.05188	52	26.2497	1.09859	123	3	0.182763	0.149056	0.0729759	0.135659
P31947	14-3-3 protein sigma OS=Homo sapiens GN=SFN PE=1 SV=1 - [1433S_HUMAN]	0.964517	22	17.1965	0.960268	38	12.746	0.947673	47	21.308	0.957486	107	3	-0.0521216	-0.0584905	-0.0775382	-0.0626764
P07900	Heat shock protein HSP 90-alpha OS=Homo sapiens GN=HSP90AA1 PE=1 SV=5 - [HS90A_HUMAN]	1.00056	14	24.7436	0.940645	45	18.3204	1.06773	44	20.2496	1.00298	103	3	0.000806269	-0.0882783	0.0945453	0.00428923
P55072	Transitional endoplasmic reticulum ATPase OS=Homo sapiens GN=VCP PE=1 SV=4 - [TERA_HUMAN]	1.07728	23	22.7138	1.00655	39	8.46694	1.17803	36	22.7468	1.08729	98	3	0.107387	0.00942542	0.236376	0.120732
P19338	Nucleolin OS=Homo sapiens GN=NCL PE=1 SV=3 - [NUCL_HUMAN]	1.02455	25	13.8087	1.03546	38	13.6129	0.994317	32	19.5642	1.01811	95	3	0.0349959	0.0502715	-0.0082218	0.0258939
P12814	Alpha-actinin-1 OS=Homo sapiens GN=ACTN1 PE=1 SV=2 - [ACTN1_HUMAN]	1.05775	20	14.494	0.935436	30	31.6348	0.911792	40	18.5484	0.968327	90	3	0.081001	-0.0962894	-0.133223	-0.0464344
P61978	Heterogeneous nuclear ribonucleoprotein K OS=Homo sapiens GN=HNRNPK PE=1 SV=1 - [HNRPK_HUMAN]	1.00657	19	22.2298	1.03327	35	9.35965	0.952581	31	19.3396	0.997475	85	3	0.00945125	0.0472201	-0.0700861	-0.00364706
P36578	60S ribosomal protein L4 OS=Homo sapiens GN=RPL4 PE=1 SV=5 - [RL4_HUMAN]	0.985071	18	16.842	1.00577	35	16.135	1.05955	29	14.9357	1.0168	82	3	-0.0217003	0.00830168	0.0834511	0.0240319
P04792	Heat shock protein beta-1 OS=Homo sapiens GN=HSPB1 PE=1 SV=2 - [HSPB1_HUMAN]	1.06259	17	12.2381	0.944277	28	22.2789	0.979017	37	17.5537	0.995296	82	3	0.0875894	-0.0827178	-0.0305945	-0.00680287
P27797	Calreticulin OS=Homo sapiens GN=CALR PE=1 SV=1 - [CALR_HUMAN]	0.937381	14	7.29223	0.980838	38	18.2217	0.95312	28	14.5835	0.957113	80	3	-0.0932921	-0.0279139	-0.069271	-0.0632392
P07437	Tubulin beta chain OS=Homo sapiens GN=TUBB PE=1 SV=2 - [TBB5_HUMAN]	1.07153	19	28.9826	1.00044	28	20.8266	1.0229	31	20.4061	1.03162	78	3	0.0996737	0.000633717	0.0326595	0.0449147
P61247	40S ribosomal protein S3a OS=Homo sapiens GN=RPS3A PE=1 SV=2 - [RS3A_HUMAN]	0.937659	12	9.32047	1.00631	37	16.7713	1.03805	29	13.3632	0.994007	78	3	-0.0928654	0.00907625	0.0538763	-0.00867265
P07237	Protein disulfide-isomerase OS=Homo sapiens GN=P4HB PE=1 SV=3 - [PDIA1_HUMAN]	1.00804	11	8.73635	1.01133	34	14.813	0.958378	33	9.24491	0.992584	78	3	0.0115562	0.0162557	-0.0613334	-0.0107391
P13667	Protein disulfide-isomerase A4 OS=Homo sapiens GN=PDIA4 PE=1 SV=2 - [PDIA4_HUMAN]	1.03112	19	13.7935	1.02771	26	10.0277	1.03054	32	8.91992	1.02979	77	3	0.0442133	0.039429	0.0434045	0.0423504
P21333	Filamin-A OS=Homo sapiens GN=FLNA PE=1 SV=4 - [FLNA_HUMAN]	0.954264	13	26.4081	1.04246	34	13.3644	0.966697	29	19.8744	0.987807	76	3	-0.0675391	0.0599895	-0.048864	-0.0176995
Q15084	Protein disulfide-isomerase A6 OS=Homo sapiens GN=PDIA6 PE=1 SV=1 - [PDIA6_HUMAN]	0.84918	23	24.7186	0.818975	25	27.5355	0.913818	28	21.8055	0.860658	76	3	-0.235858	-0.288108	-0.130022	-0.216489
P31949	Protein S100-A11 OS=Homo sapiens GN=S100A11 PE=1 SV=2 - [S10AB_HUMAN]	0.860887	18	26.0811	0.963771	29	29.164	0.935761	29	29.6611	0.92014	76	3	-0.216105	-0.053237	-0.0957875	-0.120075
Q06830	Peroxiredoxin-1 OS=Homo sapiens GN=PRDX1 PE=1 SV=1 - [PRDX1_HUMAN]	1.02409	17	15.1939	0.986801	24	18.6965	1.02688	32	9.29377	1.01259	73	3	0.0343474	-0.0191687	0.0382653	0.0180516
P60174	Triosephosphate isomerase OS=Homo sapiens GN=TPI1 PE=1 SV=3 - [TPIS_HUMAN]	0.944616	13	5.32656	0.981469	33	10.8481	0.950651	27	18.7919	0.958912	73	3	-0.0822007	-0.0269855	-0.0730128	-0.0605301
P09211	Glutathione S-transferase P OS=Homo sapiens GN=GSTP1 PE=1 SV=2 - [GSTP1_HUMAN]	0.969184	15	25.8764	0.967496	28	11.337	1.01216	29	24.3542	0.982948	72	3	-0.0451576	-0.0476731	0.0174432	-0.0248132
P60660	Myosin light polypeptide 6 OS=Homo sapiens GN=MYL6 PE=1 SV=2 - [MYL6_HUMAN]	1.10323	14	12.2015	1.07507	29	9.31367	1.05473	29	11.9565	1.07768	72	3	0.141734	0.104426	0.0768747	0.107923
P22314	Ubiquitin-like modifier-activating enzyme 1 OS=Homo sapiens GN=UBA1 PE=1 SV=3 - [UBA1_HUMAN]	0.867686	13	24.1881	0.990983	31	19.9588	0.959314	26	18.5824	0.939328	70	3	-0.204754	-0.0130683	-0.0599251	-0.0902996
P05387	60S acidic ribosomal protein P2 OS=Homo sapiens GN=RPLP2 PE=1 SV=1 - [RLA2_HUMAN]	1.00872	16	14.3074	1.15671	24	14.7198	1.11028	30	14.0599	1.0919	70	3	0.0125243	0.21003	0.150928	0.126847
P67936	Tropomyosin alpha-4 chain OS=Homo sapiens GN=TPM4 PE=1 SV=3 - [TPM4_HUMAN]	0.904676	14	20.856	1.02254	26	14.1463	1.00714	29	15.9418	0.97812	69	3	-0.144526	0.0321619	0.0102663	-0.0319161
Q15149	Plectin OS=Homo sapiens GN=PLEC PE=1 SV=3 - [PLEC_HUMAN]	0.942213	8	26.6676	1.00242	37	17.8781	0.954106	23	19.95	0.966246	68	3	-0.0858741	0.0034826	-0.0677783	-0.0495383
P39019	40S ribosomal protein S19 OS=Homo sapiens GN=RPS19 PE=1 SV=2 - [RS19_HUMAN]	1.05813	14	18.9643	1.00776	23	10.1164	1.02918	28	15.0212	1.03169	65	3	0.0815198	0.0111578	0.0414971	0.045013
P60842	Eukaryotic initiation factor 4A-I OS=Homo sapiens GN=EIF4A1 PE=1 SV=1 - [IF4A1_HUMAN]	1.13392	13	17.5191	0.99315	26	16.2985	0.917761	24	18.9672	1.01494	63	3	0.18132	-0.00991644	-0.123809	0.0214001
P06748	Nucleophosmin OS=Homo sapiens GN=NPM1 PE=1 SV=2 - [NPM_HUMAN]	1.04608	17	19.2872	0.956967	22	32.9321	1.02624	24	14.4201	1.00976	63	3	0.064987	-0.0634584	0.037363	0.014012
P04075	Fructose-bisphosphate aldolase A OS=Homo sapiens GN=ALDOA PE=1 SV=2 - [ALDOA_HUMAN]	1.16078	9	8.52333	1.1349	30	10.8878	1.17849	24	13.2777	1.15805	63	3	0.215089	0.182561	0.236936	0.211701
P78371	T-complex protein 1 subunit beta OS=Homo sapiens GN=CCT2 PE=1 SV=4 - [TCPB_HUMAN]	0.98505	16	15.5522	0.999208	23	10.4769	0.980964	23	9.8025	0.988407	62	3	-0.0217312	-0.00114332	-0.0277286	-0.0168227
O00299	Chloride intracellular channel protein 1 OS=Homo sapiens GN=CLIC1 PE=1 SV=4 - [CLIC1_HUMAN]	1.10429	15	39.9574	0.98871	22	10.2173	0.983739	25	28.953	1.02558	62	3	0.143121	-0.0163805	-0.0236524	0.0364402
Q16658	Fascin OS=Homo sapiens GN=FSCN1 PE=1 SV=3 - [FSCN1_HUMAN]	0.978811	12	11.4026	1.14595	27	20.0633	1.09801	22	21.4767	1.07426	61	3	-0.0308975	0.196539	0.13489	0.103337
P63104	14-3-3 protein zeta/delta OS=Homo sapiens GN=YWHAZ PE=1 SV=1 - [1433Z_HUMAN]	0.995581	11	24.0247	0.973643	21	11.9237	1.06433	27	16.6177	1.01119	59	3	-0.00638956	-0.0385347	0.089947	0.0160471
P68366	Tubulin alpha-4A chain OS=Homo sapiens GN=TUBA4A PE=1 SV=1 - [TBA4A_HUMAN]	0.892339	5	11.8645	0.945721	34	20.4659	0.933842	20	16.9312	0.923967	59	3	-0.164337	-0.0805128	-0.0987502	-0.114086
P21980	Protein-glutamine gamma-glutamyltransferase 2 OS=Homo sapiens GN=TGM2 PE=1 SV=2 - [TGM2_HUMAN]	1.00907	14	17.7023	1.02296	20	16.1633	0.940233	23	18.5283	0.990753	57	3	0.0130267	0.0327459	-0.0889102	-0.013402
P08107	Heat shock 70 kDa protein 1A/1B OS=Homo sapiens GN=HSPA1A PE=1 SV=5 - [HSP71_HUMAN]	0.890965	8	14.3406	0.937928	20	13.9477	0.92359	28	26.6373	0.917494	56	3	-0.166559	-0.0924505	-0.114676	-0.124229
P23284	Peptidyl-prolyl cis-trans isomerase B OS=Homo sapiens GN=PPIB PE=1 SV=2 - [PPIB_HUMAN]	0.914914	7	19.7755	0.923257	22	20.7572	0.934153	27	18.5588	0.924108	56	3	-0.128292	-0.115196	-0.09827	-0.113867
P62424	60S ribosomal protein L7a OS=Homo sapiens GN=RPL7A PE=1 SV=2 - [RL7A_HUMAN]	1.08981	10	7.96926	1.09147	22	10.8819	1.05676	23	14.2965	1.07935	55	3	0.124074	0.126278	0.0796523	0.110161
Q96AG4	Leucine-rich repeat-containing protein 59 OS=Homo sapiens GN=LRRC59 PE=1 SV=1 - [LRC59_HUMAN]	0.951109	13	17.9612	0.948219	16	11.8471	0.956814	26	16.2079	0.952048	55	3	-0.0723172	-0.0767076	-0.0636892	-0.0708945
P02795	Metallothionein-2 OS=Homo sapiens GN=MT2A PE=1 SV=1 - [MT2_HUMAN]	0.746222	11	11.0296	0.712673	24	23.8417	0.787206	20	11.2158	0.7487	55	3	-0.422324	-0.488689	-0.345186	-0.41754
Q02878	60S ribosomal protein L6 OS=Homo sapiens GN=RPL6 PE=1 SV=3 - [RL6_HUMAN]	1.10029	10	13.1405	1.06494	22	10.9894	1.05128	22	18.0859	1.07217	54	3	0.137888	0.0907729	0.0721474	0.100536
P46777	60S ribosomal protein L5 OS=Homo sapiens GN=RPL5 PE=1 SV=3 - [RL5_HUMAN]	1.01859	9	19.3076	1.03039	20	12.0737	1.0277	24	13.8562	1.02556	53	3	0.0265801	0.0431962	0.0394179	0.0364156
Q01518	Adenylyl cyclase-associated protein 1 OS=Homo sapiens GN=CAP1 PE=1 SV=5 - [CAP1_HUMAN]	1.08423	12	27.6072	1.0241	19	12.5945	1.00412	21	22.7072	1.03748	52	3	0.116668	0.034363	0.00592474	0.053087
P08758	Annexin A5 OS=Homo sapiens GN=ANXA5 PE=1 SV=2 - [ANXA5_HUMAN]	0.977945	8	5.97917	0.972546	22	19.6066	0.878271	20	15.6222	0.942921	50	3	-0.0321746	-0.0401613	-0.187262	-0.0847917
Q9P2E9	Ribosome-binding protein 1 OS=Homo sapiens GN=RRBP1 PE=1 SV=4 - [RRBP1_HUMAN]	0.900081	6	18.763	1.08069	23	27.5044	0.964529	20	17.0948	0.981766	49	3	-0.151873	0.111952	-0.0521038	-0.0265483
P15311	Ezrin OS=Homo sapiens GN=EZR PE=1 SV=4 - [EZRI_HUMAN]	0.983242	13	18.6099	1.02981	18	16.9324	1.03333	17	13.0382	1.01546	48	3	-0.0243819	0.0423751	0.0473057	0.0221348
P29034	Protein S100-A2 OS=Homo sapiens GN=S100A2 PE=1 SV=3 - [S10A2_HUMAN]	1.07094	15	20.4939	1.23223	19	8.41856	1.12877	14	13.1058	1.14398	48	3	0.0988724	0.301268	0.17475	0.194058
P36952	Serpin B5 OS=Homo sapiens GN=SERPINB5 PE=1 SV=2 - [SPB5_HUMAN]	1.02671	8	15.6195	1.0006	23	16.2049	0.917739	17	18.3101	0.981685	48	3	0.0380342	0.000869853	-0.123844	-0.0266674
P04843	Dolichyl-diphosphooligosaccharide--protein glycosyltransferase subunit 1 OS=Homo sapiens GN=RPN1 PE=1 SV=1 - [RPN1_HUMAN]	0.864638	14	19.8334	0.946839	11	13.3573	0.836613	22	15.6652	0.882697	47	3	-0.209831	-0.0788095	-0.257368	-0.18001
P26373	60S ribosomal protein L13 OS=Homo sapiens GN=RPL13 PE=1 SV=4 - [RL13_HUMAN]	1.13978	9	16.7169	1.03316	18	14.9432	1.0246	19	16.8368	1.06585	46	3	0.188762	0.0470661	0.0350622	0.0920034
P06576	ATP synthase subunit beta, mitochondrial OS=Homo sapiens GN=ATP5B PE=1 SV=3 - [ATPB_HUMAN]	0.958735	8	13.2833	0.873266	19	24.473	0.9445	18	28.5998	0.9255	45	3	-0.0607959	-0.195507	-0.0823767	-0.111694
P25398	40S ribosomal protein S12 OS=Homo sapiens GN=RPS12 PE=1 SV=3 - [RS12_HUMAN]	1.06571	12	9.85596	1.04898	18	17.2783	1.02293	15	15.4298	1.04587	45	3	0.0918083	0.0689842	0.0327033	0.0647036
P15880	40S ribosomal protein S2 OS=Homo sapiens GN=RPS2 PE=1 SV=2 - [RS2_HUMAN]	1.0831	11	8.87048	1.04882	14	15.3271	0.999034	19	13.805	1.04365	44	3	0.11517	0.0687635	-0.001395	0.0616397
P26038	Moesin OS=Homo sapiens GN=MSN PE=1 SV=3 - [MOES_HUMAN]	1.01682	6	4.41972	1.01645	11	5.09697	0.993047	26	11.7371	1.00877	43	3	0.0240704	0.0235434	-0.0100654	0.0126043
P23528	Cofilin-1 OS=Homo sapiens GN=CFL1 PE=1 SV=3 - [COF1_HUMAN]	0.945912	8	11.7981	0.955981	19	10.032	0.957513	16	7.91194	0.953136	43	3	-0.0802218	-0.0649457	-0.0626358	-0.0692467
Q9Y4L1	Hypoxia up-regulated protein 1 OS=Homo sapiens GN=HYOU1 PE=1 SV=1 - [HYOU1_HUMAN]	1.151	9	13.1021	1.08395	15	19.0491	0.93237	19	17.4998	1.05577	43	3	0.202891	0.116296	-0.101025	0.0783007
P50914	60S ribosomal protein L14 OS=Homo sapiens GN=RPL14 PE=1 SV=4 - [RL14_HUMAN]	1.03716	9	4.83378	0.970299	17	11.5623	0.945454	17	8.93728	0.984305	43	3	0.0526393	-0.0434987	-0.0809208	-0.0228234
P30050	60S ribosomal protein L12 OS=Homo sapiens GN=RPL12 PE=1 SV=1 - [RL12_HUMAN]	0.937795	12	17.7078	0.898093	14	20.9437	1.07734	17	27.9243	0.971074	43	3	-0.0926561	-0.155064	0.107468	-0.0423463
P62906	60S ribosomal protein L10a OS=Homo sapiens GN=RPL10A PE=1 SV=2 - [RL10A_HUMAN]	1.06834	5	18.2172	1.00422	19	12.2308	1.12204	19	11.4826	1.06487	43	3	0.0953701	0.0060756	0.166125	0.0906728
P40926	Malate dehydrogenase, mitochondrial OS=Homo sapiens GN=MDH2 PE=1 SV=3 - [MDHM_HUMAN]	1.12778	11	23.3003	1.0397	15	10.5208	0.940123	15	13.1607	1.03587	41	3	0.173487	0.0561669	-0.0890792	0.0508397
P27816	Microtubule-associated protein 4 OS=Homo sapiens GN=MAP4 PE=1 SV=3 - [MAP4_HUMAN]	0.954946	6	14.0864	1.05473	18	18.6598	1.02039	17	18.8075	1.01002	41	3	-0.0665093	0.0768738	0.0291263	0.0143885
P68371	Tubulin beta-4B chain OS=Homo sapiens GN=TUBB4B PE=1 SV=1 - [TBB4B_HUMAN]	1.00451	16	43.9083	0.986405	6	4.62124	1.12526	18	12.8321	1.03872	40	3	0.00649377	-0.0197482	0.170254	0.0548128
Q00610	Clathrin heavy chain 1 OS=Homo sapiens GN=CLTC PE=1 SV=5 - [CLH1_HUMAN]	0.948585	9	26.5227	1.06455	16	25.3092	1.0431	15	7.14854	1.01875	40	3	-0.0761512	0.090247	0.0608771	0.0267939
P18124	60S ribosomal protein L7 OS=Homo sapiens GN=RPL7 PE=1 SV=1 - [RL7_HUMAN]	1.18907	7	24.666	0.998004	17	14.5713	0.974314	16	15.1493	1.0538	40	3	0.249839	-0.00288198	-0.0375407	0.0755981
P60903	Protein S100-A10 OS=Homo sapiens GN=S100A10 PE=1 SV=2 - [S10AA_HUMAN]	1.35123	5	18.594	1.19892	19	18.3432	1.31062	16	15.2587	1.28692	40	3	0.434268	0.26173	0.39025	0.363923
P37802	Transgelin-2 OS=Homo sapiens GN=TAGLN2 PE=1 SV=3 - [TAGL2_HUMAN]	1.10515	6	16.6976	1.07607	16	9.54838	1.04883	18	14.5817	1.07668	40	3	0.144248	0.105768	0.0687799	0.106594
P62917	60S ribosomal protein L8 OS=Homo sapiens GN=RPL8 PE=1 SV=2 - [RL8_HUMAN]	1.11446	10	8.72654	1.04987	18	9.02496	1.12	11	5.52054	1.09478	39	3	0.156346	0.0702137	0.163496	0.130637
P25705	ATP synthase subunit alpha, mitochondrial OS=Homo sapiens GN=ATP5A1 PE=1 SV=1 - [ATPA_HUMAN]	0.992964	7	7.306	0.969524	20	22.3276	0.96147	12	12.7249	0.974653	39	3	-0.0101863	-0.0446522	-0.0566862	-0.03704
P05388	60S acidic ribosomal protein P0 OS=Homo sapiens GN=RPLP0 PE=1 SV=1 - [RLA0_HUMAN]	0.886926	6	18.5547	0.888056	19	26.5262	0.906622	14	15.5898	0.893868	39	3	-0.173115	-0.171278	-0.141426	-0.161866
P08195	4F2 cell-surface antigen heavy chain OS=Homo sapiens GN=SLC3A2 PE=1 SV=3 - [4F2_HUMAN]	0.966999	9	16.334	0.920015	16	6.58574	0.854885	13	12.1312	0.913966	38	3	-0.048414	-0.120271	-0.226197	-0.129787
P17987	T-complex protein 1 subunit alpha OS=Homo sapiens GN=TCP1 PE=1 SV=1 - [TCPA_HUMAN]	0.889076	7	18.1758	0.896945	17	22.2732	0.946026	14	29.6501	0.910682	38	3	-0.169622	-0.156908	-0.0800488	-0.13498
O60664	Perilipin-3 OS=Homo sapiens GN=PLIN3 PE=1 SV=3 - [PLIN3_HUMAN]	1.36399	7	23.0698	0.956501	11	24.954	1.09634	20	16.8418	1.13895	38	3	0.447836	-0.0641613	0.132699	0.187699
P38646	Stress-70 protein, mitochondrial OS=Homo sapiens GN=HSPA9 PE=1 SV=2 - [GRP75_HUMAN]	1.03892	5	5.92541	0.983906	18	7.89969	0.87674	14	17.8258	0.966522	37	3	0.0550855	-0.0234083	-0.189778	-0.0491252
Q96FQ6	Protein S100-A16 OS=Homo sapiens GN=S100A16 PE=1 SV=1 - [S10AG_HUMAN]	0.578087	7	15.4389	0.783858	15	49.2395	0.770443	15	31.6997	0.710796	37	3	-0.790641	-0.351336	-0.376239	-0.492492
P50990	T-complex protein 1 subunit theta OS=Homo sapiens GN=CCT8 PE=1 SV=4 - [TCPQ_HUMAN]	1.08289	7	5.49387	1.04967	13	7.47244	0.992029	16	16.3825	1.04153	36	3	0.114885	0.0699312	-0.0115462	0.0587015
P07195	L-lactate dehydrogenase B chain OS=Homo sapiens GN=LDHB PE=1 SV=2 - [LDHB_HUMAN]	0.897678	8	3.12148	0.984859	13	13.331	0.959569	14	10.393	0.947368	35	3	-0.155731	-0.0220109	-0.059542	-0.0780025
Q9Y490	Talin-1 OS=Homo sapiens GN=TLN1 PE=1 SV=3 - [TLN1_HUMAN]	1.01387	6	17.7387	0.887222	9	16.2013	0.898471	20	24.392	0.933189	35	3	0.019879	-0.172633	-0.154456	-0.0997585
Q9GZV4	Eukaryotic translation initiation factor 5A-2 OS=Homo sapiens GN=EIF5A2 PE=1 SV=3 - [IF5A2_HUMAN]	0.929543	8	25.7904	0.982809	14	23.8526	1.13503	13	14.5044	1.01579	35	3	-0.105407	-0.0250175	0.182724	0.0226054
P62753	40S ribosomal protein S6 OS=Homo sapiens GN=RPS6 PE=1 SV=1 - [RS6_HUMAN]	1.03386	5	4.10258	1.11323	11	25.1619	1.05966	18	12.7327	1.06892	34	3	0.0480444	0.154749	0.0836065	0.0961514
P62241	40S ribosomal protein S8 OS=Homo sapiens GN=RPS8 PE=1 SV=2 - [RS8_HUMAN]	1.0528	5	8.0548	1.00387	16	16.7506	1.08461	13	8.18279	1.04709	34	3	0.0742298	0.0055654	0.117172	0.0663858
P53396	ATP-citrate synthase OS=Homo sapiens GN=ACLY PE=1 SV=3 - [ACLY_HUMAN]	1.02042	7	17.9133	1.13078	12	8.1079	1.06999	14	11.3357	1.07373	33	3	0.029168	0.177321	0.0976034	0.102636
P31939	Bifunctional purine biosynthesis protein PURH OS=Homo sapiens GN=ATIC PE=1 SV=3 - [PUR9_HUMAN]	0.881347	9	3.93378	0.864205	11	23.3592	0.897032	13	15.8928	0.880862	33	3	-0.182217	-0.210554	-0.156768	-0.183013
Q01813	6-phosphofructokinase type C OS=Homo sapiens GN=PFKP PE=1 SV=2 - [K6PP_HUMAN]	1.03605	3	6.49047	0.938952	14	17.9437	0.938074	16	12.9452	0.971025	33	3	0.0510914	-0.0908761	-0.092226	-0.0424196
Q9BQE3	Tubulin alpha-1C chain OS=Homo sapiens GN=TUBA1C PE=1 SV=1 - [TBA1C_HUMAN]				1.01217	33	15.8676				1.01217	33	1		0.017456		0.017456
P62829	60S ribosomal protein L23 OS=Homo sapiens GN=RPL23 PE=1 SV=1 - [RL23_HUMAN]	1.10205	7	14.4443	1.03058	13	9.68878	1.04681	12	10.4991	1.05981	32	3	0.140191	0.0434627	0.0659959	0.0838114
P63244	Guanine nucleotide-binding protein subunit beta-2-like 1 OS=Homo sapiens GN=GNB2L1 PE=1 SV=3 - [GBLP_HUMAN]	0.978867	7	5.35583	0.961058	11	10.4155	0.974818	14	13.474	0.971581	32	3	-0.0308159	-0.0573043	-0.0367955	-0.0415941
P68363	Tubulin alpha-1B chain OS=Homo sapiens GN=TUBA1B PE=1 SV=1 - [TBA1B_HUMAN]	1.03517	19	11.4721				0.93851	12	31.1682	0.986842	31	2	0.0498719		-0.0915559	-0.0191096
P06744	Glucose-6-phosphate isomerase OS=Homo sapiens GN=GPI PE=1 SV=4 - [G6PI_HUMAN]	0.921599	9	28.2712	0.828745	10	29.6903	1.09037	12	24.7326	0.946903	31	3	-0.117788	-0.271001	0.124811	-0.0787114
P49368	T-complex protein 1 subunit gamma OS=Homo sapiens GN=CCT3 PE=1 SV=4 - [TCPG_HUMAN]	0.949027	5	13.0405	0.964776	12	11.2441	0.968005	14	22.9524	0.960603	31	3	-0.0754794	-0.0517338	-0.0469137	-0.0579884
Q9BWD1	Acetyl-CoA acetyltransferase, cytosolic OS=Homo sapiens GN=ACAT2 PE=1 SV=2 - [THIC_HUMAN]	0.81203	8	12.5578	1.15742	13	5.91715	0.968724	10	11.2538	0.97939	31	3	-0.300394	0.210908	-0.0458424	-0.0300444
P62081	40S ribosomal protein S7 OS=Homo sapiens GN=RPS7 PE=1 SV=1 - [RS7_HUMAN]	0.920968	7	10.5397	0.89881	11	29.696	0.828448	13	24.5795	0.882742	31	3	-0.118778	-0.153911	-0.271517	-0.179936
P62277	40S ribosomal protein S13 OS=Homo sapiens GN=RPS13 PE=1 SV=2 - [RS13_HUMAN]	0.77108	9	34.9255	0.890568	6	44.8078	0.706297	15	69.9345	0.789315	30	3	-0.375048	-0.167202	-0.501652	-0.341327
P62851	40S ribosomal protein S25 OS=Homo sapiens GN=RPS25 PE=1 SV=1 - [RS25_HUMAN]	1.18491	3	9.25837	1.01938	13	11.628	0.984199	14	6.5885	1.06283	30	3	0.24478	0.0276881	-0.0229786	0.0879098
P61353	60S ribosomal protein L27 OS=Homo sapiens GN=RPL27 PE=1 SV=2 - [RL27_HUMAN]	1.02129	7	27.7313	1.13803	12	16.2965	1.08279	10	8.48685	1.0807	29	3	0.0303899	0.186536	0.114748	0.111967
P46781	40S ribosomal protein S9 OS=Homo sapiens GN=RPS9 PE=1 SV=3 - [RS9_HUMAN]	1.15325	5	3.30955	1.13938	13	4.99803	1.09959	11	7.37537	1.13074	29	3	0.205703	0.188244	0.136961	0.177263
P02751	Fibronectin OS=Homo sapiens GN=FN1 PE=1 SV=4 - [FINC_HUMAN]	0.984823	3	12.441	0.976926	10	10.5081	1.02743	16	10.0415	0.996393	29	3	-0.0220633	-0.0336792	0.0390385	-0.00521374
P62857	40S ribosomal protein S28 OS=Homo sapiens GN=RPS28 PE=1 SV=1 - [RS28_HUMAN]	1.07551	4	17.7777	1.08926	11	23.0655	1.05915	14	14.7516	1.07464	29	3	0.105025	0.123344	0.0829114	0.103855
P18669	Phosphoglycerate mutase 1 OS=Homo sapiens GN=PGAM1 PE=1 SV=2 - [PGAM1_HUMAN]	0.820344	5	8.41014	1.048	12	27.3114	0.893617	12	22.2896	0.920655	29	3	-0.285699	0.0676447	-0.162272	-0.119267
P26641	Elongation factor 1-gamma OS=Homo sapiens GN=EEF1G PE=1 SV=3 - [EF1G_HUMAN]	0.977704	6	10.7042	0.998233	9	18.8538	0.873581	13	24.6715	0.949839	28	3	-0.0325309	-0.00255091	-0.194986	-0.0742444
Q9BUF5	Tubulin beta-6 chain OS=Homo sapiens GN=TUBB6 PE=1 SV=1 - [TBB6_HUMAN]	0.996043	6	21.9759	0.882953	15	9.79642	1.08052	7	11.4497	0.986505	28	3	-0.00571957	-0.179592	0.111726	-0.0196011
P0CW22	40S ribosomal protein S17-like OS=Homo sapiens GN=RPS17L PE=2 SV=1 - [RS17L_HUMAN]	1.21808	8	35.0468	0.994887	9	21.7199	1.08966	11	16.3012	1.10087	28	3	0.284603	-0.00739537	0.123873	0.138648
P62899	60S ribosomal protein L31 OS=Homo sapiens GN=RPL31 PE=1 SV=1 - [RL31_HUMAN]	1.09622	8	11.9511	1.09602	9	22.2388	1.03127	11	17.9322	1.0745	28	3	0.132534	0.132278	0.0444211	0.10367
P83731	60S ribosomal protein L24 OS=Homo sapiens GN=RPL24 PE=1 SV=1 - [RL24_HUMAN]	1.06033	6	8.44351	0.873206	10	14.2442	1.02241	12	20.3791	0.985315	28	3	0.0845198	-0.195605	0.0319669	-0.0213425
P62913	60S ribosomal protein L11 OS=Homo sapiens GN=RPL11 PE=1 SV=2 - [RL11_HUMAN]	1.02787	5	26.628	1.06147	11	3.69774	1.03014	12	13.0398	1.03983	28	3	0.0396608	0.0860646	0.0428462	0.0563463
P05386	60S acidic ribosomal protein P1 OS=Homo sapiens GN=RPLP1 PE=1 SV=1 - [RLA1_HUMAN]	0.864218	7	31.0966	0.998487	9	25.4878	0.835667	12	24.8138	0.899457	28	3	-0.210534	-0.0021842	-0.258999	-0.152873
P13797	Plastin-3 OS=Homo sapiens GN=PLS3 PE=1 SV=4 - [PLST_HUMAN]	1.07103	6	10.3693	1.12955	9	8.07631	1.15543	12	9.6802	1.11867	27	3	0.099001	0.175748	0.208434	0.161786
P08133	Annexin A6 OS=Homo sapiens GN=ANXA6 PE=1 SV=3 - [ANXA6_HUMAN]	0.66817	4	9.02224	0.898121	11	22.0687	0.889982	12	18.5311	0.818758	27	3	-0.581713	-0.155018	-0.168152	-0.288492
P61604	10 kDa heat shock protein, mitochondrial OS=Homo sapiens GN=HSPE1 PE=1 SV=2 - [CH10_HUMAN]	1.19972	4	4.93873	1.05747	10	7.81769	1.13202	13	16.4853	1.12973	27	3	0.262697	0.0806139	0.178896	0.175984
P39023	60S ribosomal protein L3 OS=Homo sapiens GN=RPL3 PE=1 SV=2 - [RL3_HUMAN]	1.05356	7	13.9665	1.0212	11	14.3385	1.13978	8	11.4787	1.07151	26	3	0.0752704	0.0302608	0.188761	0.0996498
P27635	60S ribosomal protein L10 OS=Homo sapiens GN=RPL10 PE=1 SV=4 - [RL10_HUMAN]	1.14223	5	9.85212	1.01641	9	18.6735	1.14599	12	16.8897	1.10155	26	3	0.191859	0.0234855	0.196593	0.139529
P62158	Calmodulin OS=Homo sapiens GN=CALM1 PE=1 SV=2 - [CALM_HUMAN]	1.19895	6	11.9939	1.16201	11	14.9009	1.2271	9	8.32945	1.19602	26	3	0.261777	0.216628	0.295248	0.258243
P09651	Heterogeneous nuclear ribonucleoprotein A1 OS=Homo sapiens GN=HNRNPA1 PE=1 SV=5 - [ROA1_HUMAN]	1.35104	2	103.873	0.82113	14	30.353	1.09259	10	22.9333	1.08826	26	3	0.434075	-0.284318	0.127755	0.122017
Q07020	60S ribosomal protein L18 OS=Homo sapiens GN=RPL18 PE=1 SV=2 - [RL18_HUMAN]	1.01482	4	12.1968	1.0663	10	11.8902	1.04413	12	16.2413	1.04175	26	3	0.0212213	0.0926182	0.062302	0.0590101
O43707	Alpha-actinin-4 OS=Homo sapiens GN=ACTN4 PE=1 SV=2 - [ACTN4_HUMAN]	1.09356	4	37.8161	0.982609	9	6.82255	0.963006	12	9.30855	1.01306	25	3	0.129036	-0.0253103	-0.0543827	0.018719
P62701	40S ribosomal protein S4, X isoform OS=Homo sapiens GN=RPS4X PE=1 SV=2 - [RS4X_HUMAN]	1.07926	6	16.7078	1.08662	9	10.7417	1.01944	10	10.6939	1.06178	25	3	0.110046	0.119847	0.027781	0.0864782
P10599	Thioredoxin OS=Homo sapiens GN=TXN PE=1 SV=3 - [THIO_HUMAN]	1.05797	6	13.2847	1.09807	8	6.61646	1.10911	11	18.2656	1.08838	25	3	0.0813009	0.134976	0.149398	0.122188
P29692	Elongation factor 1-delta OS=Homo sapiens GN=EEF1D PE=1 SV=5 - [EF1D_HUMAN]	0.967371	5	1.80549	0.928907	10	36.7303	0.992546	10	13.5334	0.962941	25	3	-0.0478581	-0.106394	-0.0107944	-0.05448
P06703	Protein S100-A6 OS=Homo sapiens GN=S100A6 PE=1 SV=1 - [S10A6_HUMAN]	1.17013	4	8.91203	1.13235	9	6.62451	1.04499	12	8.70178	1.11582	25	3	0.226674	0.179314	0.0634949	0.15811
Q15366	Poly(rC)-binding protein 2 OS=Homo sapiens GN=PCBP2 PE=1 SV=1 - [PCBP2_HUMAN]	1.07106	6	14.9708	1.21147	9	20.1649	0.952521	10	12.3777	1.07835	25	3	0.0990344	0.276761	-0.0701769	0.108825
P23396	40S ribosomal protein S3 OS=Homo sapiens GN=RPS3 PE=1 SV=2 - [RS3_HUMAN]	1.10315	2	38.0256	0.985204	13	17.9177	0.984193	10	9.18285	1.02418	25	3	0.14163	-0.0215051	-0.0229862	0.0344734
Q71U36	Tubulin alpha-1A chain OS=Homo sapiens GN=TUBA1A PE=1 SV=1 - [TBA1A_HUMAN]							0.950075	25	19.432	0.950075	25	1			-0.0738866	-0.0738866
P46940	Ras GTPase-activating-like protein IQGAP1 OS=Homo sapiens GN=IQGAP1 PE=1 SV=1 - [IQGA1_HUMAN]	0.96089	8	10.1977	0.86112	7	12.5024	1.0645	9	18.8077	0.962169	24	3	-0.057557	-0.215714	0.0901722	-0.0556378
P02545	Prelamin-A/C OS=Homo sapiens GN=LMNA PE=1 SV=1 - [LMNA_HUMAN]	1.06134	5	2.51909	0.877952	10	27.2091	0.900789	9	15.596	0.946693	24	3	0.0858829	-0.187787	-0.150738	-0.0790319
P67809	Nuclease-sensitive element-binding protein 1 OS=Homo sapiens GN=YBX1 PE=1 SV=3 - [YBOX1_HUMAN]	0.932217	3	12.2672	1.11039	12	23.4741	1.12579	9	7.68887	1.05613	24	3	-0.101263	0.151072	0.170937	0.0787919
P49207	60S ribosomal protein L34 OS=Homo sapiens GN=RPL34 PE=1 SV=3 - [RL34_HUMAN]	1.11158	3	10.3448	0.975051	10	16.6054	1.11459	11	8.06051	1.06708	24	3	0.152614	-0.0364499	0.156518	0.0936626
Q8NC51	Plasminogen activator inhibitor 1 RNA-binding protein OS=Homo sapiens GN=SERBP1 PE=1 SV=2 - [PAIRB_HUMAN]	1.03843	4	2.52079	1.08282	12	4.79442	1.08501	8	17.3949	1.06875	24	3	0.0544005	0.114798	0.117713	0.0959309
P61313	60S ribosomal protein L15 OS=Homo sapiens GN=RPL15 PE=1 SV=2 - [RL15_HUMAN]	1.07787	7	6.35758	1.03677	9	10.5661	1.10367	7	9.88647	1.07277	23	3	0.10819	0.0520925	0.142315	0.101344
Q99832	T-complex protein 1 subunit eta OS=Homo sapiens GN=CCT7 PE=1 SV=2 - [TCPH_HUMAN]	1.1235	4	8.90956	0.970239	9	8.84274	1.03405	10	11.036	1.0426	23	3	0.168	-0.0435875	0.0483018	0.0601793
P62280	40S ribosomal protein S11 OS=Homo sapiens GN=RPS11 PE=1 SV=3 - [RS11_HUMAN]	0.999752	5	3.82467	1.19963	7	2.83261	1.17148	11	6.7929	1.12362	23	3	-0.000357914	0.262592	0.228333	0.168156
P62750	60S ribosomal protein L23a OS=Homo sapiens GN=RPL23A PE=1 SV=1 - [RL23A_HUMAN]	0.959414	7	17.1635	1.07417	7	10.1219	0.926738	9	11.8642	0.986773	23	3	-0.0597749	0.103219	-0.109767	-0.0192097
Q00341	Vigilin OS=Homo sapiens GN=HDLBP PE=1 SV=2 - [VIGLN_HUMAN]	1.02501	6	18.1296	1.18161	7	23.2449	1.05747	10	21.2604	1.08803	23	3	0.0356446	0.240753	0.0806206	0.121721
P12429	Annexin A3 OS=Homo sapiens GN=ANXA3 PE=1 SV=3 - [ANXA3_HUMAN]	0.915197	3	16.1538	0.831094	11	31.3758	0.980523	9	23.8251	0.908938	23	3	-0.127846	-0.266917	-0.0283767	-0.137747
P32969	60S ribosomal protein L9 OS=Homo sapiens GN=RPL9 PE=1 SV=1 - [RL9_HUMAN]	0.93925	5	4.76043	1.02365	10	9.85158	1.06047	8	9.4281	1.00779	23	3	-0.0904187	0.0337207	0.0846988	0.0111927
P37108	Signal recognition particle 14 kDa protein OS=Homo sapiens GN=SRP14 PE=1 SV=2 - [SRP14_HUMAN]	0.760865	4	9.84418	0.825877	9	10.821	0.905948	10	13.9678	0.830896	23	3	-0.394288	-0.276002	-0.1425	-0.267259
Q01581	Hydroxymethylglutaryl-CoA synthase, cytoplasmic OS=Homo sapiens GN=HMGCS1 PE=1 SV=2 - [HMCS1_HUMAN]	1.01299	8	8.79399	1.08664	6	12.2682	0.957996	9	7.19723	1.01921	23	3	0.0186232	0.119878	-0.061909	0.0274519
P37837	Transaldolase OS=Homo sapiens GN=TALDO1 PE=1 SV=2 - [TALDO_HUMAN]	0.883169	2	3.3493	0.971264	12	14.4116	0.963717	9	10.4301	0.939383	23	3	-0.179239	-0.0420639	-0.0533188	-0.0902141
Q9H4M9	EH domain-containing protein 1 OS=Homo sapiens GN=EHD1 PE=1 SV=2 - [EHD1_HUMAN]	1.17399	3	16.0874	0.846685	7	10.9912	1.00794	13	15.4764	1.00954	23	3	0.231425	-0.240103	0.0114034	0.0136953
P50991	T-complex protein 1 subunit delta OS=Homo sapiens GN=CCT4 PE=1 SV=4 - [TCPD_HUMAN]	1.20224	3	4.13996	1.03701	11	18.8011	0.92037	8	13.6711	1.05321	22	3	0.265724	0.0524343	-0.119713	0.0747898
P27824	Calnexin OS=Homo sapiens GN=CANX PE=1 SV=2 - [CALX_HUMAN]	0.706623	3	19.2877	0.834788	11	20.3757	0.839602	8	12.8996	0.793671	22	3	-0.500987	-0.260519	-0.252222	-0.333387
P62269	40S ribosomal protein S18 OS=Homo sapiens GN=RPS18 PE=1 SV=3 - [RS18_HUMAN]	0.890506	1	0	1.16553	9	13.1938	1.24162	12	15.2301	1.09922	22	3	-0.167303	0.220987	0.312222	0.136478
P48643	T-complex protein 1 subunit epsilon OS=Homo sapiens GN=CCT5 PE=1 SV=1 - [TCPE_HUMAN]	1.04825	4	22.1186	0.986062	9	6.64886	0.993997	9	12.7969	1.00944	22	3	0.0679804	-0.0202502	-0.00868636	0.013549
P30041	Peroxiredoxin-6 OS=Homo sapiens GN=PRDX6 PE=1 SV=3 - [PRDX6_HUMAN]	0.800168	2	25.867	0.906611	9	10.9619	0.985311	11	22.6409	0.897363	22	3	-0.321626	-0.141445	-0.0213494	-0.156236
Q99497	Protein DJ-1 OS=Homo sapiens GN=PARK7 PE=1 SV=2 - [PARK7_HUMAN]	1.06568	4	13.4285	1.05244	9	5.55844	1.07249	8	15.4163	1.06354	21	3	0.0917723	0.0737433	0.10096	0.0888694
P13010	X-ray repair cross-complementing protein 5 OS=Homo sapiens GN=XRCC5 PE=1 SV=3 - [XRCC5_HUMAN]	1.04434	4	4.52759	1.108	7	4.18262	0.997513	10	8.04875	1.04995	21	3	0.0625961	0.147954	-0.00359194	0.0703223
Q8NBS9	Thioredoxin domain-containing protein 5 OS=Homo sapiens GN=TXNDC5 PE=1 SV=2 - [TXND5_HUMAN]	0.833134	5	14.7169	0.903763	6	6.05647	0.934638	10	25.4124	0.890512	21	3	-0.263379	-0.145984	-0.0975211	-0.167294
Q9UK76	Hematological and neurological expressed 1 protein OS=Homo sapiens GN=HN1 PE=1 SV=3 - [HN1_HUMAN]	0.90572	4	3.91271	0.965165	8	7.65413	0.891576	9	8.52419	0.92082	21	3	-0.142863	-0.0511521	-0.165571	-0.119009
P55209	Nucleosome assembly protein 1-like 1 OS=Homo sapiens GN=NAP1L1 PE=1 SV=1 - [NP1L1_HUMAN]	0.923725	3	3.47455	0.891726	11	13.806	1.04454	7	13.8309	0.953331	21	3	-0.114465	-0.165328	0.0628725	-0.0689504
P62249	40S ribosomal protein S16 OS=Homo sapiens GN=RPS16 PE=1 SV=2 - [RS16_HUMAN]	1.17954	5	17.7008	1.15553	6	10.2457	1.06778	9	12.9804	1.13428	20	3	0.238222	0.208557	0.0946149	0.181781
P18621	60S ribosomal protein L17 OS=Homo sapiens GN=RPL17 PE=1 SV=3 - [RL17_HUMAN]	1.05971	4	3.55585	1.09773	8	8.32466	1.20627	8	11.8605	1.12124	20	3	0.0836678	0.134521	0.270551	0.165089
Q15365	Poly(rC)-binding protein 1 OS=Homo sapiens GN=PCBP1 PE=1 SV=2 - [PCBP1_HUMAN]	1.14663	4	6.38137	0.970969	9	3.50588	1.0554	7	14.533	1.05767	20	3	0.197402	-0.0425022	0.0777909	0.0808859
P52209	6-phosphogluconate dehydrogenase, decarboxylating OS=Homo sapiens GN=PGD PE=1 SV=3 - [6PGD_HUMAN]	0.811404	3	0.180504	1.07783	9	16.4091	1.02189	8	14.5251	0.970375	20	3	-0.301507	0.108126	0.0312463	-0.043385
Q14974	Importin subunit beta-1 OS=Homo sapiens GN=KPNB1 PE=1 SV=2 - [IMB1_HUMAN]	0.942581	5	28.2167	0.925371	8	15.3869	0.89142	7	8.18776	0.919791	20	3	-0.0853121	-0.111896	-0.165822	-0.120623
P16144	Integrin beta-4 OS=Homo sapiens GN=ITGB4 PE=1 SV=5 - [ITB4_HUMAN]	1.00616	4	20.9153	0.976453	7	22.5106	1.00745	9	16.0332	0.996687	20	3	0.0088601	-0.0343781	0.0107065	-0.00478726
P30044	Peroxiredoxin-5, mitochondrial OS=Homo sapiens GN=PRDX5 PE=1 SV=4 - [PRDX5_HUMAN]	1.04918	5	28.1438	1.14421	6	8.08201	1.08125	9	13.9059	1.09155	20	3	0.0692637	0.194348	0.112702	0.126374
P84098	60S ribosomal protein L19 OS=Homo sapiens GN=RPL19 PE=1 SV=1 - [RL19_HUMAN]	1.11715	8	19.9888	1.04772	7	5.32281	0.803509	4	1.81137	0.989459	19	3	0.15982	0.0672533	-0.315613	-0.015288
P40227	T-complex protein 1 subunit zeta OS=Homo sapiens GN=CCT6A PE=1 SV=3 - [TCPZ_HUMAN]	0.984566	4	4.33017	0.901686	7	11.0155	0.973971	8	19.402	0.953408	19	3	-0.0224399	-0.149302	-0.0380499	-0.0688348
P46778	60S ribosomal protein L21 OS=Homo sapiens GN=RPL21 PE=1 SV=2 - [RL21_HUMAN]	1.13909	3	5.11373	1.09883	11	8.9879	0.941264	5	5.52247	1.05973	19	3	0.187888	0.135973	-0.0873286	0.0836978
P61254	60S ribosomal protein L26 OS=Homo sapiens GN=RPL26 PE=1 SV=1 - [RL26_HUMAN]	1.18014	1	0	1.03952	11	6.53034	1.07807	7	7.92493	1.09924	19	3	0.23896	0.0559185	0.108447	0.136511
P23588	Eukaryotic translation initiation factor 4B OS=Homo sapiens GN=EIF4B PE=1 SV=2 - [IF4B_HUMAN]	1.14793	2	0.837906	1.17825	10	7.57805	1.10681	7	10.8492	1.14433	19	3	0.199029	0.236645	0.146402	0.194499
O75874	Isocitrate dehydrogenase [NADP] cytoplasmic OS=Homo sapiens GN=IDH1 PE=1 SV=2 - [IDHC_HUMAN]	0.973418	5	3.87029	1.0836	5	5.10891	1.01554	9	10.6075	1.02419	19	3	-0.038869	0.115835	0.0222444	0.0344776
P04632	Calpain small subunit 1 OS=Homo sapiens GN=CAPNS1 PE=1 SV=1 - [CPNS1_HUMAN]	0.802637	8	36.1942	0.783923	2	0	1.04481	9	30.0866	0.877123	19	3	-0.31718	-0.351216	0.0632374	-0.189149
Q9Y3U8	60S ribosomal protein L36 OS=Homo sapiens GN=RPL36 PE=1 SV=3 - [RL36_HUMAN]	1.15235	4	10.149	1.05936	7	9.25299	1.06138	7	10.7205	1.09103	18	3	0.204583	0.083199	0.0859354	0.125692
P62266	40S ribosomal protein S23 OS=Homo sapiens GN=RPS23 PE=1 SV=3 - [RS23_HUMAN]	1.06652	3	3.51361	1.14897	9	19.9725	1.21464	6	8.26212	1.14338	18	3	0.0929058	0.200341	0.280529	0.193299
P08865	40S ribosomal protein SA OS=Homo sapiens GN=RPSA PE=1 SV=4 - [RSSA_HUMAN]	0.977245	2	28.2421	1.08466	9	23.4228	0.947239	7	8.6061	1.00305	18	3	-0.033208	0.117241	-0.0781995	0.00438985
P46782	40S ribosomal protein S5 OS=Homo sapiens GN=RPS5 PE=1 SV=4 - [RS5_HUMAN]	1.02478	4	13.4819	1.00291	7	9.23998	1.06375	7	10.1131	1.03048	18	3	0.0353202	0.00419417	0.0891529	0.043317
Q01105	Protein SET OS=Homo sapiens GN=SET PE=1 SV=3 - [SET_HUMAN]	0.967465	4	13.0372	0.910665	9	3.70287	1.08729	5	5.93575	0.988473	18	3	-0.0477181	-0.135008	0.120734	-0.016727
P62861	40S ribosomal protein S30 OS=Homo sapiens GN=FAU PE=1 SV=1 - [RS30_HUMAN]	1.07235	5	8.24005	1.01344	7	17.2739	1.04549	6	14.8813	1.04376	18	3	0.10078	0.0192544	0.064184	0.061791
P62841	40S ribosomal protein S15 OS=Homo sapiens GN=RPS15 PE=1 SV=2 - [RS15_HUMAN]	0.69277	7	46.0933	1.03568	4	12.0339	1.06035	7	12.1388	0.9296	18	3	-0.529553	0.0505847	0.0845352	-0.105318
Q9HCY8	Protein S100-A14 OS=Homo sapiens GN=S100A14 PE=1 SV=1 - [S10AE_HUMAN]	0.734794	4	67.0141	0.760563	6	10.7894	0.660463	8	27.5496	0.718607	18	3	-0.444588	-0.394861	-0.59845	-0.476726
P35221	Catenin alpha-1 OS=Homo sapiens GN=CTNNA1 PE=1 SV=1 - [CTNA1_HUMAN]	0.755065	4	10.515	0.999258	5	2.00099	0.702265	9	14.3123	0.818863	18	3	-0.405327	-0.00107078	-0.509912	-0.288306
P13693	Translationally-controlled tumor protein OS=Homo sapiens GN=TPT1 PE=1 SV=1 - [TCTP_HUMAN]				1.00042	11	15.4942	0.978171	7	14.8759	0.989295	18	2		0.000604959	-0.0318415	-0.0155271
P63313	Thymosin beta-10 OS=Homo sapiens GN=TMSB10 PE=1 SV=2 - [TYB10_HUMAN]	1.09749	6	24.4173	1.19336	4	1.73327	1.25547	7	8.79546	1.18211	17	3	0.134208	0.255028	0.328226	0.241359
Q07065	Cytoskeleton-associated protein 4 OS=Homo sapiens GN=CKAP4 PE=1 SV=2 - [CKAP4_HUMAN]	0.869174	4	4.79687	0.846618	9	31.1982	0.928648	4	6.74487	0.88148	17	3	-0.202284	-0.240217	-0.106797	-0.182001
Q7KZF4	Staphylococcal nuclease domain-containing protein 1 OS=Homo sapiens GN=SND1 PE=1 SV=1 - [SND1_HUMAN]	1.06787	2	24.1069	0.861299	11	16.8651	0.902773	4	2.83668	0.943981	17	3	0.0947392	-0.215414	-0.147565	-0.0831699
P18206	Vinculin OS=Homo sapiens GN=VCL PE=1 SV=4 - [VINC_HUMAN]	1.15082	4	14.0038	1.06826	6	13.0799	1.01848	7	17.4867	1.07919	17	3	0.202659	0.0952637	0.0264154	0.109943
P35232	Prohibitin OS=Homo sapiens GN=PHB PE=1 SV=1 - [PHB_HUMAN]	0.585767	5	37.8965	1.03108	8	27.0857	0.838039	4	3.85708	0.818297	17	3	-0.7716	0.044163	-0.254911	-0.289304
Q14847	LIM and SH3 domain protein 1 OS=Homo sapiens GN=LASP1 PE=1 SV=2 - [LASP1_HUMAN]	1.08061	2	10.5081	1.07555	7	9.2723	1.12659	8	18.182	1.09425	17	3	0.111843	0.105069	0.171959	0.129938
P46779	60S ribosomal protein L28 OS=Homo sapiens GN=RPL28 PE=1 SV=3 - [RL28_HUMAN]	1.16106	3	4.45555	1.15094	8	10.3229	1.06399	5	4.31092	1.12533	16	3	0.215448	0.202817	0.089484	0.170351
P50454	Serpin H1 OS=Homo sapiens GN=SERPINH1 PE=1 SV=2 - [SERPH_HUMAN]	1.10451	5	18.7186	0.89236	9	39.282	1.11801	2	13.6443	1.03829	16	3	0.143405	-0.164303	0.160937	0.0542149
P12956	X-ray repair cross-complementing protein 6 OS=Homo sapiens GN=XRCC6 PE=1 SV=2 - [XRCC6_HUMAN]	1.42278	2	9.55401	0.953881	8	10.1063	1.00132	6	2.81631	1.12599	16	3	0.508716	-0.0681186	0.00190113	0.171199
Q14204	Cytoplasmic dynein 1 heavy chain 1 OS=Homo sapiens GN=DYNC1H1 PE=1 SV=5 - [DYHC1_HUMAN]	0.911834	4	3.896	0.84043	5	5.60485	0.985937	7	26.2932	0.912734	16	3	-0.133157	-0.2508	-0.0204324	-0.131734
P15121	Aldose reductase OS=Homo sapiens GN=AKR1B1 PE=1 SV=3 - [ALDR_HUMAN]	1.08594	3	26.2832	0.994648	7	13.8213	1.00341	6	7.09646	1.028	16	3	0.118948	-0.00774158	0.00491369	0.0398417
P07814	Bifunctional glutamate/proline--tRNA ligase OS=Homo sapiens GN=EPRS PE=1 SV=5 - [SYEP_HUMAN]	1.19162	3	12.0608	0.983314	6	32.1585	1.35666	7	26.8743	1.1772	16	3	0.25293	-0.0242753	0.440059	0.235359
P16401	Histone H1.5 OS=Homo sapiens GN=HIST1H1B PE=1 SV=3 - [H15_HUMAN]	1.31028	2	19.3766	0.977479	7	19.3201	1.05215	6	4.85688	1.1133	15	3	0.389877	-0.0328628	0.073341	0.154847
P05556	Integrin beta-1 OS=Homo sapiens GN=ITGB1 PE=1 SV=2 - [ITB1_HUMAN]	0.910685	5	1.73425	0.991448	5	12.3039	1.11678	5	9.39313	1.00631	15	3	-0.134976	-0.0123917	0.159348	0.00906766
P62263	40S ribosomal protein S14 OS=Homo sapiens GN=RPS14 PE=1 SV=3 - [RS14_HUMAN]	1.044	2	9.34995	0.971737	6	2.47573	1.1582	7	6.51111	1.05798	15	3	0.0621157	-0.041362	0.211885	0.0813092
O43175	D-3-phosphoglycerate dehydrogenase OS=Homo sapiens GN=PHGDH PE=1 SV=4 - [SERA_HUMAN]	0.85873	4	8.36495	0.829819	4	14.4094	0.857746	7	28.3319	0.848765	15	3	-0.219723	-0.269131	-0.221377	-0.236563
P52272	Heterogeneous nuclear ribonucleoprotein M OS=Homo sapiens GN=HNRNPM PE=1 SV=3 - [HNRPM_HUMAN]	0.956485	3	17.7928	1.00692	6	16.5545	1.11155	6	39.0271	1.02499	15	3	-0.0641861	0.00995453	0.152579	0.0356068
P60866	40S ribosomal protein S20 OS=Homo sapiens GN=RPS20 PE=1 SV=1 - [RS20_HUMAN]	1.02284	3	14.2938	1.05522	5	16.831	1.12504	7	12.3343	1.0677	15	3	0.0325858	0.0775439	0.169973	0.0945069
P50395	Rab GDP dissociation inhibitor beta OS=Homo sapiens GN=GDI2 PE=1 SV=2 - [GDIB_HUMAN]	1.17757	3	0.477175	0.956418	5	3.85979	0.791356	7	15.487	0.975115	15	3	0.235812	-0.0642862	-0.337601	-0.036356
P54136	Arginine--tRNA ligase, cytoplasmic OS=Homo sapiens GN=RARS PE=1 SV=2 - [SYRC_HUMAN]	0.947982	2	26.1628	1.15005	5	18.1897	1.05997	8	13.7768	1.05267	15	3	-0.0770679	0.201693	0.0840202	0.0740475
P09382	Galectin-1 OS=Homo sapiens GN=LGALS1 PE=1 SV=2 - [LEG1_HUMAN]	1.03012	3	2.92953	1.265	6	6.68321	1.02419	6	12.5868	1.10644	15	3	0.0428178	0.339142	0.0344796	0.145923
P13489	Ribonuclease inhibitor OS=Homo sapiens GN=RNH1 PE=1 SV=2 - [RINI_HUMAN]	0.792356	3	43.655	0.957175	3	3.26208	0.854904	9	41.5831	0.868145	15	3	-0.33578	-0.0631457	-0.226165	-0.203992
O00410	Importin-5 OS=Homo sapiens GN=IPO5 PE=1 SV=4 - [IPO5_HUMAN]	1.12149	5	11.8428	0.93363	6	1.31358	1.07472	4	1.72249	1.04328	15	3	0.165416	-0.099077	0.103966	0.0611278
Q13753	Laminin subunit gamma-2 OS=Homo sapiens GN=LAMC2 PE=1 SV=2 - [LAMC2_HUMAN]	0.842796	3	9.71192	0.701793	5	10.0245	0.564608	7	19.9897	0.703065	15	3	-0.246745	-0.510883	-0.824678	-0.508269
P68402	Platelet-activating factor acetylhydrolase IB subunit beta OS=Homo sapiens GN=PAFAH1B2 PE=1 SV=1 - [PA1B2_HUMAN]	1.00195	3	5.68616	1.06795	5	18.0617	1.03907	7	10.105	1.03633	15	3	0.00280872	0.0948461	0.0552997	0.0514766
Q14152	Eukaryotic translation initiation factor 3 subunit A OS=Homo sapiens GN=EIF3A PE=1 SV=1 - [EIF3A_HUMAN]				0.944688	8	9.68313	0.872446	7	5.17705	0.908567	15	2		-0.08209	-0.196862	-0.138335
P31946	14-3-3 protein beta/alpha OS=Homo sapiens GN=YWHAB PE=1 SV=3 - [1433B_HUMAN]	0.993666	1	0	0.868903	6	11.5939	1.19127	7	24.2662	1.01795	14	3	-0.00916646	-0.202733	0.252502	0.0256622
P12004	Proliferating cell nuclear antigen OS=Homo sapiens GN=PCNA PE=1 SV=1 - [PCNA_HUMAN]	1.14578	4	18.2053	1.04467	6	14.3415	1.14097	4	10.3453	1.11047	14	3	0.196327	0.0630486	0.190262	0.151175
P11940	Polyadenylate-binding protein 1 OS=Homo sapiens GN=PABPC1 PE=1 SV=2 - [PABP1_HUMAN]	1.21517	3	11.2133	1.10865	6	18.5707	0.943853	5	6.09984	1.08922	14	3	0.281157	0.148803	-0.0833655	0.123301
P62826	GTP-binding nuclear protein Ran OS=Homo sapiens GN=RAN PE=1 SV=3 - [RAN_HUMAN]	1.02886	3	8.12164	1.00612	7	1.4924	1.01908	4	2.99558	1.01802	14	3	0.0410466	0.00879575	0.0272624	0.025762
P47914	60S ribosomal protein L29 OS=Homo sapiens GN=RPL29 PE=1 SV=2 - [RL29_HUMAN]	1.00578	4	23.2802	0.99889	4	22.0999	1.01457	6	1.98456	1.00641	14	3	0.00831171	-0.00160297	0.0208613	0.00921931
P40925	Malate dehydrogenase, cytoplasmic OS=Homo sapiens GN=MDH1 PE=1 SV=4 - [MDHC_HUMAN]	0.83764	2	2.94769	0.899161	5	12.9132	1.00464	7	7.93925	0.913815	14	3	-0.255598	-0.153348	0.0066839	-0.130026
P13928	Annexin A8 OS=Homo sapiens GN=ANXA8 PE=1 SV=3 - [ANXA8_HUMAN]	0.827372	4	11.614	0.557378	4	15.9323	0.981981	6	16.7792	0.78891	14	3	-0.273391	-0.843273	-0.026233	-0.342067
P52597	Heterogeneous nuclear ribonucleoprotein F OS=Homo sapiens GN=HNRNPF PE=1 SV=3 - [HNRPF_HUMAN]	0.778903	4	11.3861	0.719277	5	11.4501	1.13811	5	17.9877	0.878763	14	3	-0.360485	-0.475382	0.186639	-0.186454
P31943	Heterogeneous nuclear ribonucleoprotein H OS=Homo sapiens GN=HNRNPH1 PE=1 SV=4 - [HNRH1_HUMAN]	1.13571	3	24.801	1.06613	5	14.6166	1.11921	6	13.0157	1.10702	14	3	0.183589	0.0923883	0.162477	0.146675
P22234	Multifunctional protein ADE2 OS=Homo sapiens GN=PAICS PE=1 SV=3 - [PUR6_HUMAN]	1.12035	3	6.44468	0.840889	7	15.1148	1.12803	4	1.39765	1.02976	14	3	0.163954	-0.250013	0.173801	0.0423028
P62333	26S protease regulatory subunit 10B OS=Homo sapiens GN=PSMC6 PE=1 SV=1 - [PRS10_HUMAN]	1.11049	3	6.86856	0.971358	4	3.94393	0.922233	7	12.5192	1.00136	14	3	0.151195	-0.0419256	-0.116797	0.00196044
P15924	Desmoplakin OS=Homo sapiens GN=DSP PE=1 SV=3 - [DESP_HUMAN]	1.16989	1	0	1.10407	7	26.3556	0.861335	6	4.49644	1.0451	14	3	0.226368	0.142838	-0.215354	0.0636392
Q15056	Eukaryotic translation initiation factor 4H OS=Homo sapiens GN=EIF4H PE=1 SV=5 - [IF4H_HUMAN]	1.10402	2	4.91286	1.25468	7	4.77763	1.13249	5	8.22925	1.16373	14	3	0.142762	0.32732	0.179497	0.218755
P19105	Myosin regulatory light chain 12A OS=Homo sapiens GN=MYL12A PE=1 SV=2 - [ML12A_HUMAN]	0.757304	1	0	0.954897	8	20.8454	1.01533	5	11.8772	0.909178	14	3	-0.401056	-0.0665826	0.0219521	-0.137366
Q16543	Hsp90 co-chaperone Cdc37 OS=Homo sapiens GN=CDC37 PE=1 SV=1 - [CDC37_HUMAN]	0.889992	3	2.67005	0.84681	4	15.9506	0.880583	7	19.5545	0.872462	14	3	-0.168135	-0.23989	-0.183469	-0.196836
P35637	RNA-binding protein FUS OS=Homo sapiens GN=FUS PE=1 SV=1 - [FUS_HUMAN]	0.754019	1	0	1.09044	8	8.23283	1.23688	5	24.0511	1.02712	14	3	-0.407328	0.124915	0.306711	0.0385985
P46783	40S ribosomal protein S10 OS=Homo sapiens GN=RPS10 PE=1 SV=1 - [RS10_HUMAN]	0.893335	4	8.12537	0.979838	6	12.308	1.12342	3	24.1507	0.998863	13	3	-0.162726	-0.0293844	0.167892	-0.00164117
P46776	60S ribosomal protein L27a OS=Homo sapiens GN=RPL27A PE=1 SV=2 - [RL27A_HUMAN]	1.09548	3	8.16334	0.992569	3	4.20504	1.00758	7	11.8802	1.03188	13	3	0.131565	-0.0107601	0.0108981	0.045272
P23526	Adenosylhomocysteinase OS=Homo sapiens GN=AHCY PE=1 SV=4 - [SAHH_HUMAN]	0.950019	2	18.8034	1.06887	5	3.33412	0.961243	6	4.94221	0.993379	13	3	-0.073971	0.0960917	-0.0570268	-0.00958409
P29401	Transketolase OS=Homo sapiens GN=TKT PE=1 SV=3 - [TKT_HUMAN]	1.11409	2	19.2718	1.12556	7	5.34842	1.18868	4	4.56281	1.14278	13	3	0.155865	0.170643	0.249366	0.192545
Q01082	Spectrin beta chain, non-erythrocytic 1 OS=Homo sapiens GN=SPTBN1 PE=1 SV=2 - [SPTB2_HUMAN]	0.987436	3	8.36297	0.968426	4	5.30285	0.972096	6	2.85098	0.975986	13	3	-0.0182411	-0.0462857	-0.0408291	-0.0350675
Q9H299	SH3 domain-binding glutamic acid-rich-like protein 3 OS=Homo sapiens GN=SH3BGRL3 PE=1 SV=1 - [SH3L3_HUMAN]	1.03945	4	8.5961	0.96234	5	26.5488	1.23898	4	16.1673	1.08026	13	3	0.0558209	-0.0553816	0.309151	0.111373
P69905	Hemoglobin subunit alpha OS=Homo sapiens GN=HBA1 PE=1 SV=2 - [HBA_HUMAN]	1.04067	2	14.603	0.983637	5	16.1593	0.94787	6	12.3012	0.990725	13	3	0.0575093	-0.023802	-0.0772384	-0.0134434
P16949	Stathmin OS=Homo sapiens GN=STMN1 PE=1 SV=3 - [STMN1_HUMAN]	1.05688	4	6.74452	0.893741	5	2.31918	1.05601	4	3.71247	1.00221	13	3	0.0798163	-0.162072	0.0786287	0.00318875
P06454	Prothymosin alpha OS=Homo sapiens GN=PTMA PE=1 SV=2 - [PTMA_HUMAN]	1.19801	2	3.46574	1.38524	7	14.8147	1.38473	4	2.00045	1.32266	13	3	0.26064	0.470137	0.469602	0.403442
Q96KP4	Cytosolic non-specific dipeptidase OS=Homo sapiens GN=CNDP2 PE=1 SV=2 - [CNDP2_HUMAN]	0.918358	4	21.2205	0.836856	4	6.28341	1.16955	5	21.2358	0.97492	13	3	-0.122871	-0.256948	0.225948	-0.0366445
P16070	CD44 antigen OS=Homo sapiens GN=CD44 PE=1 SV=3 - [CD44_HUMAN]	1.00956	2	8.55099	1.06174	6	33.1689	1.03899	5	8.86595	1.03676	13	3	0.0137213	0.086425	0.0551804	0.0520825
P62273	40S ribosomal protein S29 OS=Homo sapiens GN=RPS29 PE=1 SV=2 - [RS29_HUMAN]	1.0043	3	4.47011	1.23743	4	8.72005	0.968547	6	16.5963	1.07009	13	3	0.00618717	0.307344	-0.0461061	0.097733
P13804	Electron transfer flavoprotein subunit alpha, mitochondrial OS=Homo sapiens GN=ETFA PE=1 SV=1 - [ETFA_HUMAN]	1.05964	3	8.98196	0.962651	3	11.6427	1.04363	7	11.0998	1.02197	13	3	0.0835719	-0.0549155	0.0616095	0.0313569
P35580	Myosin-10 OS=Homo sapiens GN=MYH10 PE=1 SV=3 - [MYH10_HUMAN]	1.10005	3	13.5668	0.987202	1	0	1.26451	8	15.4777	1.11725	12	3	0.137568	-0.0185822	0.338579	0.159957
P63220	40S ribosomal protein S21 OS=Homo sapiens GN=RPS21 PE=1 SV=1 - [RS21_HUMAN]	0.814144	2	13.8444	0.989568	6	15.234	0.956409	4	8.99773	0.92004	12	3	-0.296644	-0.0151298	-0.0643	-0.120231
Q99439	Calponin-2 OS=Homo sapiens GN=CNN2 PE=1 SV=4 - [CNN2_HUMAN]	1.01304	1	0	0.98385	4	8.45038	0.979778	7	5.93821	0.992224	12	3	0.0186942	-0.0234891	-0.029473	-0.0112628
P49588	Alanine--tRNA ligase, cytoplasmic OS=Homo sapiens GN=AARS PE=1 SV=2 - [SYAC_HUMAN]	1.06608	2	6.49475	1.03523	6	3.36086	0.968811	4	2.59468	1.02338	12	3	0.0923173	0.0499558	-0.0457131	0.033335
Q13813	Spectrin alpha chain, non-erythrocytic 1 OS=Homo sapiens GN=SPTAN1 PE=1 SV=3 - [SPTN1_HUMAN]	0.828485	4	14.4498	0.853389	4	22.9664	1.12515	4	6.75155	0.935673	12	3	-0.271453	-0.228724	0.170111	-0.0959236
P62854	40S ribosomal protein S26 OS=Homo sapiens GN=RPS26 PE=1 SV=3 - [RS26_HUMAN]	0.993466	3	33.0239	0.965298	5	26.1352	1.05003	4	23.5796	1.00293	12	3	-0.00945733	-0.0509535	0.070428	0.00422207
P83881	60S ribosomal protein L36a OS=Homo sapiens GN=RPL36A PE=1 SV=2 - [RL36A_HUMAN]	1.07417	4	1.6257	1.09766	6	5.60215	1.07952	2	5.57073	1.08379	12	3	0.103228	0.134431	0.110394	0.11608
Q92945	Far upstream element-binding protein 2 OS=Homo sapiens GN=KHSRP PE=1 SV=4 - [FUBP2_HUMAN]	0.936137	2	0.818956	1.10074	2	13.2361	1.08333	8	7.88691	1.04007	12	3	-0.0952088	0.138479	0.115473	0.0566813
O14737	Programmed cell death protein 5 OS=Homo sapiens GN=PDCD5 PE=1 SV=3 - [PDCD5_HUMAN]	0.982554	2	35.2189	0.909585	5	7.87918	0.919119	5	8.71568	0.937086	12	3	-0.0253914	-0.13672	-0.121677	-0.093747
P62633	Cellular nucleic acid-binding protein OS=Homo sapiens GN=CNBP PE=1 SV=1 - [CNBP_HUMAN]	1.19873	2	0.948248	1.00079	6	12.9221	1.11517	4	18.2923	1.1049	12	3	0.261512	0.00114458	0.15727	0.143917
Q15019	Septin-2 OS=Homo sapiens GN=SEPT2 PE=1 SV=1 - [SEPT2_HUMAN]	0.953565	3	25.7909	0.911994	2	0.939932	0.89544	7	13.1024	0.920333	12	3	-0.0685963	-0.132904	-0.159331	-0.119772
O75083	WD repeat-containing protein 1 OS=Homo sapiens GN=WDR1 PE=1 SV=4 - [WDR1_HUMAN]	0.991937	2	0.996497	1.07292	5	17.6241	0.937347	5	12.8846	1.00073	12	3	-0.0116798	0.101543	-0.0933447	0.0010596
P11216	Glycogen phosphorylase, brain form OS=Homo sapiens GN=PYGB PE=1 SV=5 - [PYGB_HUMAN]	1.00202	3	4.88586	1.01759	2	5.45488	0.947239	7	15.9248	0.988951	12	3	0.00291292	0.0251601	-0.0782003	-0.0160294
Q14157	Ubiquitin-associated protein 2-like OS=Homo sapiens GN=UBAP2L PE=1 SV=2 - [UBP2L_HUMAN]	0.9033	2	10.7511	1.00009	4	23.2989	0.951235	6	8.31528	0.95154	12	3	-0.146722	0.000122873	-0.072126	-0.0716635
P54819	Adenylate kinase 2, mitochondrial OS=Homo sapiens GN=AK2 PE=1 SV=2 - [KAD2_HUMAN]	0.762491	1	0	0.916025	4	9.12374	0.720634	7	23.4402	0.799717	12	3	-0.391209	-0.12654	-0.47266	-0.322439
P08134	Rho-related GTP-binding protein RhoC OS=Homo sapiens GN=RHOC PE=1 SV=1 - [RHOC_HUMAN]				0.877915	6	18.3008	0.929952	6	28.5622	0.903934	12	2		-0.187846	-0.104771	-0.145711
P68032	Actin, alpha cardiac muscle 1 OS=Homo sapiens GN=ACTC1 PE=1 SV=1 - [ACTC_HUMAN]	1.19982	5	32.4465	0.990186	6	9.20274				1.095	11	2	0.262822	-0.0142281		0.130937
P10412	Histone H1.4 OS=Homo sapiens GN=HIST1H1E PE=1 SV=2 - [H14_HUMAN]	1.55955	1	0	1.4511	9	9.24227	2.08331	1	0	1.69799	11	3	0.641126	0.537146	1.05888	0.763825
P09429	High mobility group protein B1 OS=Homo sapiens GN=HMGB1 PE=1 SV=3 - [HMGB1_HUMAN]	0.994471	4	17.285	1.01109	5	1.77008	0.971671	2	20.081	0.992411	11	3	-0.00799919	0.0159107	-0.0414596	-0.010991
P55145	Mesencephalic astrocyte-derived neurotrophic factor OS=Homo sapiens GN=MANF PE=1 SV=3 - [MANF_HUMAN]	1.10662	3	0.66385	0.918178	4	13.358	1.1031	4	15.4473	1.04263	11	3	0.146163	-0.123154	0.14156	0.0602305
P40429	60S ribosomal protein L13a OS=Homo sapiens GN=RPL13A PE=1 SV=2 - [RL13A_HUMAN]	1.15529	2	2.11712	0.993816	5	7.43796	1.10261	4	11.3664	1.0839	11	3	0.208253	-0.00894977	0.140922	0.116238
P40121	Macrophage-capping protein OS=Homo sapiens GN=CAPG PE=1 SV=2 - [CAPG_HUMAN]	0.967047	3	9.37214	1.02398	4	4.99666	1.07439	4	5.21069	1.0218	11	3	-0.0483414	0.0341827	0.103512	0.0311174
O95573	Long-chain-fatty-acid--CoA ligase 3 OS=Homo sapiens GN=ACSL3 PE=1 SV=3 - [ACSL3_HUMAN]	0.722777	3	37.8766	0.891875	2	20.4795	0.856806	6	25.4381	0.823819	11	3	-0.468377	-0.165087	-0.22296	-0.2796
Q92598	Heat shock protein 105 kDa OS=Homo sapiens GN=HSPH1 PE=1 SV=1 - [HS105_HUMAN]	0.976085	3	17.8108	1.03986	5	13.7285	0.89227	3	0.0733728	0.969406	11	3	-0.0349208	0.0563904	-0.164447	-0.0448278
P62244	40S ribosomal protein S15a OS=Homo sapiens GN=RPS15A PE=1 SV=2 - [RS15A_HUMAN]	1.04919	3	3.4134	0.949209	4	4.72705	0.929696	4	1.4405	0.97603	11	3	0.0692711	-0.0752024	-0.105169	-0.035002
P51149	Ras-related protein Rab-7a OS=Homo sapiens GN=RAB7A PE=1 SV=1 - [RAB7A_HUMAN]	0.940224	2	7.84641	0.71907	3	4.09606	0.888842	6	56.3398	0.849379	11	3	-0.0889231	-0.475796	-0.17	-0.23552
P12268	Inosine-5'-monophosphate dehydrogenase 2 OS=Homo sapiens GN=IMPDH2 PE=1 SV=2 - [IMDH2_HUMAN]	0.923325	2	6.8231	1.07131	4	25.3374	0.959675	5	20.2725	0.98477	11	3	-0.11509	0.0993757	-0.0593817	-0.0221414
Q14103	Heterogeneous nuclear ribonucleoprotein D0 OS=Homo sapiens GN=HNRNPD PE=1 SV=1 - [HNRPD_HUMAN]	0.931048	3	3.07044	0.968079	3	6.91329	0.892631	5	8.32185	0.930586	11	3	-0.103072	-0.0468031	-0.163864	-0.103788
P20290	Transcription factor BTF3 OS=Homo sapiens GN=BTF3 PE=1 SV=1 - [BTF3_HUMAN]	1.04729	1	0	0.869139	5	10.67	1.06325	5	4.64136	0.993229	11	3	0.0666658	-0.202342	0.0884863	-0.00980218
Q04637	Eukaryotic translation initiation factor 4 gamma 1 OS=Homo sapiens GN=EIF4G1 PE=1 SV=4 - [IF4G1_HUMAN]	1.03017	1	0	0.806593	7	29.5879	1.08613	3	9.41022	0.974296	11	3	0.0428756	-0.310088	0.119199	-0.0375673
O43776	Asparagine--tRNA ligase, cytoplasmic OS=Homo sapiens GN=NARS PE=1 SV=1 - [SYNC_HUMAN]	0.864634	2	3.49687	1.03709	3	5.26079	1.07972	5	14.1924	0.993814	10	3	-0.209839	0.0525409	0.110657	-0.00895155
Q13283	Ras GTPase-activating protein-binding protein 1 OS=Homo sapiens GN=G3BP1 PE=1 SV=1 - [G3BP1_HUMAN]	0.974375	3	11.8871	1.0304	2	23.0116	1.09871	5	9.43563	1.0345	10	3	-0.0374514	0.0432067	0.135813	0.0489279
P34932	Heat shock 70 kDa protein 4 OS=Homo sapiens GN=HSPA4 PE=1 SV=4 - [HSP74_HUMAN]	1.14452	2	23.8379	0.946279	3	46.767	1.05069	5	7.24086	1.04716	10	3	0.194739	-0.0796619	0.0713309	0.0664827
P24534	Elongation factor 1-beta OS=Homo sapiens GN=EEF1B2 PE=1 SV=3 - [EF1B_HUMAN]	1.00123	2	0.956263	1.12853	5	8.3783	1.24854	3	22.5218	1.1261	10	3	0.00177218	0.174442	0.320246	0.171335
O00151	PDZ and LIM domain protein 1 OS=Homo sapiens GN=PDLIM1 PE=1 SV=4 - [PDLI1_HUMAN]	1.00803	2	3.42385	0.923301	5	10.3437	1.17878	3	2.29799	1.0367	10	3	0.0115414	-0.115128	0.237293	0.0520038
P05141	ADP/ATP translocase 2 OS=Homo sapiens GN=SLC25A5 PE=1 SV=7 - [ADT2_HUMAN]	1.0355	2	4.39722	1.12835	5	5.3169	0.946452	3	1.01923	1.03677	10	3	0.0503226	0.174217	-0.0793985	0.0520915
P20073	Annexin A7 OS=Homo sapiens GN=ANXA7 PE=1 SV=3 - [ANXA7_HUMAN]	0.723486	2	45.5034	1.20838	5	9.22576	1.26627	3	14.5021	1.06605	10	3	-0.466964	0.27307	0.34059	0.0922693
P60953	Cell division control protein 42 homolog OS=Homo sapiens GN=CDC42 PE=1 SV=2 - [CDC42_HUMAN]	1.01295	1	0	0.874979	7	30.3417	1.05353	2	0	0.980489	10	3	0.0185693	-0.192679	0.0752372	-0.0284262
P61026	Ras-related protein Rab-10 OS=Homo sapiens GN=RAB10 PE=1 SV=1 - [RAB10_HUMAN]	0.924806	3	0.750215	1.00095	3	2.85116	0.943027	4	11.8432	0.956262	10	3	-0.112777	0.00137573	-0.0846297	-0.0645217
Q12905	Interleukin enhancer-binding factor 2 OS=Homo sapiens GN=ILF2 PE=1 SV=2 - [ILF2_HUMAN]	0.942471	3	21.0965	0.943048	2	8.8307	1.15171	5	21.5932	1.01241	10	3	-0.0854806	-0.0845963	0.203783	0.0177951
Q06323	Proteasome activator complex subunit 1 OS=Homo sapiens GN=PSME1 PE=1 SV=1 - [PSME1_HUMAN]	0.945602	1	0	1.07342	5	5.87232	0.949207	4	2.33338	0.98941	10	3	-0.0806944	0.102214	-0.0752057	-0.0153601
Q9UJU6	Drebrin-like protein OS=Homo sapiens GN=DBNL PE=1 SV=1 - [DBNL_HUMAN]	0.778563	2	41.911	0.521969	4	7.4667	1.19387	4	2.83326	0.831466	10	3	-0.361115	-0.937964	0.255641	-0.266271
Q13418	Integrin-linked protein kinase OS=Homo sapiens GN=ILK PE=1 SV=2 - [ILK_HUMAN]	1.27991	2	2.90615	0.944267	2	16.2306	0.980012	6	4.16539	1.06806	10	3	0.35604	-0.0827332	-0.0291283	0.0949961
P49023	Paxillin OS=Homo sapiens GN=PXN PE=1 SV=3 - [PAXI_HUMAN]	1.23631	1	0	0.91579	4	14.5214	1.0586	5	5.95022	1.07024	10	3	0.306043	-0.126911	0.0821634	0.0979283
Q92841	Probable ATP-dependent RNA helicase DDX17 OS=Homo sapiens GN=DDX17 PE=1 SV=2 - [DDX17_HUMAN]	0.95903	1	0	0.898309	1	0	0.922517	8	8.78093	0.926619	10	3	-0.0603522	-0.154716	-0.116353	-0.109953
Q9C0C2	182 kDa tankyrase-1-binding protein OS=Homo sapiens GN=TNKS1BP1 PE=1 SV=4 - [TB182_HUMAN]	0.935288	3	3.10822	0.944932	3	3.23823	0.956926	4	9.21968	0.945716	10	3	-0.0965173	-0.081717	-0.0635201	-0.0805217
P16403	Histone H1.2 OS=Homo sapiens GN=HIST1H1C PE=1 SV=2 - [H12_HUMAN]				1.20404	1	0	0.965077	9	6.31092	1.08456	10	2		0.267884	-0.0512838	0.117108
P62910	60S ribosomal protein L32 OS=Homo sapiens GN=RPL32 PE=1 SV=2 - [RL32_HUMAN]				0.952538	5	30.9041	0.951266	5	15.3653	0.951902	10	2		-0.0701512	-0.0720794	-0.071115
P06753	Tropomyosin alpha-3 chain OS=Homo sapiens GN=TPM3 PE=1 SV=2 - [TPM3_HUMAN]	1.08737	3	14.3408	1.00355	4	9.6882	1.01507	2	0	1.03533	9	3	0.120841	0.00510583	0.0215748	0.0500866
P00441	Superoxide dismutase [Cu-Zn] OS=Homo sapiens GN=SOD1 PE=1 SV=2 - [SODC_HUMAN]	1.03514	1	0	0.931321	4	2.04843	0.973256	4	16.8935	0.979907	9	3	0.0498295	-0.10265	-0.0391087	-0.029284
P62847	40S ribosomal protein S24 OS=Homo sapiens GN=RPS24 PE=1 SV=1 - [RS24_HUMAN]	0.923104	2	7.87987	1.04078	2	0	1.04234	5	24.1664	1.00207	9	3	-0.115435	0.0576595	0.059829	0.00298908
P13987	CD59 glycoprotein OS=Homo sapiens GN=CD59 PE=1 SV=1 - [CD59_HUMAN]	0.94363	1	0	0.971361	4	22.8356	1.00894	4	4.01508	0.974645	9	3	-0.0837065	-0.04192	0.0128435	-0.0370519
P62820	Ras-related protein Rab-1A OS=Homo sapiens GN=RAB1A PE=1 SV=3 - [RAB1A_HUMAN]	1.16626	2	5.95244	0.868911	3	19.6711	0.881313	4	34.7152	0.972162	9	3	0.22189	-0.20272	-0.182273	-0.040732
Q14019	Coactosin-like protein OS=Homo sapiens GN=COTL1 PE=1 SV=3 - [COTL1_HUMAN]	1.16495	2	1.31297	0.917803	3	13.8412	1.08703	4	12.5893	1.0566	9	3	0.220271	-0.123744	0.120395	0.0794236
P39687	Acidic leucine-rich nuclear phosphoprotein 32 family member A OS=Homo sapiens GN=ANP32A PE=1 SV=1 - [AN32A_HUMAN]	0.99011	1	0	0.869858	4	8.75793	1.13575	4	8.59726	0.998572	9	3	-0.0143399	-0.201148	0.183642	-0.0020622
P30040	Endoplasmic reticulum resident protein 29 OS=Homo sapiens GN=ERP29 PE=1 SV=4 - [ERP29_HUMAN]	0.566064	2	30.13	0.919108	2	2.84447	1.04003	5	18.4972	0.841733	9	3	-0.820964	-0.121694	0.0566214	-0.248566
P49591	Serine--tRNA ligase, cytoplasmic OS=Homo sapiens GN=SARS PE=1 SV=3 - [SYSC_HUMAN]	0.859811	2	2.22633	1.06349	2	5.65446	1.03771	5	12.4084	0.987003	9	3	-0.217909	0.0888104	0.0533968	-0.0188736
P14324	Farnesyl pyrophosphate synthase OS=Homo sapiens GN=FDPS PE=1 SV=4 - [FPPS_HUMAN]	0.887223	1	0	0.845621	3	21.9195	1.00607	5	5.40917	0.91297	9	3	-0.172632	-0.241916	0.00872586	-0.13136
Q9Y224	UPF0568 protein C14orf166 OS=Homo sapiens GN=C14orf166 PE=1 SV=1 - [CN166_HUMAN]	0.564842	1	0	0.907733	2	37.709	0.710888	6	21.3264	0.727821	9	3	-0.824082	-0.13966	-0.492306	-0.458345
P17301	Integrin alpha-2 OS=Homo sapiens GN=ITGA2 PE=1 SV=1 - [ITA2_HUMAN]	0.703564	4	7.91177	0.850632	1	0	0.987677	4	11.965	0.847291	9	3	-0.507246	-0.233392	-0.0178881	-0.23907
P63267	Actin, gamma-enteric smooth muscle OS=Homo sapiens GN=ACTG2 PE=1 SV=1 - [ACTH_HUMAN]							1.08662	9	16.1547	1.08662	9	1			0.119848	0.119848
P34897	Serine hydroxymethyltransferase, mitochondrial OS=Homo sapiens GN=SHMT2 PE=1 SV=3 - [GLYM_HUMAN]	1.00723	2	22.0335	1.05251	6	22.3417				1.02987	8	2	0.0103869	0.0738402		0.0424624
Q15185	Prostaglandin E synthase 3 OS=Homo sapiens GN=PTGES3 PE=1 SV=1 - [TEBP_HUMAN]	1.02067	1	0	1.02576	2	0.180496	1.05175	5	4.55736	1.03273	8	3	0.0295199	0.0366876	0.0727948	0.0464588
Q02543	60S ribosomal protein L18a OS=Homo sapiens GN=RPL18A PE=1 SV=2 - [RL18A_HUMAN]	1.19513	2	4.7818	1.24488	3	1.81692	1.14509	3	1.41768	1.19503	8	3	0.257168	0.316007	0.195465	0.257053
Q9Y6N5	Sulfide:quinone oxidoreductase, mitochondrial OS=Homo sapiens GN=SQRDL PE=1 SV=1 - [SQRD_HUMAN]	0.879979	3	9.16812	0.881854	2	0	0.966934	3	18.4869	0.909589	8	3	-0.184459	-0.181388	-0.0485108	-0.136713
P22626	Heterogeneous nuclear ribonucleoproteins A2/B1 OS=Homo sapiens GN=HNRNPA2B1 PE=1 SV=2 - [ROA2_HUMAN]	0.848864	1	0	1.07642	4	9.93444	1.00155	3	19.9034	0.975609	8	3	-0.236394	0.106236	0.0022286	-0.0356252
P26599	Polypyrimidine tract-binding protein 1 OS=Homo sapiens GN=PTBP1 PE=1 SV=1 - [PTBP1_HUMAN]	1.12513	2	5.27874	1.07028	3	4.7946	0.803603	3	1.61772	0.99967	8	3	0.170093	0.0979815	-0.315446	-0.000476823
O60506	Heterogeneous nuclear ribonucleoprotein Q OS=Homo sapiens GN=SYNCRIP PE=1 SV=2 - [HNRPQ_HUMAN]	1.14115	1	0	1.04424	4	4.58798	0.852327	3	17.3509	1.01257	8	3	0.190489	0.0624547	-0.23052	0.018026
Q9Y2V2	Calcium-regulated heat stable protein 1 OS=Homo sapiens GN=CARHSP1 PE=1 SV=2 - [CHSP1_HUMAN]	1.02116	3	4.25687	1.09167	1	0	0.879383	4	1.69655	0.997403	8	3	0.0302089	0.12653	-0.185437	-0.00375201
P43487	Ran-specific GTPase-activating protein OS=Homo sapiens GN=RANBP1 PE=1 SV=1 - [RANG_HUMAN]	1.13022	1	0	1.27234	2	7.25822	0.994205	5	23.3565	1.13225	8	3	0.1766	0.347486	-0.00838439	0.179199
Q14697	Neutral alpha-glucosidase AB OS=Homo sapiens GN=GANAB PE=1 SV=3 - [GANAB_HUMAN]	0.998956	2	6.32512	0.882797	4	3.89462	0.910145	2	0	0.930633	8	3	-0.00150672	-0.179846	-0.135832	-0.103716
P61158	Actin-related protein 3 OS=Homo sapiens GN=ACTR3 PE=1 SV=3 - [ARP3_HUMAN]	0.976085	1	0	0.907976	5	19.2776	1.23085	2	46.4068	1.0383	8	3	-0.0349209	-0.139274	0.299656	0.0542288
P21926	CD9 antigen OS=Homo sapiens GN=CD9 PE=1 SV=4 - [CD9_HUMAN]	1.14488	2	11.2434	0.989822	3	6.28885	1.06005	3	4.63843	1.06492	8	3	0.195191	-0.0147583	0.0841368	0.0907411
Q969H8	UPF0556 protein C19orf10 OS=Homo sapiens GN=C19orf10 PE=1 SV=1 - [CS010_HUMAN]	0.882593	1	0	1.20523	4	8.69944	1.20323	3	10.2484	1.09702	8	3	-0.180179	0.269311	0.266907	0.133586
Q9H223	EH domain-containing protein 4 OS=Homo sapiens GN=EHD4 PE=1 SV=1 - [EHD4_HUMAN]	1.13356	2	6.11056	1.00443	2	22.9156	0.911538	4	7.29819	1.01651	8	3	0.180864	0.00637878	-0.133626	0.0236253
O00469	Procollagen-lysine,2-oxoglutarate 5-dioxygenase 2 OS=Homo sapiens GN=PLOD2 PE=1 SV=2 - [PLOD2_HUMAN]	0.926014	2	9.77352	1.04713	2	15.1722	0.969894	4	16.2387	0.981012	8	3	-0.110895	0.0664384	-0.0441014	-0.0276575
Q9P289	Serine/threonine-protein kinase MST4 OS=Homo sapiens GN=MST4 PE=1 SV=2 - [MST4_HUMAN]	0.921728	1	0	0.952721	3	5.03771	1.08027	4	0.63519	0.984907	8	3	-0.117587	-0.0698738	0.111392	-0.0219411
Q99613	Eukaryotic translation initiation factor 3 subunit C OS=Homo sapiens GN=EIF3C PE=1 SV=1 - [EIF3C_HUMAN]	1.02321	1	0	1.15283	2	1.1355	1.09061	5	40.292	1.08888	8	3	0.0331065	0.205176	0.125137	0.12285
A6NNT2	Putative uncharacterized protein C16orf96 OS=Homo sapiens GN=C16orf96 PE=5 SV=3 - [CP096_HUMAN]	1.27221	2	7.3778	1.0779	3	3.64164	1.0508	3	5.1658	1.13363	8	3	0.347332	0.108219	0.0714832	0.180954
P04350	Tubulin beta-4A chain OS=Homo sapiens GN=TUBB4A PE=1 SV=2 - [TBB4A_HUMAN]				0.740366	3	6.72386	0.465588	5	10.4614	0.602977	8	2		-0.433689	-1.10287	-0.729825
P49411	Elongation factor Tu, mitochondrial OS=Homo sapiens GN=TUFM PE=1 SV=2 - [EFTU_HUMAN]				0.895418	4	19.0664	1.16199	4	25.2011	1.02871	8	2		-0.159367	0.216604	0.0408314
P06396	Gelsolin OS=Homo sapiens GN=GSN PE=1 SV=1 - [GELS_HUMAN]				1.08376	5	4.66851	1.0008	3	13.701	1.04228	8	2		0.11605	0.00115402	0.0597457
Q16555	Dihydropyrimidinase-related protein 2 OS=Homo sapiens GN=DPYSL2 PE=1 SV=1 - [DPYL2_HUMAN]				0.85401	8	32.0308				0.85401	8	1		-0.227675		-0.227675
O15131	Importin subunit alpha-6 OS=Homo sapiens GN=KPNA5 PE=1 SV=2 - [IMA5_HUMAN]				0.925958	2	39.7944	0.877923	6	13.9899	0.90194	8	2		-0.110981	-0.187834	-0.148896
P61927	60S ribosomal protein L37 OS=Homo sapiens GN=RPL37 PE=1 SV=2 - [RL37_HUMAN]	1.19726	1	0	0.98801	3	5.82089	1.05395	3	0.0625244	1.07974	7	3	0.259742	-0.0174032	0.0758094	0.110687
P33316	Deoxyuridine 5'-triphosphate nucleotidohydrolase, mitochondrial OS=Homo sapiens GN=DUT PE=1 SV=4 - [DUT_HUMAN]	0.741744	2	15.5678	0.693344	1	0	1.00837	4	27.8842	0.814487	7	3	-0.431006	-0.528357	0.012031	-0.296036
P08729	Keratin, type II cytoskeletal 7 OS=Homo sapiens GN=KRT7 PE=1 SV=5 - [K2C7_HUMAN]	0.618578	1	0	0.808237	3	0.294665	0.964999	3	12.506	0.797271	7	3	-0.692972	-0.307149	-0.0514013	-0.326857
Q05682	Caldesmon OS=Homo sapiens GN=CALD1 PE=1 SV=3 - [CALD1_HUMAN]	0.894128	2	3.8035	0.990722	3	5.03197	0.839073	2	0	0.907974	7	3	-0.161447	-0.0134474	-0.253132	-0.139277
Q9UHV9	Prefoldin subunit 2 OS=Homo sapiens GN=PFDN2 PE=1 SV=1 - [PFD2_HUMAN]	0.916039	1	0	1.06068	3	5.05746	0.960846	3	0.632545	0.979187	7	3	-0.12652	0.084984	-0.0576228	-0.0303439
O43852	Calumenin OS=Homo sapiens GN=CALU PE=1 SV=2 - [CALU_HUMAN]	0.96695	1	0	1.05392	2	0	0.754008	4	34.1406	0.924961	7	3	-0.0484862	0.0757719	-0.407349	-0.112536
Q9Y265	RuvB-like 1 OS=Homo sapiens GN=RUVBL1 PE=1 SV=1 - [RUVB1_HUMAN]	0.874936	3	0.431295	0.98965	1	0	0.86098	3	3.61641	0.908522	7	3	-0.19275	-0.0150093	-0.215949	-0.138407
Q16787	Laminin subunit alpha-3 OS=Homo sapiens GN=LAMA3 PE=1 SV=2 - [LAMA3_HUMAN]	0.690373	1	0	0.886019	4	1.98473	0.721315	2	0	0.765902	7	3	-0.534552	-0.17459	-0.471299	-0.384768
Q8NF50	Dedicator of cytokinesis protein 8 OS=Homo sapiens GN=DOCK8 PE=1 SV=3 - [DOCK8_HUMAN]	0.994979	3	12.1691				1.17737	4	18.5468	1.08617	7	2	-0.00726227		0.235565	0.119254
Q13185	Chromobox protein homolog 3 OS=Homo sapiens GN=CBX3 PE=1 SV=4 - [CBX3_HUMAN]	1.15763	1	0	1.61018	2	69.8323	1.04896	4	24.7692	1.27226	7	3	0.211174	0.687222	0.0689602	0.34739
P61088	Ubiquitin-conjugating enzyme E2 N OS=Homo sapiens GN=UBE2N PE=1 SV=1 - [UBE2N_HUMAN]	0.928388	1	0	1.24684	4	7.66272	1.0091	2	0	1.06144	7	3	-0.1072	0.318277	0.0130755	0.0860287
P31948	Stress-induced-phosphoprotein 1 OS=Homo sapiens GN=STIP1 PE=1 SV=1 - [STIP1_HUMAN]	1.04547	1	0	1.10845	3	3.61532	0.700455	3	9.28081	0.951459	7	3	0.0641527	0.148543	-0.513635	-0.0717873
Q13561	Dynactin subunit 2 OS=Homo sapiens GN=DCTN2 PE=1 SV=4 - [DCTN2_HUMAN]	1.20039	1	0	1.05406	3	7.85622	1.07882	3	1.91255	1.11109	7	3	0.263505	0.0759502	0.109456	0.151975
P30153	Serine/threonine-protein phosphatase 2A 65 kDa regulatory subunit A alpha isoform OS=Homo sapiens GN=PPP2R1A PE=1 SV=4 - [2AAA_HUMAN]	0.889655	1	0	1.03037	4	9.92009	1.24432	2	36.3146	1.05478	7	3	-0.168682	0.0431599	0.315354	0.0769422
P78417	Glutathione S-transferase omega-1 OS=Homo sapiens GN=GSTO1 PE=1 SV=2 - [GSTO1_HUMAN]	0.983841	2	7.92372	0.798444	2	0.843679	0.810208	3	0.854882	0.864164	7	3	-0.0235034	-0.324737	-0.303636	-0.210623
Q9BV86	N-terminal Xaa-Pro-Lys N-methyltransferase 1 OS=Homo sapiens GN=NTMT1 PE=1 SV=3 - [NTM1A_HUMAN]	0.793271	1	0	0.857555	2	7.72986	0.726905	4	19.4558	0.792577	7	3	-0.334114	-0.221698	-0.460161	-0.335377
O43242	26S proteasome non-ATPase regulatory subunit 3 OS=Homo sapiens GN=PSMD3 PE=1 SV=2 - [PSMD3_HUMAN]	1.05753	1	0	1.53599	2	26.6231	0.986082	4	1.41388	1.1932	7	3	0.080696	0.619166	-0.0202201	0.254835
Q9H6S3	Epidermal growth factor receptor kinase substrate 8-like protein 2 OS=Homo sapiens GN=EPS8L2 PE=1 SV=2 - [ES8L2_HUMAN]	0.854208	1	0	0.899375	3	25.8341	1.07198	3	4.93533	0.941855	7	3	-0.22734	-0.153005	0.100279	-0.0864237
O60701	UDP-glucose 6-dehydrogenase OS=Homo sapiens GN=UGDH PE=1 SV=1 - [UGDH_HUMAN]	0.917227	1	0	1.12716	4	33.8512	1.07096	2	0	1.03845	7	3	-0.124649	0.172694	0.0989041	0.0544309
Q9NZR1	Tropomodulin-2 OS=Homo sapiens GN=TMOD2 PE=1 SV=1 - [TMOD2_HUMAN]	0.991277	2	0.0807258	1.04707	2	0	1.01572	3	6.4046	1.01803	7	3	-0.0126403	0.0663636	0.0225089	0.025773
P27348	14-3-3 protein theta OS=Homo sapiens GN=YWHAQ PE=1 SV=1 - [1433T_HUMAN]				1.05987	3	7.95029	1.09777	4	2.02079	1.07882	7	2		0.0838837	0.134577	0.109453
P60981	Destrin OS=Homo sapiens GN=DSTN PE=1 SV=3 - [DEST_HUMAN]				1.08838	5	7.78901	1.01408	2	0	1.05123	7	2		0.12218	0.0201721	0.0720774
P32119	Peroxiredoxin-2 OS=Homo sapiens GN=PRDX2 PE=1 SV=5 - [PRDX2_HUMAN]				0.846788	3	2.84891	0.996667	4	1.33269	0.921728	7	2		-0.239927	-0.00481632	-0.117587
Q12797	Aspartyl/asparaginyl beta-hydroxylase OS=Homo sapiens GN=ASPH PE=1 SV=3 - [ASPH_HUMAN]				1.22387	4	3.86038	0.978901	3	8.97521	1.10139	7	2		0.291452	-0.0307645	0.139321
P67775	Serine/threonine-protein phosphatase 2A catalytic subunit alpha isoform OS=Homo sapiens GN=PPP2CA PE=1 SV=1 - [PP2AA_HUMAN]				1.09388	4	13.7179	1.04363	3	1.14388	1.06875	7	2		0.129457	0.061606	0.0959305
P55010	Eukaryotic translation initiation factor 5 OS=Homo sapiens GN=EIF5 PE=1 SV=2 - [IF5_HUMAN]				0.711766	4	14.4618	0.827059	3	8.81234	0.769412	7	2		-0.490525	-0.273938	-0.378171
P53618	Coatomer subunit beta OS=Homo sapiens GN=COPB1 PE=1 SV=3 - [COPB_HUMAN]				0.965733	3	0.544256	1.00008	4	7.47582	0.982905	7	2		-0.050303	0.000110119	-0.0248762
P25685	DnaJ homolog subfamily B member 1 OS=Homo sapiens GN=DNAJB1 PE=1 SV=4 - [DNJB1_HUMAN]	0.966878	3	13.1325	0.911042	2	0	1.01236	1	0	0.963428	6	3	-0.0485937	-0.134411	0.0177288	-0.0537509
P33176	Kinesin-1 heavy chain OS=Homo sapiens GN=KIF5B PE=1 SV=1 - [KINH_HUMAN]	1.00185	5	14.5534				0.896937	1	0	0.949396	6	2	0.00267293		-0.156922	-0.0749188
P08727	Keratin, type I cytoskeletal 19 OS=Homo sapiens GN=KRT19 PE=1 SV=4 - [K1C19_HUMAN]	0.889592	2	10.6336	0.792848	3	0.84286	0.899675	1	0	0.860705	6	3	-0.168784	-0.334883	-0.152523	-0.216409
Q9GZP8	Immortalization up-regulated protein OS=Homo sapiens GN=IMUP PE=1 SV=1 - [IMUP_HUMAN]	0.903826	1	0	0.926111	2	0	0.896054	3	1.1802	0.908664	6	3	-0.145882	-0.110743	-0.158343	-0.138182
Q9BS26	Endoplasmic reticulum resident protein 44 OS=Homo sapiens GN=ERP44 PE=1 SV=1 - [ERP44_HUMAN]	1.08096	1	0	0.614085	3	7.17667	0.909485	2	108.941	0.868175	6	3	0.112307	-0.703489	-0.136879	-0.203942
P05198	Eukaryotic translation initiation factor 2 subunit 1 OS=Homo sapiens GN=EIF2S1 PE=1 SV=3 - [IF2A_HUMAN]	0.763353	2	0.162101	0.564559	1	0	1.11209	3	6.79294	0.813334	6	3	-0.389578	-0.824805	0.153276	-0.298079
Q15758	Neutral amino acid transporter B(0) OS=Homo sapiens GN=SLC1A5 PE=1 SV=2 - [AAAT_HUMAN]	0.745372	2	27.2748	0.766427	2	6.57052	1.15111	2	0	0.887636	6	3	-0.423967	-0.38378	0.203024	-0.17196
Q99623	Prohibitin-2 OS=Homo sapiens GN=PHB2 PE=1 SV=2 - [PHB2_HUMAN]	0.977949	1	0	0.995129	3	2.43357	1.08055	2	0	1.01787	6	3	-0.0321686	-0.00704495	0.111759	0.0255594
Q8IVF2	Protein AHNAK2 OS=Homo sapiens GN=AHNAK2 PE=1 SV=2 - [AHNK2_HUMAN]	1.27247	1	0	1.15901	4	13.478	1.12456	1	0	1.18535	6	3	0.347629	0.212889	0.169362	0.245307
Q13492	Phosphatidylinositol-binding clathrin assembly protein OS=Homo sapiens GN=PICALM PE=1 SV=2 - [PICAL_HUMAN]	1.03388	1	0	0.76681	1	0	0.902497	4	54.7234	0.901063	6	3	0.048071	-0.383059	-0.148006	-0.1503
Q92804	TATA-binding protein-associated factor 2N OS=Homo sapiens GN=TAF15 PE=1 SV=1 - [RBP56_HUMAN]	1.50303	2	10.7206	1.19987	3	4.45286	2.00705	1	0	1.56999	6	3	0.587876	0.262882	1.00508	0.650751
P43490	Nicotinamide phosphoribosyltransferase OS=Homo sapiens GN=NAMPT PE=1 SV=1 - [NAMPT_HUMAN]	0.952849	1	0	1.01766	2	26.3838	1.13935	3	4.76979	1.03662	6	3	-0.069681	0.0252524	0.188214	0.0518865
P07339	Cathepsin D OS=Homo sapiens GN=CTSD PE=1 SV=1 - [CATD_HUMAN]				1.33277	3	10.2132	1.31038	3	2.60082	1.32157	6	2		0.414423	0.389986	0.402256
Q99584	Protein S100-A13 OS=Homo sapiens GN=S100A13 PE=1 SV=1 - [S10AD_HUMAN]				0.956791	2	0	1.09964	4	11.3746	1.02822	6	2		-0.0637236	0.137033	0.0401436
Q00534	Cyclin-dependent kinase 6 OS=Homo sapiens GN=CDK6 PE=1 SV=1 - [CDK6_HUMAN]				0.68126	1	0	0.631764	5	8.3827	0.656512	6	2		-0.553722	-0.662543	-0.607107
P62258	14-3-3 protein epsilon OS=Homo sapiens GN=YWHAE PE=1 SV=1 - [1433E_HUMAN]	0.687457	1	0	0.493588	2	#N/A	1.03937	2	12.6196	0.740138	5	3	-0.540659	-1.01862	0.0557085	-0.434134
P02538	Keratin, type II cytoskeletal 6A OS=Homo sapiens GN=KRT6A PE=1 SV=3 - [K2C6A_HUMAN]	0.800488	4	15.8467	0.877683	1	0				0.839085	5	2	-0.321049	-0.188229		-0.253111
P53621	Coatomer subunit alpha OS=Homo sapiens GN=COPA PE=1 SV=2 - [COPA_HUMAN]	0.988397	2	4.03578	0.905409	1	0	1.02295	2	0	0.972253	5	3	-0.0168382	-0.143358	0.0327411	-0.0405961
P84103	Serine/arginine-rich splicing factor 3 OS=Homo sapiens GN=SRSF3 PE=1 SV=1 - [SRSF3_HUMAN]	1.04097	1	0	1.10233	2	16.1248	1.01485	2	9.88779	1.05272	5	3	0.0579323	0.140551	0.0212687	0.0741173
Q16718	NADH dehydrogenase [ubiquinone] 1 alpha subcomplex subunit 5 OS=Homo sapiens GN=NDUFA5 PE=1 SV=3 - [NDUA5_HUMAN]	1.16814	1	0				1.09276	4	24.0833	1.13045	5	2	0.224217		0.127971	0.176897
P62318	Small nuclear ribonucleoprotein Sm D3 OS=Homo sapiens GN=SNRPD3 PE=1 SV=1 - [SMD3_HUMAN]	0.937069	1	0				0.772106	4	0.594523	0.854587	5	2	-0.0937726		-0.37313	-0.2267
P08670	Vimentin OS=Homo sapiens GN=VIM PE=1 SV=4 - [VIME_HUMAN]	1.01747	1	0	0.887979	3	8.49202	0.871024	1	0	0.92549	5	3	0.0249831	-0.171402	-0.199216	-0.11171
Q3V6T2	Girdin OS=Homo sapiens GN=CCDC88A PE=1 SV=2 - [GRDN_HUMAN]	1.42871	1	0	1.11717	1	0	1.18025	3	36.0812	1.24204	5	3	0.514712	0.159855	0.239089	0.312716
P20962	Parathymosin OS=Homo sapiens GN=PTMS PE=1 SV=2 - [PTMS_HUMAN]	0.944534	1	0	1.02247	3	6.47381	1.02155	1	0	0.996185	5	3	-0.0823256	0.0320612	0.0307589	-0.00551434
Q9HAV7	GrpE protein homolog 1, mitochondrial OS=Homo sapiens GN=GRPEL1 PE=1 SV=2 - [GRPE1_HUMAN]	0.954689	2	14.6691	1.1526	1	0	0.880817	2	4.3728	0.996036	5	3	-0.0668971	0.204895	-0.183085	-0.00573002
Q07955	Serine/arginine-rich splicing factor 1 OS=Homo sapiens GN=SRSF1 PE=1 SV=2 - [SRSF1_HUMAN]	1.53887	1	0	0.908428	2	0	1.07335	2	0	1.17355	5	3	0.621874	-0.138555	0.102123	0.230881
Q9UNM6	26S proteasome non-ATPase regulatory subunit 13 OS=Homo sapiens GN=PSMD13 PE=1 SV=2 - [PSD13_HUMAN]	1.01773	1	0	0.850596	1	0	0.755705	3	1.19411	0.874676	5	3	0.0253522	-0.233453	-0.404106	-0.193179
P14678	Small nuclear ribonucleoprotein-associated proteins B and B' OS=Homo sapiens GN=SNRPB PE=1 SV=2 - [RSMB_HUMAN]	0.889835	1	0	0.96136	3	4.53997	0.855828	1	0	0.902341	5	3	-0.16839	-0.0568509	-0.224608	-0.148255
P43307	Translocon-associated protein subunit alpha OS=Homo sapiens GN=SSR1 PE=1 SV=3 - [SSRA_HUMAN]	0.789385	1	0	1.02685	1	0	0.91581	3	1.63695	0.910682	5	3	-0.3412	0.0382258	-0.12688	-0.134981
Q9Y266	Nuclear migration protein nudC OS=Homo sapiens GN=NUDC PE=1 SV=1 - [NUDC_HUMAN]	1.0912	1	0	1.05493	1	0	1.09665	3	9.99723	1.08093	5	3	0.125917	0.0771526	0.133106	0.112272
P52888	Thimet oligopeptidase OS=Homo sapiens GN=THOP1 PE=1 SV=2 - [THOP1_HUMAN]	0.809732	2	27.3562	0.996138	1	0	0.944098	2	0	0.916656	5	3	-0.304484	-0.00558209	-0.082991	-0.125548
Q86TU7	Histone-lysine N-methyltransferase setd3 OS=Homo sapiens GN=SETD3 PE=1 SV=1 - [SETD3_HUMAN]	1.11935	2	6.75566				1.02835	3	14.1399	1.07385	5	2	0.162657		0.0403345	0.102792
Q92499	ATP-dependent RNA helicase DDX1 OS=Homo sapiens GN=DDX1 PE=1 SV=2 - [DDX1_HUMAN]	1.27365	1	0	0.54073	2	0	1.16953	2	0	0.994635	5	3	0.348968	-0.88702	0.225924	-0.00776052
P20700	Lamin-B1 OS=Homo sapiens GN=LMNB1 PE=1 SV=2 - [LMNB1_HUMAN]	0.863977	1	0	0.836094	2	6.0905	0.914286	2	0	0.871452	5	3	-0.210935	-0.258264	-0.129283	-0.198507
Q13200	26S proteasome non-ATPase regulatory subunit 2 OS=Homo sapiens GN=PSMD2 PE=1 SV=3 - [PSMD2_HUMAN]	0.985554	1	0	0.982004	2	10.8251	0.952452	2	0	0.973336	5	3	-0.0209939	-0.0261997	-0.0702822	-0.0389897
Q8TEX9	Importin-4 OS=Homo sapiens GN=IPO4 PE=1 SV=2 - [IPO4_HUMAN]	0.870761	1	0				0.825807	4	3.5081	0.848284	5	2	-0.199652		-0.276124	-0.237381
O60716	Catenin delta-1 OS=Homo sapiens GN=CTNND1 PE=1 SV=1 - [CTND1_HUMAN]	0.998144	2	24.2628	0.681414	2	6.80195	1.08202	1	0	0.920527	5	3	-0.00268078	-0.553396	0.11373	-0.119469
P26640	Valine--tRNA ligase OS=Homo sapiens GN=VARS PE=1 SV=4 - [SYVC_HUMAN]	0.696081	1	0	1.0465	2	0	1.06617	2	3.5946	0.936252	5	3	-0.522673	0.0655768	0.0924408	-0.0950308
Q9NZM1	Myoferlin OS=Homo sapiens GN=MYOF PE=1 SV=1 - [MYOF_HUMAN]	1.46972	1	0	1.3854	1	0	1.00605	3	4.76738	1.28706	5	3	0.555546	0.470306	0.00870139	0.364078
Q562R1	Beta-actin-like protein 2 OS=Homo sapiens GN=ACTBL2 PE=1 SV=2 - [ACTBL_HUMAN]				0.731353	1	0	1.14836	4	27.5155	0.939856	5	2		-0.451359	0.199573	-0.0894882
P52565	Rho GDP-dissociation inhibitor 1 OS=Homo sapiens GN=ARHGDIA PE=1 SV=3 - [GDIR1_HUMAN]				1.05418	4	2.38999	0.961223	1	0	1.0077	5	2		0.0761192	-0.0570564	0.0110675
P20810	Calpastatin OS=Homo sapiens GN=CAST PE=1 SV=4 - [ICAL_HUMAN]				0.926029	3	1.05718	0.948255	2	4.07783	0.937142	5	2		-0.11087	-0.076653	-0.0936602
P50502	Hsc70-interacting protein OS=Homo sapiens GN=ST13 PE=1 SV=2 - [F10A1_HUMAN]				1.00008	2	2.10225	0.919666	3	7.24183	0.959871	5	2		0.000109485	-0.120819	-0.0590879
Q13263	Transcription intermediary factor 1-beta OS=Homo sapiens GN=TRIM28 PE=1 SV=5 - [TIF1B_HUMAN]				1.69386	3	6.87401	1.05708	2	0.374592	1.37547	5	2		0.760315	0.0800867	0.459926
P35268	60S ribosomal protein L22 OS=Homo sapiens GN=RPL22 PE=1 SV=2 - [RL22_HUMAN]				0.898193	3	4.33889	1.02109	2	0	0.95964	5	2		-0.154903	0.0301065	-0.0594345
P31689	DnaJ homolog subfamily A member 1 OS=Homo sapiens GN=DNAJA1 PE=1 SV=2 - [DNJA1_HUMAN]				1.03802	2	24.4943	0.998889	3	16.9454	1.01846	5	2		0.0538362	-0.00160415	0.0263823
Q15942	Zyxin OS=Homo sapiens GN=ZYX PE=1 SV=1 - [ZYX_HUMAN]				1.1035	3	3.67271	0.872404	2	45.5234	0.987954	5	2		0.142091	-0.196932	-0.0174848
O14787	Transportin-2 OS=Homo sapiens GN=TNPO2 PE=1 SV=3 - [TNPO2_HUMAN]				1.01417	3	8.50174	1.02948	2	13.6417	1.02182	5	2		0.0203	0.0419117	0.0311463
P51148	Ras-related protein Rab-5C OS=Homo sapiens GN=RAB5C PE=1 SV=2 - [RAB5C_HUMAN]				0.759454	3	7.29801	1.01353	2	12.5706	0.88649	5	2		-0.396966	0.0193846	-0.173823
Q9UQ80	Proliferation-associated protein 2G4 OS=Homo sapiens GN=PA2G4 PE=1 SV=3 - [PA2G4_HUMAN]				0.998299	4	9.60228	1.01492	1	0	1.00661	5	2		-0.00245609	0.021369	0.00950562
Q9UGI8	Testin OS=Homo sapiens GN=TES PE=1 SV=1 - [TES_HUMAN]				1.35842	2	0	0.92225	3	3.6444	1.14033	5	2		0.441927	-0.11677	0.189456
Q07021	Complement component 1 Q subcomponent-binding protein, mitochondrial OS=Homo sapiens GN=C1QBP PE=1 SV=1 - [C1QBP_HUMAN]				1.43628	3	29.479	1.22104	2	31.0637	1.32866	5	2		0.522338	0.288116	0.409975
P63173	60S ribosomal protein L38 OS=Homo sapiens GN=RPL38 PE=1 SV=2 - [RL38_HUMAN]				0.7003	3	3.7645	0.934094	2	55.6383	0.817197	5	2		-0.513955	-0.0983601	-0.291244
Q9UNX3	60S ribosomal protein L26-like 1 OS=Homo sapiens GN=RPL26L1 PE=1 SV=1 - [RL26L_HUMAN]							1.22561	5	21.0809	1.22561	5	1			0.293495	0.293495
Q13501	Sequestosome-1 OS=Homo sapiens GN=SQSTM1 PE=1 SV=1 - [SQSTM_HUMAN]							0.811952	5	20.7024	0.811952	5	1			-0.300534	-0.300534
P04259	Keratin, type II cytoskeletal 6B OS=Homo sapiens GN=KRT6B PE=1 SV=5 - [K2C6B_HUMAN]							0.817763	5	20.6037	0.817763	5	1			-0.290245	-0.290245
Q8IZP2	Putative protein FAM10A4 OS=Homo sapiens GN=ST13P4 PE=5 SV=1 - [ST134_HUMAN]	0.813358	2	11.1456	0.989533	1	0	0.8806	1	0	0.894497	4	3	-0.298038	-0.0151802	-0.183441	-0.160852
Q00839	Heterogeneous nuclear ribonucleoprotein U OS=Homo sapiens GN=HNRNPU PE=1 SV=6 - [HNRPU_HUMAN]	0.974647	2	7.75822	0.96543	2	7.10424				0.970038	4	2	-0.037048	-0.0507569		-0.0438862
Q96KK5	Histone H2A type 1-H OS=Homo sapiens GN=HIST1H2AH PE=1 SV=3 - [H2A1H_HUMAN]	0.995377	2	18.8741				0.924988	2	22.1321	0.960182	4	2	-0.00668553		-0.112493	-0.0586196
P50552	Vasodilator-stimulated phosphoprotein OS=Homo sapiens GN=VASP PE=1 SV=3 - [VASP_HUMAN]	1.08816	1	0	1.01783	3	19.9269				1.05299	4	2	0.121886	0.0255013		0.0744983
O14980	Exportin-1 OS=Homo sapiens GN=XPO1 PE=1 SV=1 - [XPO1_HUMAN]	0.982737	1	0	0.977756	1	0	0.810898	2	13.0959	0.923797	4	3	-0.025123	-0.0324537	-0.302407	-0.114352
Q9NPQ8	Synembryn-A OS=Homo sapiens GN=RIC8A PE=1 SV=3 - [RIC8A_HUMAN]	0.937754	1	0				1.24611	3	7.23765	1.09193	4	2	-0.0927187		0.31743	0.126882
Q96HC4	PDZ and LIM domain protein 5 OS=Homo sapiens GN=PDLIM5 PE=1 SV=5 - [PDLI5_HUMAN]	1.02987	2	7.71795	1.03617	2	0				1.03302	4	2	0.042463	0.0512665		0.0468715
P11413	Glucose-6-phosphate 1-dehydrogenase OS=Homo sapiens GN=G6PD PE=1 SV=4 - [G6PD_HUMAN]	1.12262	1	0	1.07518	1	0	1.04155	2	0	1.07978	4	3	0.166871	0.104577	0.0587355	0.110743
P52306	Rap1 GTPase-GDP dissociation stimulator 1 OS=Homo sapiens GN=RAP1GDS1 PE=1 SV=3 - [GDS1_HUMAN]	0.943086	1	0	1.47021	1	0	0.866738	2	0	1.09335	4	3	-0.084539	0.556027	-0.206331	0.12875
O95819	Mitogen-activated protein kinase kinase kinase kinase 4 OS=Homo sapiens GN=MAP4K4 PE=1 SV=2 - [M4K4_HUMAN]	0.919173	1	0	1.03376	1	0	0.89362	2	17.6117	0.94885	4	3	-0.121592	0.0478986	-0.162267	-0.0757477
O75947	ATP synthase subunit d, mitochondrial OS=Homo sapiens GN=ATP5H PE=1 SV=3 - [ATP5H_HUMAN]	0.95169	1	0				1.04315	3	8.61943	0.997421	4	2	-0.0714366		0.0609498	-0.00372539
P52907	F-actin-capping protein subunit alpha-1 OS=Homo sapiens GN=CAPZA1 PE=1 SV=3 - [CAZA1_HUMAN]	1.09598	1	0	1.44292	2	48.9243	0.758944	1	0	1.09928	4	3	0.132223	0.528995	-0.397935	0.136563
O60814	Histone H2B type 1-K OS=Homo sapiens GN=HIST1H2BK PE=1 SV=3 - [H2B1K_HUMAN]	0.974536	1	0	1.27274	2	23.8446	1.57234	1	0	1.27321	4	3	-0.037212	0.347941	0.652916	0.348467
Q13907	Isopentenyl-diphosphate Delta-isomerase 1 OS=Homo sapiens GN=IDI1 PE=1 SV=2 - [IDI1_HUMAN]	0.908932	1	0	0.986193	2	0	0.762269	1	0	0.885798	4	3	-0.137755	-0.0200578	-0.391628	-0.17495
P43686	26S protease regulatory subunit 6B OS=Homo sapiens GN=PSMC4 PE=1 SV=2 - [PRS6B_HUMAN]	1.14852	2	12.5624	1.00583	1	0	1.5465	1	0	1.23362	4	3	0.199779	0.00838016	0.629007	0.302894
Q6YN16	Hydroxysteroid dehydrogenase-like protein 2 OS=Homo sapiens GN=HSDL2 PE=1 SV=1 - [HSDL2_HUMAN]	0.712407	1	0				0.879215	3	18.2277	0.795811	4	2	-0.489227		-0.185713	-0.329503
Q8TBC4	NEDD8-activating enzyme E1 catalytic subunit OS=Homo sapiens GN=UBA3 PE=1 SV=2 - [UBA3_HUMAN]	1.12359	1	0				1.08835	3	10.2586	1.10597	4	2	0.168111		0.122142	0.14531
Q08170	Serine/arginine-rich splicing factor 4 OS=Homo sapiens GN=SRSF4 PE=1 SV=2 - [SRSF4_HUMAN]	0.846758	1	0	0.882862	1	0	0.895257	2	0	0.874959	4	3	-0.239978	-0.179741	-0.159626	-0.192712
Q96HY6	DDRGK domain-containing protein 1 OS=Homo sapiens GN=DDRGK1 PE=1 SV=2 - [DDRGK_HUMAN]	1.38555	1	0	1.09226	2	33.358	0.94852	1	0	1.14211	4	3	0.47046	0.127321	-0.0762503	0.191703
Q8N0X7	Spartin OS=Homo sapiens GN=SPG20 PE=1 SV=1 - [SPG20_HUMAN]	0.882403	2	0.633176				0.863076	2	0	0.87274	4	2	-0.180491		-0.21244	-0.196377
P35998	26S protease regulatory subunit 7 OS=Homo sapiens GN=PSMC2 PE=1 SV=3 - [PRS7_HUMAN]	1.05427	1	0	0.897402	2	2.97912	0.801794	1	0	0.917821	4	3	0.0762423	-0.156174	-0.318697	-0.123715
O15355	Protein phosphatase 1G OS=Homo sapiens GN=PPM1G PE=1 SV=1 - [PPM1G_HUMAN]	1.05776	1	0	0.983719	1	0	0.938816	2	0	0.993431	4	3	0.08101	-0.0236821	-0.0910862	-0.00950843
O43795	Unconventional myosin-Ib OS=Homo sapiens GN=MYO1B PE=2 SV=3 - [MYO1B_HUMAN]	1.04941	2	21.0067	0.97862	1	0	1.047	1	0	1.02501	4	3	0.0695758	-0.0311795	0.0662555	0.035635
P35606	Coatomer subunit beta' OS=Homo sapiens GN=COPB2 PE=1 SV=2 - [COPB2_HUMAN]	0.619238	1	0	1.08118	1	0	1.33843	2	0	1.01295	4	3	-0.691435	0.112602	0.420542	0.0185604
O60271	C-Jun-amino-terminal kinase-interacting protein 4 OS=Homo sapiens GN=SPAG9 PE=1 SV=4 - [JIP4_HUMAN]	0.981015	2	2.34446	1.00244	1	0	1.34079	1	0	1.10808	4	3	-0.027653	0.00351113	0.42308	0.148062
P02786	Transferrin receptor protein 1 OS=Homo sapiens GN=TFRC PE=1 SV=2 - [TFR1_HUMAN]	0.804569	1	0	0.60842	1	0	0.894659	2	0	0.769216	4	3	-0.313711	-0.716862	-0.160589	-0.378539
O94979	Protein transport protein Sec31A OS=Homo sapiens GN=SEC31A PE=1 SV=3 - [SC31A_HUMAN]	0.592247	4	10.4124							0.592247	4	1	-0.755728			-0.755728
P17096	High mobility group protein HMG-I/HMG-Y OS=Homo sapiens GN=HMGA1 PE=1 SV=3 - [HMGA1_HUMAN]				1.61864	4	117.015				1.61864	4	1		0.694784		0.694784
P51858	Hepatoma-derived growth factor OS=Homo sapiens GN=HDGF PE=1 SV=1 - [HDGF_HUMAN]				0.946135	2	12.6725	1.075	2	0	1.01057	4	2		-0.079882	0.104342	0.0151687
P23246	Splicing factor, proline- and glutamine-rich OS=Homo sapiens GN=SFPQ PE=1 SV=2 - [SFPQ_HUMAN]				1.27901	3	11.3058	1.20601	1	0	1.24251	4	2		0.355023	0.270238	0.313253
O95994	Anterior gradient protein 2 homolog OS=Homo sapiens GN=AGR2 PE=1 SV=1 - [AGR2_HUMAN]				1.07997	1	0	1.29489	3	1.7078	1.18743	4	2		0.110992	0.372825	0.24784
Q15005	Signal peptidase complex subunit 2 OS=Homo sapiens GN=SPCS2 PE=1 SV=3 - [SPCS2_HUMAN]				0.830438	2	8.5491	0.969005	2	33.9473	0.899721	4	2		-0.268056	-0.0454244	-0.15245
Q9Y3F4	Serine-threonine kinase receptor-associated protein OS=Homo sapiens GN=STRAP PE=1 SV=1 - [STRAP_HUMAN]				1.10267	3	3.45244	0.815919	1	0	0.959296	4	2		0.141005	-0.293502	-0.0599522
Q9UHB9	Signal recognition particle subunit SRP68 OS=Homo sapiens GN=SRP68 PE=1 SV=2 - [SRP68_HUMAN]				0.943132	2	2.20809	1.1532	2	17.8657	1.04816	4	2		-0.0844686	0.205639	0.067865
O15371	Eukaryotic translation initiation factor 3 subunit D OS=Homo sapiens GN=EIF3D PE=1 SV=1 - [EIF3D_HUMAN]				1.13224	2	8.09825	1.12461	2	39.9171	1.12842	4	2		0.179175	0.16942	0.174306
Q7L1Q6	Basic leucine zipper and W2 domain-containing protein 1 OS=Homo sapiens GN=BZW1 PE=1 SV=1 - [BZW1_HUMAN]				1.10385	2	7.9661	0.759117	2	48.3633	0.931483	4	2		0.142542	-0.397606	-0.102399
Q8WUM4	Programmed cell death 6-interacting protein OS=Homo sapiens GN=PDCD6IP PE=1 SV=1 - [PDC6I_HUMAN]				1.0726	2	19.4746	0.953489	2	32.9119	1.01304	4	2		0.101109	-0.0687115	0.0186958
P62888	60S ribosomal protein L30 OS=Homo sapiens GN=RPL30 PE=1 SV=2 - [RL30_HUMAN]				0.818646	1	0	0.89687	3	6.97033	0.857758	4	2		-0.288689	-0.157029	-0.221357
Q9NQC3	Reticulon-4 OS=Homo sapiens GN=RTN4 PE=1 SV=2 - [RTN4_HUMAN]				0.905794	3	3.23756	0.896632	1	0	0.901213	4	2		-0.142745	-0.157412	-0.15006
Q6P9B6	TLD domain-containing protein KIAA1609 OS=Homo sapiens GN=KIAA1609 PE=1 SV=2 - [K1609_HUMAN]				1.00637	1	0	1.0672	3	13.7714	1.03678	4	2		0.00915782	0.0938304	0.0521152
O14744	Protein arginine N-methyltransferase 5 OS=Homo sapiens GN=PRMT5 PE=1 SV=4 - [ANM5_HUMAN]				0.922872	1	0	1.28967	3	2.43078	1.10627	4	2		-0.115798	0.367002	0.145705
P55060	Exportin-2 OS=Homo sapiens GN=CSE1L PE=1 SV=3 - [XPO2_HUMAN]				0.795757	1	0	1.08969	3	1.73751	0.942723	4	2		-0.3296	0.123917	-0.0850936
Q01469	Fatty acid-binding protein, epidermal OS=Homo sapiens GN=FABP5 PE=1 SV=3 - [FABP5_HUMAN]				1.0791	4	5.67697				1.0791	4	1		0.109827		0.109827
P12236	ADP/ATP translocase 3 OS=Homo sapiens GN=SLC25A6 PE=1 SV=4 - [ADT3_HUMAN]				0.994985	2	12.4173	1.02389	2	15.2989	1.00944	4	2		-0.00725315	0.0340639	0.0135533
Q9Y4Z0	U6 snRNA-associated Sm-like protein LSm4 OS=Homo sapiens GN=LSM4 PE=1 SV=1 - [LSM4_HUMAN]							0.764015	4	2.55339	0.764015	4	1			-0.388327	-0.388327
Q96EK6	Glucosamine 6-phosphate N-acetyltransferase OS=Homo sapiens GN=GNPNAT1 PE=1 SV=1 - [GNA1_HUMAN]							0.9606	4	5.02868	0.9606	4	1			-0.0579917	-0.0579917
P16402	Histone H1.3 OS=Homo sapiens GN=HIST1H1D PE=1 SV=2 - [H13_HUMAN]	0.916097	1	0	1.02379	1	0	1.2414	1	0	1.06043	3	3	-0.126428	0.033916	0.311973	0.0846487
O43390	Heterogeneous nuclear ribonucleoprotein R OS=Homo sapiens GN=HNRNPR PE=1 SV=1 - [HNRPR_HUMAN]	0.89673	2	17.7757				1.04985	1	0	0.973289	3	2	-0.157254		0.0701817	-0.0390591
P62328	Thymosin beta-4 OS=Homo sapiens GN=TMSB4X PE=1 SV=2 - [TYB4_HUMAN]	1.20187	1	0	1.17312	2	0				1.18749	3	2	0.265279	0.230347		0.247919
P30405	Peptidyl-prolyl cis-trans isomerase F, mitochondrial OS=Homo sapiens GN=PPIF PE=1 SV=1 - [PPIF_HUMAN]	0.905414	1	0	1.09612	2	0				1.00077	3	2	-0.14335	0.132404		0.00110564
P14314	Glucosidase 2 subunit beta OS=Homo sapiens GN=PRKCSH PE=1 SV=2 - [GLU2B_HUMAN]	0.982327	1	0				0.861378	2	0	0.921852	3	2	-0.0257247		-0.215282	-0.117392
Q92597	Protein NDRG1 OS=Homo sapiens GN=NDRG1 PE=1 SV=1 - [NDRG1_HUMAN]	1.03551	1	0	0.999065	2	0				1.01729	3	2	0.0503476	-0.00134891		0.0247309
P61586	Transforming protein RhoA OS=Homo sapiens GN=RHOA PE=1 SV=1 - [RHOA_HUMAN]	0.998238	3	4.23149							0.998238	3	1	-0.00254364			-0.00254364
Q8WW12	PEST proteolytic signal-containing nuclear protein OS=Homo sapiens GN=PCNP PE=1 SV=2 - [PCNP_HUMAN]	1.47837	1	0	0.996106	1	0	0.90411	1	0	1.1262	3	3	0.56401	-0.00562825	-0.14543	0.171458
Q01130	Serine/arginine-rich splicing factor 2 OS=Homo sapiens GN=SRSF2 PE=1 SV=4 - [SRSF2_HUMAN]	1.02251	1	0				0.980524	2	11.1151	1.00152	3	2	0.032119		-0.0283745	0.0021893
P63000	Ras-related C3 botulinum toxin substrate 1 OS=Homo sapiens GN=RAC1 PE=1 SV=1 - [RAC1_HUMAN]	0.882088	1	0				1.04653	2	0	0.964311	3	2	-0.181006		0.0656183	-0.0524301
P15559	NAD(P)H dehydrogenase [quinone] 1 OS=Homo sapiens GN=NQO1 PE=1 SV=1 - [NQO1_HUMAN]	0.802654	1	0				0.808383	2	0	0.805518	3	2	-0.31715		-0.30689	-0.312011
Q02818	Nucleobindin-1 OS=Homo sapiens GN=NUCB1 PE=1 SV=4 - [NUCB1_HUMAN]	0.987057	1	0	1.26557	1	0	1.06555	1	0	1.10606	3	3	-0.0187946	0.339792	0.0915972	0.14543
Q96QK1	Vacuolar protein sorting-associated protein 35 OS=Homo sapiens GN=VPS35 PE=1 SV=2 - [VPS35_HUMAN]	1.76462	1	0	0.768988	1	0	0.811707	1	0	1.11511	3	3	0.81936	-0.378966	-0.300969	0.157181
O75153	Clustered mitochondria protein homolog OS=Homo sapiens GN=CLUH PE=1 SV=2 - [CLU_HUMAN]	0.646001	1	0	0.997433	1	0	0.752433	1	0	0.798622	3	3	-0.630392	-0.00370845	-0.410365	-0.324415
O75347	Tubulin-specific chaperone A OS=Homo sapiens GN=TBCA PE=1 SV=3 - [TBCA_HUMAN]	0.804877	2	3.34963				0.898452	1	0	0.851664	3	2	-0.31316		-0.154487	-0.231643
Q9NRP0	Oligosaccharyltransferase complex subunit OSTC OS=Homo sapiens GN=OSTC PE=1 SV=1 - [OSTC_HUMAN]	1.02382	1	0				1.21504	2	0	1.11943	3	2	0.0339602		0.281	0.162761
O60361	Putative nucleoside diphosphate kinase OS=Homo sapiens GN=NME2P1 PE=5 SV=1 - [NDK8_HUMAN]	1.42024	1	0	1.37324	1	0	0.822054	1	0	1.20518	3	3	0.506134	0.457585	-0.282696	0.269246
Q15691	Microtubule-associated protein RP/EB family member 1 OS=Homo sapiens GN=MAPRE1 PE=1 SV=3 - [MARE1_HUMAN]	1.0564	1	0	1.12109	1	0	1.57933	1	0	1.25227	3	3	0.079152	0.164903	0.659314	0.324549
P61970	Nuclear transport factor 2 OS=Homo sapiens GN=NUTF2 PE=1 SV=1 - [NTF2_HUMAN]	1.08778	1	0	1.09146	1	0	0.848828	1	0	1.00936	3	3	0.121392	0.126258	-0.236456	0.0134365
O15145	Actin-related protein 2/3 complex subunit 3 OS=Homo sapiens GN=ARPC3 PE=1 SV=3 - [ARPC3_HUMAN]	1.40918	1	0				0.9181	2	0	1.16364	3	2	0.494858		-0.123277	0.218646
Q12805	EGF-containing fibulin-like extracellular matrix protein 1 OS=Homo sapiens GN=EFEMP1 PE=1 SV=2 - [FBLN3_HUMAN]	0.926539	1	0	1.13963	1	0	0.829859	1	0	0.965342	3	3	-0.110076	0.18856	-0.269061	-0.0508887
Q9Y2Q3	Glutathione S-transferase kappa 1 OS=Homo sapiens GN=GSTK1 PE=1 SV=3 - [GSTK1_HUMAN]	0.934057	2	5.19904				0.747567	1	0	0.840812	3	2	-0.0984173		-0.419724	-0.250144
P11177	Pyruvate dehydrogenase E1 component subunit beta, mitochondrial OS=Homo sapiens GN=PDHB PE=1 SV=3 - [ODPB_HUMAN]	1.07903	1	0				1.22199	2	0	1.15051	3	2	0.109729		0.289238	0.202274
P30085	UMP-CMP kinase OS=Homo sapiens GN=CMPK1 PE=1 SV=3 - [KCY_HUMAN]	0.794805	1	0				0.710384	2	0	0.752594	3	2	-0.331327		-0.49333	-0.410056
P04181	Ornithine aminotransferase, mitochondrial OS=Homo sapiens GN=OAT PE=1 SV=1 - [OAT_HUMAN]	0.762383	1	0	0.907498	1	0	0.754472	1	0	0.808118	3	3	-0.391411	-0.140034	-0.406461	-0.307363
Q99615	DnaJ homolog subfamily C member 7 OS=Homo sapiens GN=DNAJC7 PE=1 SV=2 - [DNJC7_HUMAN]	0.998395	2	32.5877				1.13112	1	0	1.06476	3	2	-0.0023176		0.177754	0.090526
P62873	Guanine nucleotide-binding protein G(I)/G(S)/G(T) subunit beta-1 OS=Homo sapiens GN=GNB1 PE=1 SV=3 - [GBB1_HUMAN]	1.13258	1	0	1.14888	2	0				1.14073	3	2	0.179613	0.200232		0.189959
Q01650	Large neutral amino acids transporter small subunit 1 OS=Homo sapiens GN=SLC7A5 PE=1 SV=2 - [LAT1_HUMAN]	1.12876	1	0	1.1101	1	0	0.97089	1	0	1.06992	3	3	0.174739	0.150691	-0.0426198	0.0974989
Q9BW04	Specifically androgen-regulated gene protein OS=Homo sapiens GN=SARG PE=1 SV=2 - [SARG_HUMAN]	0.78937	1	0	0.403396	1	0	0.918991	1	0	0.703919	3	3	-0.341226	-1.30973	-0.121877	-0.506519
Q9NVA2	Septin-11 OS=Homo sapiens GN=SEPT11 PE=1 SV=3 - [SEP11_HUMAN]	1.29021	2	12.1866				1.19852	1	0	1.24437	3	2	0.367611		0.261258	0.315415
Q9P0V9	Septin-10 OS=Homo sapiens GN=SEPT10 PE=1 SV=2 - [SEP10_HUMAN]	0.464214	1	0	0.82317	1	0	0.978032	1	0	0.755139	3	3	-1.10714	-0.280737	-0.0320466	-0.405187
O95202	LETM1 and EF-hand domain-containing protein 1, mitochondrial OS=Homo sapiens GN=LETM1 PE=1 SV=1 - [LETM1_HUMAN]	0.968684	1	0				0.960554	2	19.8299	0.964619	3	2	-0.0459014		-0.0580611	-0.0519685
Q86XP3	ATP-dependent RNA helicase DDX42 OS=Homo sapiens GN=DDX42 PE=1 SV=1 - [DDX42_HUMAN]	0.614266	2	14.0619	0.70043	1	0				0.657348	3	2	-0.703065	-0.513688		-0.605271
P29317	Ephrin type-A receptor 2 OS=Homo sapiens GN=EPHA2 PE=1 SV=2 - [EPHA2_HUMAN]	0.8023	1	0				0.753835	2	0	0.778068	3	2	-0.317786		-0.407679	-0.362033
Q9Y678	Coatomer subunit gamma-1 OS=Homo sapiens GN=COPG1 PE=1 SV=1 - [COPG1_HUMAN]	0.805954	1	0	0.920016	1	0	1.07543	1	0	0.933801	3	3	-0.311231	-0.120269	0.104916	-0.0988137
P13647	Keratin, type II cytoskeletal 5 OS=Homo sapiens GN=KRT5 PE=1 SV=3 - [K2C5_HUMAN]				1.0008	1	0	0.85749	2	29.5531	0.929143	3	2		0.0011491	-0.221809	-0.106027
P14209	CD99 antigen OS=Homo sapiens GN=CD99 PE=1 SV=1 - [CD99_HUMAN]				0.836642	2	7.16712	1.00404	1	0	0.920343	3	2		-0.257318	0.00582224	-0.119757
Q9Y3P9	Rab GTPase-activating protein 1 OS=Homo sapiens GN=RABGAP1 PE=1 SV=3 - [RBGP1_HUMAN]				1.12457	2	11.1889	1.04183	1	0	1.0832	3	2		0.16937	0.0591247	0.1153
Q5VYK3	Proteasome-associated protein ECM29 homolog OS=Homo sapiens GN=ECM29 PE=1 SV=2 - [ECM29_HUMAN]				1.1196	2	17.9425	0.791078	1	0	0.955337	3	2		0.162977	-0.338108	-0.0659188
P21291	Cysteine and glycine-rich protein 1 OS=Homo sapiens GN=CSRP1 PE=1 SV=3 - [CSRP1_HUMAN]				1.0424	1	0	0.949111	2	0	0.995757	3	2		0.0599124	-0.075351	-0.00613465
Q00765	Receptor expression-enhancing protein 5 OS=Homo sapiens GN=REEP5 PE=1 SV=3 - [REEP5_HUMAN]				1.16027	1	0	0.985727	2	0	1.073	3	2		0.214461	-0.0207398	0.101648
Q15428	Splicing factor 3A subunit 2 OS=Homo sapiens GN=SF3A2 PE=1 SV=2 - [SF3A2_HUMAN]				0.915847	2	12.9473	0.883441	1	0	0.899644	3	2		-0.126822	-0.178794	-0.152574
O43143	Putative pre-mRNA-splicing factor ATP-dependent RNA helicase DHX15 OS=Homo sapiens GN=DHX15 PE=1 SV=2 - [DHX15_HUMAN]				0.914359	2	0.19497	1.47806	1	0	1.19621	3	2		-0.129168	0.563704	0.258469
P31942	Heterogeneous nuclear ribonucleoprotein H3 OS=Homo sapiens GN=HNRNPH3 PE=1 SV=2 - [HNRH3_HUMAN]				1.26996	2	19.6914	0.642987	1	0	0.956476	3	2		0.344788	-0.637139	-0.0642
P17980	26S protease regulatory subunit 6A OS=Homo sapiens GN=PSMC3 PE=1 SV=3 - [PRS6A_HUMAN]				0.893768	1	0	0.941957	2	9.45144	0.917863	3	2		-0.162027	-0.0862662	-0.123649
P36873	Serine/threonine-protein phosphatase PP1-gamma catalytic subunit OS=Homo sapiens GN=PPP1CC PE=1 SV=1 - [PP1G_HUMAN]				0.999928	1	0	1.20795	2	16.6369	1.10394	3	2		-0.000103859	0.272557	0.142658
P07602	Proactivator polypeptide OS=Homo sapiens GN=PSAP PE=1 SV=2 - [SAP_HUMAN]				0.936999	1	0	0.72484	2	0.271468	0.83092	3	2		-0.0938804	-0.464265	-0.267219
Q14839	Chromodomain-helicase-DNA-binding protein 4 OS=Homo sapiens GN=CHD4 PE=1 SV=2 - [CHD4_HUMAN]				0.727921	1	0	0.86238	2	0	0.795151	3	2		-0.458145	-0.213605	-0.3307
P35241	Radixin OS=Homo sapiens GN=RDX PE=1 SV=1 - [RADI_HUMAN]				1.11178	1	0	1.43482	2	0	1.2733	3	2		0.152865	0.520873	0.348571
P16152	Carbonyl reductase [NADPH] 1 OS=Homo sapiens GN=CBR1 PE=1 SV=3 - [CBR1_HUMAN]				1.02386	3	39.6638				1.02386	3	1		0.0340177		0.0340177
Q13838	Spliceosome RNA helicase DDX39B OS=Homo sapiens GN=DDX39B PE=1 SV=1 - [DX39B_HUMAN]				0.818139	1	0	0.952252	2	25.1599	0.885196	3	2		-0.289581	-0.070584	-0.175931
Q15233	Non-POU domain-containing octamer-binding protein OS=Homo sapiens GN=NONO PE=1 SV=4 - [NONO_HUMAN]				1.22735	1	0	1.11359	2	0	1.17047	3	2		0.295544	0.155218	0.227087
Q6IBS0	Twinfilin-2 OS=Homo sapiens GN=TWF2 PE=1 SV=2 - [TWF2_HUMAN]				0.788144	1	0	0.591398	2	15.2379	0.689771	3	2		-0.343469	-0.757798	-0.53581
Q6DKJ4	Nucleoredoxin OS=Homo sapiens GN=NXN PE=1 SV=2 - [NXN_HUMAN]							0.855367	3	4.82262	0.855367	3	1			-0.225384	-0.225384
O94874	E3 UFM1-protein ligase 1 OS=Homo sapiens GN=UFL1 PE=1 SV=2 - [UFL1_HUMAN]							0.997739	3	0.150475	0.997739	3	1			-0.003266	-0.003266
P18077	60S ribosomal protein L35a OS=Homo sapiens GN=RPL35A PE=1 SV=2 - [RL35A_HUMAN]	1.20448	1	0	1.15267	1	0				1.17858	2	2	0.268413	0.204983		0.237046
O60869	Endothelial differentiation-related factor 1 OS=Homo sapiens GN=EDF1 PE=1 SV=1 - [EDF1_HUMAN]	1.03571	1	0	1.5393	1	0				1.2875	2	2	0.0506221	0.622271		0.364577
P35613	Basigin OS=Homo sapiens GN=BSG PE=1 SV=2 - [BASI_HUMAN]	0.819042	1	0				1.16782	1	0	0.993432	2	2	-0.287991		0.223821	-0.00950662
P49321	Nuclear autoantigenic sperm protein OS=Homo sapiens GN=NASP PE=1 SV=2 - [NASP_HUMAN]	1.2455	1	0	1.10566	1	0				1.17558	2	2	0.316729	0.144913		0.233377
Q99729	Heterogeneous nuclear ribonucleoprotein A/B OS=Homo sapiens GN=HNRNPAB PE=1 SV=2 - [ROAA_HUMAN]	0.854027	1	0				0.747034	1	0	0.80053	2	2	-0.227646		-0.420755	-0.320972
Q9Y6M1	Insulin-like growth factor 2 mRNA-binding protein 2 OS=Homo sapiens GN=IGF2BP2 PE=1 SV=2 - [IF2B2_HUMAN]	1.20811	1	0	1.10316	1	0				1.15563	2	2	0.272748	0.141645		0.208685
O15031	Plexin-B2 OS=Homo sapiens GN=PLXNB2 PE=1 SV=3 - [PLXB2_HUMAN]	0.78281	1	0				0.992546	1	0	0.887678	2	2	-0.353266		-0.0107943	-0.171892
P22061	Protein-L-isoaspartate(D-aspartate) O-methyltransferase OS=Homo sapiens GN=PCMT1 PE=1 SV=4 - [PIMT_HUMAN]	1.326	1	0	0.724492	1	0				1.02525	2	2	0.407085	-0.464958		0.0359727
O60613	15 kDa selenoprotein OS=Homo sapiens GN=SEP15 PE=1 SV=3 - [SEP15_HUMAN]	0.996975	1	0	0.984678	1	0				0.990827	2	2	-0.00437013	-0.0222761		-0.0132953
P51397	Death-associated protein 1 OS=Homo sapiens GN=DAP PE=1 SV=3 - [DAP1_HUMAN]	0.977863	1	0	1.34271	1	0				1.16029	2	2	-0.0322962	0.425148		0.214481
P15374	Ubiquitin carboxyl-terminal hydrolase isozyme L3 OS=Homo sapiens GN=UCHL3 PE=1 SV=1 - [UCHL3_HUMAN]	0.773141	1	0	1.05554	1	0				0.914342	2	2	-0.371196	0.0779833		-0.129195
Q15717	ELAV-like protein 1 OS=Homo sapiens GN=ELAVL1 PE=1 SV=2 - [ELAV1_HUMAN]	1.27339	1	0				0.792668	1	0	1.03303	2	2	0.348676		-0.335211	0.0468818
Q8IWE2	Protein NOXP20 OS=Homo sapiens GN=FAM114A1 PE=1 SV=2 - [NXP20_HUMAN]	0.812163	1	0				0.87883	1	0	0.845496	2	2	-0.300158		-0.186345	-0.242129
P08237	6-phosphofructokinase, muscle type OS=Homo sapiens GN=PFKM PE=1 SV=2 - [K6PF_HUMAN]	0.858758	1	0				0.818976	1	0	0.838867	2	2	-0.219677		-0.288108	-0.253487
P11586	C-1-tetrahydrofolate synthase, cytoplasmic OS=Homo sapiens GN=MTHFD1 PE=1 SV=3 - [C1TC_HUMAN]	0.970406	1	0	1.15038	1	0				1.06039	2	2	-0.0433391	0.202112		0.0846003
Q99959	Plakophilin-2 OS=Homo sapiens GN=PKP2 PE=1 SV=2 - [PKP2_HUMAN]	1.03024	2	37.9142							1.03024	2	1	0.0429825			0.0429825
Q14764	Major vault protein OS=Homo sapiens GN=MVP PE=1 SV=4 - [MVP_HUMAN]	0.715773	1	0				0.852553	1	0	0.784163	2	2	-0.482426		-0.230138	-0.350774
P55786	Puromycin-sensitive aminopeptidase OS=Homo sapiens GN=NPEPPS PE=1 SV=2 - [PSA_HUMAN]	0.888151	1	0				0.886891	1	0	0.887521	2	2	-0.171123		-0.173171	-0.172147
P11047	Laminin subunit gamma-1 OS=Homo sapiens GN=LAMC1 PE=1 SV=3 - [LAMC1_HUMAN]	1.81234	2	23.8392							1.81234	2	1	0.857855			0.857855
Q6NUP7	Serine/threonine-protein phosphatase 4 regulatory subunit 4 OS=Homo sapiens GN=PPP4R4 PE=1 SV=1 - [PP4R4_HUMAN]	1.1753	1	0	1.14398	1	0				1.15964	2	2	0.233034	0.194059		0.213678
P15153	Ras-related C3 botulinum toxin substrate 2 OS=Homo sapiens GN=RAC2 PE=1 SV=1 - [RAC2_HUMAN]				0.970878	2	6.5954				0.970878	2	1		-0.0426383		-0.0426383
P05787	Keratin, type II cytoskeletal 8 OS=Homo sapiens GN=KRT8 PE=1 SV=7 - [K2C8_HUMAN]				0.906851	2	10.5574				0.906851	2	1		-0.141063		-0.141063
P41250	Glycine--tRNA ligase OS=Homo sapiens GN=GARS PE=1 SV=3 - [SYG_HUMAN]				0.979421	1	0	0.900856	1	0	0.940139	2	2		-0.0299985	-0.150632	-0.0890545
Q96AE4	Far upstream element-binding protein 1 OS=Homo sapiens GN=FUBP1 PE=1 SV=3 - [FUBP1_HUMAN]				1.052	2	14.6995				1.052	2	1		0.0731282		0.0731282
Q14789	Golgin subfamily B member 1 OS=Homo sapiens GN=GOLGB1 PE=1 SV=2 - [GOGB1_HUMAN]				1.15208	2	9.2814				1.15208	2	1		0.204237		0.204237
P84101	Small EDRK-rich factor 2 OS=Homo sapiens GN=SERF2 PE=1 SV=1 - [SERF2_HUMAN]				1.24628	2	26.8212				1.24628	2	1		0.317629		0.317629
P49773	Histidine triad nucleotide-binding protein 1 OS=Homo sapiens GN=HINT1 PE=1 SV=2 - [HINT1_HUMAN]				1.07387	1	0	1.14497	1	0	1.10942	2	2		0.102825	0.195313	0.14981
O95372	Acyl-protein thioesterase 2 OS=Homo sapiens GN=LYPLA2 PE=1 SV=1 - [LYPA2_HUMAN]				1.16123	2	9.2001				1.16123	2	1		0.215657		0.215657
Q9Y696	Chloride intracellular channel protein 4 OS=Homo sapiens GN=CLIC4 PE=1 SV=4 - [CLIC4_HUMAN]				0.957217	1	0	1.25056	1	0	1.10389	2	2		-0.063082	0.322574	0.142594
Q99426	Tubulin-folding cofactor B OS=Homo sapiens GN=TBCB PE=1 SV=2 - [TBCB_HUMAN]				1.11099	2	7.46054				1.11099	2	1		0.151851		0.151851
P26639	Threonine--tRNA ligase, cytoplasmic OS=Homo sapiens GN=TARS PE=1 SV=3 - [SYTC_HUMAN]				0.777372	1	0	0.507225	1	0	0.642298	2	2		-0.363323	-0.979303	-0.638685
Q13751	Laminin subunit beta-3 OS=Homo sapiens GN=LAMB3 PE=1 SV=1 - [LAMB3_HUMAN]				0.971622	1	0	0.902644	1	0	0.937133	2	2		-0.0415334	-0.147772	-0.0936748
O60282	Kinesin heavy chain isoform 5C OS=Homo sapiens GN=KIF5C PE=1 SV=1 - [KIF5C_HUMAN]				1.3562	1	0	0.713398	1	0	1.0348	2	2		0.439568	-0.48722	0.0493492
P14868	Aspartate--tRNA ligase, cytoplasmic OS=Homo sapiens GN=DARS PE=1 SV=2 - [SYDC_HUMAN]				1.04592	1	0	0.993092	1	0	1.0195	2	2		0.0647669	-0.0100008	0.0278674
Q9UKV3	Apoptotic chromatin condensation inducer in the nucleus OS=Homo sapiens GN=ACIN1 PE=1 SV=2 - [ACINU_HUMAN]				1.00199	2	11.0219				1.00199	2	1		0.00286983		0.00286983
Q9Y4B4	Helicase ARIP4 OS=Homo sapiens GN=RAD54L2 PE=1 SV=4 - [ARIP4_HUMAN]				1.13973	2	3.12005				1.13973	2	1		0.188695		0.188695
P63167	Dynein light chain 1, cytoplasmic OS=Homo sapiens GN=DYNLL1 PE=1 SV=1 - [DYL1_HUMAN]				1.29798	1	0	2.23615	1	0	1.76707	2	2		0.376272	1.16102	0.821358
P10768	S-formylglutathione hydrolase OS=Homo sapiens GN=ESD PE=1 SV=2 - [ESTD_HUMAN]				1.04099	2	0				1.04099	2	1		0.0579539		0.0579539
P61289	Proteasome activator complex subunit 3 OS=Homo sapiens GN=PSME3 PE=1 SV=1 - [PSME3_HUMAN]				1.01766	1	0	0.930649	1	0	0.974156	2	2		0.0252589	-0.103691	-0.0377757
P52788	Spermine synthase OS=Homo sapiens GN=SMS PE=1 SV=2 - [SPSY_HUMAN]				1.00941	2	0				1.00941	2	1		0.0135132		0.0135132
O15372	Eukaryotic translation initiation factor 3 subunit H OS=Homo sapiens GN=EIF3H PE=1 SV=1 - [EIF3H_HUMAN]				0.958212	2	0				0.958212	2	1		-0.0615837		-0.0615837
O14602	Eukaryotic translation initiation factor 1A, Y-chromosomal OS=Homo sapiens GN=EIF1AY PE=1 SV=4 - [IF1AY_HUMAN]				1.12542	2	0				1.12542	2	1		0.170468		0.170468
Q15006	ER membrane protein complex subunit 2 OS=Homo sapiens GN=EMC2 PE=1 SV=1 - [EMC2_HUMAN]				0.817406	1	0	1.06684	1	0	0.942125	2	2		-0.290875	0.093349	-0.0860096
A6NIZ1	Ras-related protein Rap-1b-like protein OS=Homo sapiens PE=2 SV=1 - [RP1BL_HUMAN]				1.12478	1	0	1.02434	1	0	1.07456	2	2		0.169637	0.0346953	0.103744
O95721	Synaptosomal-associated protein 29 OS=Homo sapiens GN=SNAP29 PE=1 SV=1 - [SNP29_HUMAN]				0.650844	1	0	1.15565	1	0	0.903247	2	2		-0.619617	0.208706	-0.146807
Q9UNE7	E3 ubiquitin-protein ligase CHIP OS=Homo sapiens GN=STUB1 PE=1 SV=2 - [CHIP_HUMAN]				0.848028	2	5.08593				0.848028	2	1		-0.237816		-0.237816
P62491	Ras-related protein Rab-11A OS=Homo sapiens GN=RAB11A PE=1 SV=3 - [RB11A_HUMAN]				1.02253	2	0				1.02253	2	1		0.0321454		0.0321454
Q99961	Endophilin-A2 OS=Homo sapiens GN=SH3GL1 PE=1 SV=1 - [SH3G1_HUMAN]				1.12142	1	0	0.767468	1	0	0.944445	2	2		0.165329	-0.381821	-0.0824613
P06730	Eukaryotic translation initiation factor 4E OS=Homo sapiens GN=EIF4E PE=1 SV=2 - [IF4E_HUMAN]				1.00768	2	0				1.00768	2	1		0.0110397		0.0110397
Q12765	Secernin-1 OS=Homo sapiens GN=SCRN1 PE=1 SV=2 - [SCRN1_HUMAN]				0.615621	1	0	0.697084	1	0	0.656353	2	2		-0.699885	-0.520595	-0.607457
P09497	Clathrin light chain B OS=Homo sapiens GN=CLTB PE=1 SV=1 - [CLCB_HUMAN]				0.880121	1	0	0.932493	1	0	0.906307	2	2		-0.184226	-0.100836	-0.141929
P48444	Coatomer subunit delta OS=Homo sapiens GN=ARCN1 PE=1 SV=1 - [COPD_HUMAN]				0.843685	1	0	0.932827	1	0	0.888256	2	2		-0.245224	-0.100318	-0.170953
P25942	Tumor necrosis factor receptor superfamily member 5 OS=Homo sapiens GN=CD40 PE=1 SV=1 - [TNR5_HUMAN]				0.801098	2	14.3371				0.801098	2	1		-0.319949		-0.319949
Q6NZI2	Polymerase I and transcript release factor OS=Homo sapiens GN=PTRF PE=1 SV=1 - [PTRF_HUMAN]				0.505856	2	0				0.505856	2	1		-0.983203		-0.983203
Q99459	Cell division cycle 5-like protein OS=Homo sapiens GN=CDC5L PE=1 SV=2 - [CDC5L_HUMAN]				0.739685	1	0	1.28829	1	0	1.01399	2	2		-0.435018	0.365453	0.0200367
Q8N6H7	ADP-ribosylation factor GTPase-activating protein 2 OS=Homo sapiens GN=ARFGAP2 PE=1 SV=1 - [ARFG2_HUMAN]				0.903481	1	0	1.06186	1	0	0.98267	2	2		-0.146433	0.0865908	-0.0252215
P17858	6-phosphofructokinase, liver type OS=Homo sapiens GN=PFKL PE=1 SV=6 - [K6PL_HUMAN]				1.05876	1	0	1.00168	1	0	1.03022	2	2		0.0823724	0.00242394	0.0429519
P13473	Lysosome-associated membrane glycoprotein 2 OS=Homo sapiens GN=LAMP2 PE=1 SV=2 - [LAMP2_HUMAN]				1.02488	1	0	1.05942	1	0	1.04215	2	2		0.0354526	0.0832803	0.0595646
P17844	Probable ATP-dependent RNA helicase DDX5 OS=Homo sapiens GN=DDX5 PE=1 SV=1 - [DDX5_HUMAN]				1.0526	2	0				1.0526	2	1		0.0739531		0.0739531
O00515	Ladinin-1 OS=Homo sapiens GN=LAD1 PE=1 SV=2 - [LAD1_HUMAN]				1.24754	1	0	1.23332	1	0	1.24043	2	2		0.31909	0.302549	0.310843
O43747	AP-1 complex subunit gamma-1 OS=Homo sapiens GN=AP1G1 PE=1 SV=5 - [AP1G1_HUMAN]				1.4273	1	0	1.1079	1	0	1.2676	2	2		0.513285	0.147831	0.342099
Q13885	Tubulin beta-2A chain OS=Homo sapiens GN=TUBB2A PE=1 SV=1 - [TBB2A_HUMAN]				0.875123	1	0	0.877763	1	0	0.876443	2	2		-0.192442	-0.188096	-0.190268
Q15417	Calponin-3 OS=Homo sapiens GN=CNN3 PE=1 SV=1 - [CNN3_HUMAN]				1.04244	1	0	0.944294	1	0	0.993366	2	2		0.0599603	-0.0826913	-0.00960306
P49257	Protein ERGIC-53 OS=Homo sapiens GN=LMAN1 PE=1 SV=2 - [LMAN1_HUMAN]				1.0682	2	8.6535				1.0682	2	1		0.0951848		0.0951848
P62979	Ubiquitin-40S ribosomal protein S27a OS=Homo sapiens GN=RPS27A PE=1 SV=2 - [RS27A_HUMAN]				1.05842	1	0	0.85354	1	0	0.955979	2	2		0.0819093	-0.22847	-0.0649495
O14983	Sarcoplasmic/endoplasmic reticulum calcium ATPase 1 OS=Homo sapiens GN=ATP2A1 PE=1 SV=1 - [AT2A1_HUMAN]				0.947534	2	15.3687				0.947534	2	1		-0.0777501		-0.0777501
Q9BRA2	Thioredoxin domain-containing protein 17 OS=Homo sapiens GN=TXNDC17 PE=1 SV=1 - [TXD17_HUMAN]				1.27244	2	1.49505				1.27244	2	1		0.347594		0.347594
O14979	Heterogeneous nuclear ribonucleoprotein D-like OS=Homo sapiens GN=HNRPDL PE=1 SV=3 - [HNRDL_HUMAN]				0.778274	2	12.5789				0.778274	2	1		-0.36165		-0.36165
Q13765	Nascent polypeptide-associated complex subunit alpha OS=Homo sapiens GN=NACA PE=1 SV=1 - [NACA_HUMAN]				1.03585	2	3.19784				1.03585	2	1		0.0508204		0.0508204
Q9UMD9	Collagen alpha-1(XVII) chain OS=Homo sapiens GN=COL17A1 PE=1 SV=3 - [COHA1_HUMAN]				0.760497	1	0	1.08043	1	0	0.920462	2	2		-0.394986	0.111601	-0.119571
Q9NTK5	Obg-like ATPase 1 OS=Homo sapiens GN=OLA1 PE=1 SV=2 - [OLA1_HUMAN]				0.836667	2	18.1018				0.836667	2	1		-0.257274		-0.257274
O75534	Cold shock domain-containing protein E1 OS=Homo sapiens GN=CSDE1 PE=1 SV=2 - [CSDE1_HUMAN]				0.999124	2	0.584711				0.999124	2	1		-0.00126401		-0.00126401
P23229	Integrin alpha-6 OS=Homo sapiens GN=ITGA6 PE=1 SV=5 - [ITA6_HUMAN]				1.01838	1	0	1.03503	1	0	1.0267	2	2		0.0262778	0.049666	0.0380193
P11766	Alcohol dehydrogenase class-3 OS=Homo sapiens GN=ADH5 PE=1 SV=4 - [ADHX_HUMAN]				0.970639	1	0	1.2871	1	0	1.12887	2	2		-0.0429929	0.364122	0.174877
P49755	Transmembrane emp24 domain-containing protein 10 OS=Homo sapiens GN=TMED10 PE=1 SV=2 - [TMEDA_HUMAN]							1.09128	2	37.2984	1.09128	2	1			0.126018	0.126018
Q9BTT0	Acidic leucine-rich nuclear phosphoprotein 32 family member E OS=Homo sapiens GN=ANP32E PE=1 SV=1 - [AN32E_HUMAN]							1.04245	2	6.32187	1.04245	2	1			0.0599806	0.0599806
P61513	60S ribosomal protein L37a OS=Homo sapiens GN=RPL37A PE=1 SV=2 - [RL37A_HUMAN]							1.02786	2	0.515233	1.02786	2	1			0.0396444	0.0396444
Q86WZ0	HEAT repeat-containing protein 4 OS=Homo sapiens GN=HEATR4 PE=2 SV=2 - [HEAT4_HUMAN]							0.956864	2	11.7724	0.956864	2	1			-0.0636149	-0.0636149
Q6XZF7	Dynamin-binding protein OS=Homo sapiens GN=DNMBP PE=1 SV=1 - [DNMBP_HUMAN]							1.00743	2	0	1.00743	2	1			0.0106754	0.0106754
O15347	High mobility group protein B3 OS=Homo sapiens GN=HMGB3 PE=1 SV=4 - [HMGB3_HUMAN]							1.01452	2	0	1.01452	2	1			0.0207916	0.0207916
O43399	Tumor protein D54 OS=Homo sapiens GN=TPD52L2 PE=1 SV=2 - [TPD54_HUMAN]							0.929087	2	0	0.929087	2	1			-0.106114	-0.106114
P09936	Ubiquitin carboxyl-terminal hydrolase isozyme L1 OS=Homo sapiens GN=UCHL1 PE=1 SV=2 - [UCHL1_HUMAN]							1.05369	2	0	1.05369	2	1			0.0754522	0.0754522
Q9NZN4	EH domain-containing protein 2 OS=Homo sapiens GN=EHD2 PE=1 SV=2 - [EHD2_HUMAN]							0.97765	2	1.69172	0.97765	2	1			-0.0326103	-0.0326103
P85037	Forkhead box protein K1 OS=Homo sapiens GN=FOXK1 PE=1 SV=1 - [FOXK1_HUMAN]							0.900818	2	20.7679	0.900818	2	1			-0.150692	-0.150692
Q02809	Procollagen-lysine,2-oxoglutarate 5-dioxygenase 1 OS=Homo sapiens GN=PLOD1 PE=1 SV=2 - [PLOD1_HUMAN]							1.10067	2	0	1.10067	2	1			0.138376	0.138376
Q9Y5L0	Transportin-3 OS=Homo sapiens GN=TNPO3 PE=1 SV=3 - [TNPO3_HUMAN]							0.850788	2	29.4008	0.850788	2	1			-0.233129	-0.233129
Q96TA1	Niban-like protein 1 OS=Homo sapiens GN=FAM129B PE=1 SV=3 - [NIBL1_HUMAN]							0.727291	2	0	0.727291	2	1			-0.459396	-0.459396
Q9NR30	Nucleolar RNA helicase 2 OS=Homo sapiens GN=DDX21 PE=1 SV=5 - [DDX21_HUMAN]							0.816403	2	0	0.816403	2	1			-0.292646	-0.292646
P11498	Pyruvate carboxylase, mitochondrial OS=Homo sapiens GN=PC PE=1 SV=2 - [PYC_HUMAN]							0.998267	2	7.3294	0.998267	2	1			-0.00250257	-0.00250257
P19367	Hexokinase-1 OS=Homo sapiens GN=HK1 PE=1 SV=3 - [HXK1_HUMAN]							1.15321	2	18.8999	1.15321	2	1			0.20566	0.20566
P00533	Epidermal growth factor receptor OS=Homo sapiens GN=EGFR PE=1 SV=2 - [EGFR_HUMAN]							1.29587	2	5.0494	1.29587	2	1			0.373918	0.373918
Q6DD88	Atlastin-3 OS=Homo sapiens GN=ATL3 PE=1 SV=1 - [ATLA3_HUMAN]							0.855323	2	1.02937	0.855323	2	1			-0.225459	-0.225459
Q8WYA6	Beta-catenin-like protein 1 OS=Homo sapiens GN=CTNNBL1 PE=1 SV=1 - [CTBL1_HUMAN]							0.850143	2	15.6338	0.850143	2	1			-0.234222	-0.234222
P09493	Tropomyosin alpha-1 chain OS=Homo sapiens GN=TPM1 PE=1 SV=2 - [TPM1_HUMAN]	1.16568	1	0							1.16568	1	1	0.221178			0.221178
O95757	Heat shock 70 kDa protein 4L OS=Homo sapiens GN=HSPA4L PE=1 SV=3 - [HS74L_HUMAN]	1.44538	1	0							1.44538	1	1	0.531445			0.531445
O75179	Ankyrin repeat domain-containing protein 17 OS=Homo sapiens GN=ANKRD17 PE=1 SV=3 - [ANR17_HUMAN]	0.810894	1	0							0.810894	1	1	-0.302415			-0.302415
Q7Z7G8	Vacuolar protein sorting-associated protein 13B OS=Homo sapiens GN=VPS13B PE=1 SV=2 - [VP13B_HUMAN]	0.997336	1	0							0.997336	1	1	-0.00384898			-0.00384898
P11277	Spectrin beta chain, erythrocytic OS=Homo sapiens GN=SPTB PE=1 SV=5 - [SPTB1_HUMAN]	1.08307	1	0							1.08307	1	1	0.115125			0.115125
Q7Z6Z7	E3 ubiquitin-protein ligase HUWE1 OS=Homo sapiens GN=HUWE1 PE=1 SV=3 - [HUWE1_HUMAN]	1.05737	1	0							1.05737	1	1	0.0804803			0.0804803
Q56UQ5	TPT1-like protein OS=Homo sapiens PE=1 SV=2 - [TPT1L_HUMAN]	1.23359	1	0							1.23359	1	1	0.302858			0.302858
Q9NX55	Huntingtin-interacting protein K OS=Homo sapiens GN=HYPK PE=1 SV=2 - [HYPK_HUMAN]	0.997512	1	0							0.997512	1	1	-0.00359381			-0.00359381
O60493	Sorting nexin-3 OS=Homo sapiens GN=SNX3 PE=1 SV=3 - [SNX3_HUMAN]	1.10001	1	0							1.10001	1	1	0.137515			0.137515
Q9UKR5	Probable ergosterol biosynthetic protein 28 OS=Homo sapiens GN=C14orf1 PE=1 SV=1 - [ERG28_HUMAN]	1.32875	1	0							1.32875	1	1	0.410074			0.410074
Q9UBQ5	Eukaryotic translation initiation factor 3 subunit K OS=Homo sapiens GN=EIF3K PE=1 SV=1 - [EIF3K_HUMAN]	0.863844	1	0							0.863844	1	1	-0.211157			-0.211157
Q12904	Aminoacyl tRNA synthase complex-interacting multifunctional protein 1 OS=Homo sapiens GN=AIMP1 PE=1 SV=2 - [AIMP1_HUMAN]	0.936687	1	0							0.936687	1	1	-0.0943615			-0.0943615
Q9HCN8	Stromal cell-derived factor 2-like protein 1 OS=Homo sapiens GN=SDF2L1 PE=1 SV=2 - [SDF2L_HUMAN]	0.885024	1	0							0.885024	1	1	-0.176211			-0.176211
Q53GQ0	Estradiol 17-beta-dehydrogenase 12 OS=Homo sapiens GN=HSD17B12 PE=1 SV=2 - [DHB12_HUMAN]	0.834194	1	0							0.834194	1	1	-0.261544			-0.261544
O94903	Proline synthase co-transcribed bacterial homolog protein OS=Homo sapiens GN=PROSC PE=1 SV=1 - [PROSC_HUMAN]	1.01161	1	0							1.01161	1	1	0.0166589			0.0166589
Q8NHP1	Aflatoxin B1 aldehyde reductase member 4 OS=Homo sapiens GN=AKR7L PE=2 SV=6 - [ARK74_HUMAN]	0.748858	1	0							0.748858	1	1	-0.417236			-0.417236
P09110	3-ketoacyl-CoA thiolase, peroxisomal OS=Homo sapiens GN=ACAA1 PE=1 SV=2 - [THIK_HUMAN]	0.772988	1	0							0.772988	1	1	-0.371482			-0.371482
Q8WUG5	Solute carrier family 22 member 17 OS=Homo sapiens GN=SLC22A17 PE=2 SV=1 - [S22AH_HUMAN]	0.867974	1	0							0.867974	1	1	-0.204276			-0.204276
P02794	Ferritin heavy chain OS=Homo sapiens GN=FTH1 PE=1 SV=2 - [FRIH_HUMAN]	1.03749	1	0							1.03749	1	1	0.0530974			0.0530974
P23381	Tryptophan--tRNA ligase, cytoplasmic OS=Homo sapiens GN=WARS PE=1 SV=2 - [SYWC_HUMAN]	0.803152	1	0							0.803152	1	1	-0.316254			-0.316254
Q00325	Phosphate carrier protein, mitochondrial OS=Homo sapiens GN=SLC25A3 PE=1 SV=2 - [MPCP_HUMAN]	0.786898	1	0							0.786898	1	1	-0.345751			-0.345751
Q9P0L0	Vesicle-associated membrane protein-associated protein A OS=Homo sapiens GN=VAPA PE=1 SV=3 - [VAPA_HUMAN]	1.26679	1	0							1.26679	1	1	0.341173			0.341173
O00231	26S proteasome non-ATPase regulatory subunit 11 OS=Homo sapiens GN=PSMD11 PE=1 SV=3 - [PSD11_HUMAN]	1.00025	1	0							1.00025	1	1	0.000357914			0.000357914
P36957	Dihydrolipoyllysine-residue succinyltransferase component of 2-oxoglutarate dehydrogenase complex, mitochondrial OS=Homo sapiens GN=DLST PE=1 SV=4 - [ODO2_HUMAN]	0.984832	1	0							0.984832	1	1	-0.0220498			-0.0220498
P40939	Trifunctional enzyme subunit alpha, mitochondrial OS=Homo sapiens GN=HADHA PE=1 SV=2 - [ECHA_HUMAN]	1.49149	1	0							1.49149	1	1	0.576754			0.576754
P15586	N-acetylglucosamine-6-sulfatase OS=Homo sapiens GN=GNS PE=1 SV=3 - [GNS_HUMAN]	0.700341	1	0							0.700341	1	1	-0.51387			-0.51387
P48735	Isocitrate dehydrogenase [NADP], mitochondrial OS=Homo sapiens GN=IDH2 PE=1 SV=2 - [IDHP_HUMAN]	1.01534	1	0							1.01534	1	1	0.0219637			0.0219637
Q09161	Nuclear cap-binding protein subunit 1 OS=Homo sapiens GN=NCBP1 PE=1 SV=1 - [NCBP1_HUMAN]	0.893011	1	0							0.893011	1	1	-0.163251			-0.163251
P45974	Ubiquitin carboxyl-terminal hydrolase 5 OS=Homo sapiens GN=USP5 PE=1 SV=2 - [UBP5_HUMAN]	0.922849	1	0							0.922849	1	1	-0.115834			-0.115834
P22891	Vitamin K-dependent protein Z OS=Homo sapiens GN=PROZ PE=1 SV=2 - [PROZ_HUMAN]	1.11498	1	0							1.11498	1	1	0.157014			0.157014
O43847	Nardilysin OS=Homo sapiens GN=NRD1 PE=1 SV=2 - [NRDC_HUMAN]	1.17886	1	0							1.17886	1	1	0.237392			0.237392
Q9NRD9	Dual oxidase 1 OS=Homo sapiens GN=DUOX1 PE=1 SV=1 - [DUOX1_HUMAN]	0.367891	1	0							0.367891	1	1	-1.44265			-1.44265
Q6Y7W6	PERQ amino acid-rich with GYF domain-containing protein 2 OS=Homo sapiens GN=GIGYF2 PE=1 SV=1 - [PERQ2_HUMAN]	1.1575	1	0							1.1575	1	1	0.211016			0.211016
P51610	Host cell factor 1 OS=Homo sapiens GN=HCFC1 PE=1 SV=2 - [HCFC1_HUMAN]	1.03008	1	0							1.03008	1	1	0.0427541			0.0427541
P29323	Ephrin type-B receptor 2 OS=Homo sapiens GN=EPHB2 PE=1 SV=5 - [EPHB2_HUMAN]	1.18468	1	0							1.18468	1	1	0.244501			0.244501
Q15047	Histone-lysine N-methyltransferase SETDB1 OS=Homo sapiens GN=SETDB1 PE=1 SV=1 - [SETB1_HUMAN]	1.26961	1	0							1.26961	1	1	0.344385			0.344385
Q99570	Phosphoinositide 3-kinase regulatory subunit 4 OS=Homo sapiens GN=PIK3R4 PE=1 SV=3 - [PI3R4_HUMAN]	0.9721	1	0							0.9721	1	1	-0.0408237			-0.0408237
O00193	Small acidic protein OS=Homo sapiens GN=SMAP PE=1 SV=1 - [SMAP_HUMAN]				1.16449	1	0				1.16449	1	1		0.219701		0.219701
P07910	Heterogeneous nuclear ribonucleoproteins C1/C2 OS=Homo sapiens GN=HNRNPC PE=1 SV=4 - [HNRPC_HUMAN]				0.812314	1	0				0.812314	1	1		-0.29989		-0.29989
P62191	26S protease regulatory subunit 4 OS=Homo sapiens GN=PSMC1 PE=1 SV=1 - [PRS4_HUMAN]				1.16579	1	0				1.16579	1	1		0.221314		0.221314
Q9Y608	Leucine-rich repeat flightless-interacting protein 2 OS=Homo sapiens GN=LRRFIP2 PE=1 SV=1 - [LRRF2_HUMAN]				1.11327	1	0				1.11327	1	1		0.154802		0.154802
Q9H254	Spectrin beta chain, non-erythrocytic 4 OS=Homo sapiens GN=SPTBN4 PE=1 SV=2 - [SPTN4_HUMAN]				1.02087	1	0				1.02087	1	1		0.0297941		0.0297941
P58546	Myotrophin OS=Homo sapiens GN=MTPN PE=1 SV=2 - [MTPN_HUMAN]				1.20537	1	0				1.20537	1	1		0.269474		0.269474
P00387	NADH-cytochrome b5 reductase 3 OS=Homo sapiens GN=CYB5R3 PE=1 SV=3 - [NB5R3_HUMAN]				0.862327	1	0				0.862327	1	1		-0.213693		-0.213693
Q9HB71	Calcyclin-binding protein OS=Homo sapiens GN=CACYBP PE=1 SV=2 - [CYBP_HUMAN]				0.969355	1	0				0.969355	1	1		-0.0449031		-0.0449031
Q9BQ61	Uncharacterized protein C19orf43 OS=Homo sapiens GN=C19orf43 PE=1 SV=1 - [CS043_HUMAN]				0.949762	1	0				0.949762	1	1		-0.0743621		-0.0743621
Q9NQ39	Putative 40S ribosomal protein S10-like OS=Homo sapiens GN=RPS10P5 PE=5 SV=1 - [RS10L_HUMAN]				1.08898	1	0				1.08898	1	1		0.122981		0.122981
Q9Y6A4	UPF0468 protein C16orf80 OS=Homo sapiens GN=C16orf80 PE=1 SV=1 - [CP080_HUMAN]				1.0437	1	0				1.0437	1	1		0.061707		0.061707
Q08209	Serine/threonine-protein phosphatase 2B catalytic subunit alpha isoform OS=Homo sapiens GN=PPP3CA PE=1 SV=1 - [PP2BA_HUMAN]				0.852349	1	0				0.852349	1	1		-0.230483		-0.230483
P45973	Chromobox protein homolog 5 OS=Homo sapiens GN=CBX5 PE=1 SV=1 - [CBX5_HUMAN]				1.1171	1	0				1.1171	1	1		0.159755		0.159755
Q16181	Septin-7 OS=Homo sapiens GN=SEPT7 PE=1 SV=2 - [SEPT7_HUMAN]				1.13494	1	0				1.13494	1	1		0.182613		0.182613
O00625	Pirin OS=Homo sapiens GN=PIR PE=1 SV=1 - [PIR_HUMAN]				1.0579	1	0				1.0579	1	1		0.0812002		0.0812002
P28838	Cytosol aminopeptidase OS=Homo sapiens GN=LAP3 PE=1 SV=3 - [AMPL_HUMAN]				0.924479	1	0				0.924479	1	1		-0.113287		-0.113287
Q15437	Protein transport protein Sec23B OS=Homo sapiens GN=SEC23B PE=1 SV=2 - [SC23B_HUMAN]				1.01912	1	0				1.01912	1	1		0.0273301		0.0273301
P41091	Eukaryotic translation initiation factor 2 subunit 3 OS=Homo sapiens GN=EIF2S3 PE=1 SV=3 - [IF2G_HUMAN]				0.89273	1	#N/A				0.89273	1	1		-0.163705		-0.163705
P33991	DNA replication licensing factor MCM4 OS=Homo sapiens GN=MCM4 PE=1 SV=5 - [MCM4_HUMAN]				0.983202	1	0				0.983202	1	1		-0.0244407		-0.0244407
Q9Y4K1	Absent in melanoma 1 protein OS=Homo sapiens GN=AIM1 PE=1 SV=3 - [AIM1_HUMAN]				1.13756	1	0				1.13756	1	1		0.185943		0.185943
Q8TF05	Serine/threonine-protein phosphatase 4 regulatory subunit 1 OS=Homo sapiens GN=PPP4R1 PE=1 SV=1 - [PP4R1_HUMAN]				0.81684	1	0				0.81684	1	1		-0.291875		-0.291875
Q8NFC6	Biorientation of chromosomes in cell division protein 1-like 1 OS=Homo sapiens GN=BOD1L1 PE=1 SV=2 - [BD1L1_HUMAN]				1.08992	1	0				1.08992	1	1		0.124216		0.124216
P49458	Signal recognition particle 9 kDa protein OS=Homo sapiens GN=SRP9 PE=1 SV=2 - [SRP09_HUMAN]				0.864491	1	0				0.864491	1	1		-0.210078		-0.210078
P60468	Protein transport protein Sec61 subunit beta OS=Homo sapiens GN=SEC61B PE=1 SV=2 - [SC61B_HUMAN]				1.02621	1	0				1.02621	1	1		0.0373327		0.0373327
P05204	Non-histone chromosomal protein HMG-17 OS=Homo sapiens GN=HMGN2 PE=1 SV=3 - [HMGN2_HUMAN]				1.04226	1	0				1.04226	1	1		0.0597168		0.0597168
Q9H2H8	Peptidyl-prolyl cis-trans isomerase-like 3 OS=Homo sapiens GN=PPIL3 PE=1 SV=1 - [PPIL3_HUMAN]				0.947782	1	0				0.947782	1	1		-0.0773725		-0.0773725
O60783	28S ribosomal protein S14, mitochondrial OS=Homo sapiens GN=MRPS14 PE=1 SV=1 - [RT14_HUMAN]				0.878295	1	0				0.878295	1	1		-0.187222		-0.187222
P42677	40S ribosomal protein S27 OS=Homo sapiens GN=RPS27 PE=1 SV=3 - [RS27_HUMAN]				0.9598	1	0				0.9598	1	1		-0.0591948		-0.0591948
Q9Y3E5	Peptidyl-tRNA hydrolase 2, mitochondrial OS=Homo sapiens GN=PTRH2 PE=1 SV=1 - [PTH2_HUMAN]				0.915042	1	0				0.915042	1	1		-0.128091		-0.128091
Q9H773	dCTP pyrophosphatase 1 OS=Homo sapiens GN=DCTPP1 PE=1 SV=1 - [DCTP1_HUMAN]				1.17457	1	0				1.17457	1	1		0.232134		0.232134
P38117	Electron transfer flavoprotein subunit beta OS=Homo sapiens GN=ETFB PE=1 SV=3 - [ETFB_HUMAN]				0.995322	1	0				0.995322	1	1		-0.00676496		-0.00676496
P36405	ADP-ribosylation factor-like protein 3 OS=Homo sapiens GN=ARL3 PE=1 SV=2 - [ARL3_HUMAN]				0.965671	1	0				0.965671	1	1		-0.050396		-0.050396
O75828	Carbonyl reductase [NADPH] 3 OS=Homo sapiens GN=CBR3 PE=1 SV=3 - [CBR3_HUMAN]				1.23142	1	0				1.23142	1	1		0.300327		0.300327
P30048	Thioredoxin-dependent peroxide reductase, mitochondrial OS=Homo sapiens GN=PRDX3 PE=1 SV=3 - [PRDX3_HUMAN]				0.916427	1	0				0.916427	1	1		-0.125908		-0.125908
Q9GZY8	Mitochondrial fission factor OS=Homo sapiens GN=MFF PE=1 SV=1 - [MFF_HUMAN]				0.699802	1	0				0.699802	1	1		-0.514981		-0.514981
Q16270	Insulin-like growth factor-binding protein 7 OS=Homo sapiens GN=IGFBP7 PE=1 SV=1 - [IBP7_HUMAN]				0.912453	1	0				0.912453	1	1		-0.132179		-0.132179
Q9HA64	Ketosamine-3-kinase OS=Homo sapiens GN=FN3KRP PE=1 SV=2 - [KT3K_HUMAN]				0.865772	1	0				0.865772	1	1		-0.207941		-0.207941
O43617	Trafficking protein particle complex subunit 3 OS=Homo sapiens GN=TRAPPC3 PE=1 SV=1 - [TPPC3_HUMAN]				1.01898	1	0				1.01898	1	1		0.0271189		0.0271189
Q9NYL9	Tropomodulin-3 OS=Homo sapiens GN=TMOD3 PE=1 SV=1 - [TMOD3_HUMAN]				0.793471	1	0				0.793471	1	1		-0.33375		-0.33375
Q15654	Thyroid receptor-interacting protein 6 OS=Homo sapiens GN=TRIP6 PE=1 SV=3 - [TRIP6_HUMAN]				1.06372	1	0				1.06372	1	1		0.0891165		0.0891165
Q8N6T3	ADP-ribosylation factor GTPase-activating protein 1 OS=Homo sapiens GN=ARFGAP1 PE=1 SV=2 - [ARFG1_HUMAN]				1.09212	1	0				1.09212	1	1		0.127138		0.127138
Q96CX2	BTB/POZ domain-containing protein KCTD12 OS=Homo sapiens GN=KCTD12 PE=1 SV=1 - [KCD12_HUMAN]				0.984363	1	0				0.984363	1	1		-0.0227381		-0.0227381
Q07352	Zinc finger protein 36, C3H1 type-like 1 OS=Homo sapiens GN=ZFP36L1 PE=1 SV=1 - [TISB_HUMAN]				1.21078	1	0				1.21078	1	1		0.275931		0.275931
P13747	HLA class I histocompatibility antigen, alpha chain E OS=Homo sapiens GN=HLA-E PE=1 SV=3 - [HLAE_HUMAN]				0.620482	1	0				0.620482	1	1		-0.688539		-0.688539
Q9H0W5	Coiled-coil domain-containing protein 8 OS=Homo sapiens GN=CCDC8 PE=1 SV=2 - [CCDC8_HUMAN]				0.825979	1	0				0.825979	1	1		-0.275823		-0.275823
P22102	Trifunctional purine biosynthetic protein adenosine-3 OS=Homo sapiens GN=GART PE=1 SV=1 - [PUR2_HUMAN]				1.19914	1	0				1.19914	1	1		0.261996		0.261996
Q9NUQ3	Gamma-taxilin OS=Homo sapiens GN=TXLNG PE=1 SV=2 - [TXLNG_HUMAN]				1.16751	1	0				1.16751	1	1		0.22343		0.22343
Q5JTD0	Tight junction-associated protein 1 OS=Homo sapiens GN=TJAP1 PE=1 SV=1 - [TJAP1_HUMAN]				1.10821	1	0				1.10821	1	1		0.148229		0.148229
O00273	DNA fragmentation factor subunit alpha OS=Homo sapiens GN=DFFA PE=1 SV=1 - [DFFA_HUMAN]				1.05424	1	0				1.05424	1	1		0.0762092		0.0762092
Q15181	Inorganic pyrophosphatase OS=Homo sapiens GN=PPA1 PE=1 SV=2 - [IPYR_HUMAN]				0.96302	1	0				0.96302	1	1		-0.0543617		-0.0543617
O00499	Myc box-dependent-interacting protein 1 OS=Homo sapiens GN=BIN1 PE=1 SV=1 - [BIN1_HUMAN]				0.867349	1	0				0.867349	1	1		-0.205316		-0.205316
P46063	ATP-dependent DNA helicase Q1 OS=Homo sapiens GN=RECQL PE=1 SV=3 - [RECQ1_HUMAN]				0.697625	1	0				0.697625	1	1		-0.519476		-0.519476
P18564	Integrin beta-6 OS=Homo sapiens GN=ITGB6 PE=1 SV=2 - [ITB6_HUMAN]				0.885883	1	0				0.885883	1	1		-0.174812		-0.174812
Q9UBS4	DnaJ homolog subfamily B member 11 OS=Homo sapiens GN=DNAJB11 PE=1 SV=1 - [DJB11_HUMAN]				1.18744	1	0				1.18744	1	1		0.247855		0.247855
O76003	Glutaredoxin-3 OS=Homo sapiens GN=GLRX3 PE=1 SV=2 - [GLRX3_HUMAN]				1.04552	1	0				1.04552	1	1		0.0642213		0.0642213
O43734	Adapter protein CIKS OS=Homo sapiens GN=TRAF3IP2 PE=1 SV=3 - [CIKS_HUMAN]				1.25726	1	0				1.25726	1	1		0.330283		0.330283
Q9Y5X1	Sorting nexin-9 OS=Homo sapiens GN=SNX9 PE=1 SV=1 - [SNX9_HUMAN]				0.831095	1	0				0.831095	1	1		-0.266915		-0.266915
Q5T653	39S ribosomal protein L2, mitochondrial OS=Homo sapiens GN=MRPL2 PE=1 SV=2 - [RM02_HUMAN]				1.05392	1	0				1.05392	1	1		0.0757682		0.0757682
O95817	BAG family molecular chaperone regulator 3 OS=Homo sapiens GN=BAG3 PE=1 SV=3 - [BAG3_HUMAN]				1.18051	1	0				1.18051	1	1		0.239408		0.239408
P30566	Adenylosuccinate lyase OS=Homo sapiens GN=ADSL PE=1 SV=2 - [PUR8_HUMAN]				0.951095	1	0				0.951095	1	1		-0.0723394		-0.0723394
P57772	Selenocysteine-specific elongation factor OS=Homo sapiens GN=EEFSEC PE=1 SV=4 - [SELB_HUMAN]				1.02777	1	0				1.02777	1	1		0.039523		0.039523
Q07960	Rho GTPase-activating protein 1 OS=Homo sapiens GN=ARHGAP1 PE=1 SV=1 - [RHG01_HUMAN]				1.09133	1	0				1.09133	1	1		0.126082		0.126082
Q14247	Src substrate cortactin OS=Homo sapiens GN=CTTN PE=1 SV=2 - [SRC8_HUMAN]				1.64506	1	0				1.64506	1	1		0.718137		0.718137
P20042	Eukaryotic translation initiation factor 2 subunit 2 OS=Homo sapiens GN=EIF2S2 PE=1 SV=2 - [IF2B_HUMAN]				1.11608	1	0				1.11608	1	1		0.158434		0.158434
P05455	Lupus La protein OS=Homo sapiens GN=SSB PE=1 SV=2 - [LA_HUMAN]				1.09548	1	0				1.09548	1	1		0.131563		0.131563
P55084	Trifunctional enzyme subunit beta, mitochondrial OS=Homo sapiens GN=HADHB PE=1 SV=3 - [ECHB_HUMAN]				1.19578	1	0				1.19578	1	1		0.257955		0.257955
P16435	NADPH--cytochrome P450 reductase OS=Homo sapiens GN=POR PE=1 SV=2 - [NCPR_HUMAN]				1.04272	1	0				1.04272	1	1		0.0603484		0.0603484
Q9NSD9	Phenylalanine--tRNA ligase beta subunit OS=Homo sapiens GN=FARSB PE=1 SV=3 - [SYFB_HUMAN]				0.902478	1	0				0.902478	1	1		-0.148036		-0.148036
O75533	Splicing factor 3B subunit 1 OS=Homo sapiens GN=SF3B1 PE=1 SV=3 - [SF3B1_HUMAN]				0.766551	1	0				0.766551	1	1		-0.383546		-0.383546
O00461	Golgi integral membrane protein 4 OS=Homo sapiens GN=GOLIM4 PE=1 SV=1 - [GOLI4_HUMAN]				0.939051	1	0				0.939051	1	1		-0.0907253		-0.0907253
Q8N8S7	Protein enabled homolog OS=Homo sapiens GN=ENAH PE=1 SV=2 - [ENAH_HUMAN]				1.42491	1	0				1.42491	1	1		0.510869		0.510869
Q8N163	DBIRD complex subunit KIAA1967 OS=Homo sapiens GN=KIAA1967 PE=1 SV=2 - [K1967_HUMAN]				1.12589	1	0				1.12589	1	1		0.171069		0.171069
Q9NQW7	Xaa-Pro aminopeptidase 1 OS=Homo sapiens GN=XPNPEP1 PE=1 SV=3 - [XPP1_HUMAN]				1.33722	1	0				1.33722	1	1		0.419233		0.419233
Q9NY33	Dipeptidyl peptidase 3 OS=Homo sapiens GN=DPP3 PE=1 SV=2 - [DPP3_HUMAN]				0.962639	1	0				0.962639	1	1		-0.0549336		-0.0549336
Q9Y263	Phospholipase A-2-activating protein OS=Homo sapiens GN=PLAA PE=1 SV=2 - [PLAP_HUMAN]				1.26203	1	0				1.26203	1	1		0.335744		0.335744
P56192	Methionine--tRNA ligase, cytoplasmic OS=Homo sapiens GN=MARS PE=1 SV=2 - [SYMC_HUMAN]				0.934073	1	0				0.934073	1	1		-0.098393		-0.098393
Q9UP95	Solute carrier family 12 member 4 OS=Homo sapiens GN=SLC12A4 PE=1 SV=2 - [S12A4_HUMAN]				0.752642	1	0				0.752642	1	1		-0.409964		-0.409964
Q01970	1-phosphatidylinositol 4,5-bisphosphate phosphodiesterase beta-3 OS=Homo sapiens GN=PLCB3 PE=1 SV=2 - [PLCB3_HUMAN]				0.850531	1	0				0.850531	1	1		-0.233564		-0.233564
O15118	Niemann-Pick C1 protein OS=Homo sapiens GN=NPC1 PE=1 SV=2 - [NPC1_HUMAN]				0.881493	1	0				0.881493	1	1		-0.181979		-0.181979
P21399	Cytoplasmic aconitate hydratase OS=Homo sapiens GN=ACO1 PE=1 SV=3 - [ACOC_HUMAN]				1.36503	1	0				1.36503	1	1		0.44893		0.44893
Q8NDT2	Putative RNA-binding protein 15B OS=Homo sapiens GN=RBM15B PE=1 SV=3 - [RB15B_HUMAN]				1.13892	1	0				1.13892	1	1		0.187673		0.187673
P16615	Sarcoplasmic/endoplasmic reticulum calcium ATPase 2 OS=Homo sapiens GN=ATP2A2 PE=1 SV=1 - [AT2A2_HUMAN]				1.12369	1	0				1.12369	1	1		0.168242		0.168242
Q5TAH2	Sodium/hydrogen exchanger 11 OS=Homo sapiens GN=SLC9C2 PE=2 SV=1 - [SL9C2_HUMAN]				0.889985	1	0				0.889985	1	1		-0.168146		-0.168146
Q9Y5F7	Protocadherin gamma-C4 OS=Homo sapiens GN=PCDHGC4 PE=2 SV=1 - [PCDGL_HUMAN]				1.09092	1	0				1.09092	1	1		0.125543		0.125543
P26006	Integrin alpha-3 OS=Homo sapiens GN=ITGA3 PE=1 SV=5 - [ITA3_HUMAN]				1.07151	1	0				1.07151	1	1		0.0996514		0.0996514
Q9UQ35	Serine/arginine repetitive matrix protein 2 OS=Homo sapiens GN=SRRM2 PE=1 SV=2 - [SRRM2_HUMAN]				0.656298	1	0				0.656298	1	1		-0.607577		-0.607577
Q13162	Peroxiredoxin-4 OS=Homo sapiens GN=PRDX4 PE=1 SV=1 - [PRDX4_HUMAN]				1.13253	1	0				1.13253	1	1		0.179551		0.179551
Q86T65	Disheveled-associated activator of morphogenesis 2 OS=Homo sapiens GN=DAAM2 PE=2 SV=3 - [DAAM2_HUMAN]				1.08376	1	0				1.08376	1	1		0.116039		0.116039
Q9NR19	Acetyl-coenzyme A synthetase, cytoplasmic OS=Homo sapiens GN=ACSS2 PE=1 SV=1 - [ACSA_HUMAN]				0.925621	1	0				0.925621	1	1		-0.111506		-0.111506
Q99714	3-hydroxyacyl-CoA dehydrogenase type-2 OS=Homo sapiens GN=HSD17B10 PE=1 SV=3 - [HCD2_HUMAN]				0.945231	1	0				0.945231	1	1		-0.0812617		-0.0812617
Q12931	Heat shock protein 75 kDa, mitochondrial OS=Homo sapiens GN=TRAP1 PE=1 SV=3 - [TRAP1_HUMAN]				1.64206	1	0				1.64206	1	1		0.715509		0.715509
P38919	Eukaryotic initiation factor 4A-III OS=Homo sapiens GN=EIF4A3 PE=1 SV=4 - [IF4A3_HUMAN]				0.948818	1	0				0.948818	1	1		-0.0757961		-0.0757961
O75396	Vesicle-trafficking protein SEC22b OS=Homo sapiens GN=SEC22B PE=1 SV=4 - [SC22B_HUMAN]				1.1694	1	0				1.1694	1	1		0.225762		0.225762
P61160	Actin-related protein 2 OS=Homo sapiens GN=ACTR2 PE=1 SV=1 - [ARP2_HUMAN]				0.599233	1	0				0.599233	1	1		-0.738811		-0.738811
P59998	Actin-related protein 2/3 complex subunit 4 OS=Homo sapiens GN=ARPC4 PE=1 SV=3 - [ARPC4_HUMAN]				0.481612	1	0				0.481612	1	1		-1.05406		-1.05406
P21796	Voltage-dependent anion-selective channel protein 1 OS=Homo sapiens GN=VDAC1 PE=1 SV=2 - [VDAC1_HUMAN]				0.804376	1	0				0.804376	1	1		-0.314057		-0.314057
Q9BZH6	WD repeat-containing protein 11 OS=Homo sapiens GN=WDR11 PE=1 SV=1 - [WDR11_HUMAN]				1.24333	1	0				1.24333	1	1		0.314207		0.314207
Q96J02	E3 ubiquitin-protein ligase Itchy homolog OS=Homo sapiens GN=ITCH PE=1 SV=2 - [ITCH_HUMAN]				1.07239	1	0				1.07239	1	1		0.100826		0.100826
Q9Y543	Transcription factor HES-2 OS=Homo sapiens GN=HES2 PE=2 SV=1 - [HES2_HUMAN]				1.14617	1	0				1.14617	1	1		0.196815		0.196815
O75131	Copine-3 OS=Homo sapiens GN=CPNE3 PE=1 SV=1 - [CPNE3_HUMAN]				1.19341	1	0				1.19341	1	1		0.255088		0.255088
Q7Z5Q5	DNA polymerase nu OS=Homo sapiens GN=POLN PE=1 SV=2 - [DPOLN_HUMAN]				1.07459	1	0				1.07459	1	1		0.103781		0.103781
P25786	Proteasome subunit alpha type-1 OS=Homo sapiens GN=PSMA1 PE=1 SV=1 - [PSA1_HUMAN]				1.01904	1	0				1.01904	1	1		0.0272115		0.0272115
Q9NP97	Dynein light chain roadblock-type 1 OS=Homo sapiens GN=DYNLRB1 PE=1 SV=3 - [DLRB1_HUMAN]				0.771732	1	0				0.771732	1	1		-0.373829		-0.373829
P53602	Diphosphomevalonate decarboxylase OS=Homo sapiens GN=MVD PE=1 SV=1 - [MVD1_HUMAN]				1.06095	1	0				1.06095	1	1		0.0853635		0.0853635
O94973	AP-2 complex subunit alpha-2 OS=Homo sapiens GN=AP2A2 PE=1 SV=2 - [AP2A2_HUMAN]				0.748247	1	0				0.748247	1	1		-0.418413		-0.418413
P42704	Leucine-rich PPR motif-containing protein, mitochondrial OS=Homo sapiens GN=LRPPRC PE=1 SV=3 - [LPPRC_HUMAN]				0.835943	1	0				0.835943	1	1		-0.258523		-0.258523
P21964	Catechol O-methyltransferase OS=Homo sapiens GN=COMT PE=1 SV=2 - [COMT_HUMAN]				1.0226	1	0				1.0226	1	1		0.0322479		0.0322479
Q8NBJ5	Procollagen galactosyltransferase 1 OS=Homo sapiens GN=GLT25D1 PE=1 SV=1 - [GT251_HUMAN]				1.57166	1	0				1.57166	1	1		0.652291		0.652291
P51668	Ubiquitin-conjugating enzyme E2 D1 OS=Homo sapiens GN=UBE2D1 PE=1 SV=1 - [UB2D1_HUMAN]				0.964539	1	0				0.964539	1	1		-0.0520886		-0.0520886
P18754	Regulator of chromosome condensation OS=Homo sapiens GN=RCC1 PE=1 SV=1 - [RCC1_HUMAN]				0.952437	1	0				0.952437	1	1		-0.0703047		-0.0703047
Q4VXU2	Polyadenylate-binding protein 1-like OS=Homo sapiens GN=PABPC1L PE=2 SV=1 - [PAP1L_HUMAN]				1.00443	1	0				1.00443	1	1		0.00637551		0.00637551
Q9NRC6	Spectrin beta chain, non-erythrocytic 5 OS=Homo sapiens GN=SPTBN5 PE=1 SV=2 - [SPTN5_HUMAN]				0.958012	1	0				0.958012	1	1		-0.0618845		-0.0618845
P0C7U0	Protein ELFN1 OS=Homo sapiens GN=ELFN1 PE=1 SV=2 - [ELFN1_HUMAN]				0.820214	1	0				0.820214	1	1		-0.285927		-0.285927
O60884	DnaJ homolog subfamily A member 2 OS=Homo sapiens GN=DNAJA2 PE=1 SV=1 - [DNJA2_HUMAN]				1.04433	1	0				1.04433	1	1		0.0625712		0.0625712
P26368	Splicing factor U2AF 65 kDa subunit OS=Homo sapiens GN=U2AF2 PE=1 SV=4 - [U2AF2_HUMAN]				0.544477	1	0				0.544477	1	1		-0.877058		-0.877058
Q9NUU7	ATP-dependent RNA helicase DDX19A OS=Homo sapiens GN=DDX19A PE=1 SV=1 - [DD19A_HUMAN]				1.38432	1	0				1.38432	1	1		0.469181		0.469181
P05023	Sodium/potassium-transporting ATPase subunit alpha-1 OS=Homo sapiens GN=ATP1A1 PE=1 SV=1 - [AT1A1_HUMAN]				0.819754	1	0				0.819754	1	1		-0.286737		-0.286737
Q969S3	Zinc finger protein 622 OS=Homo sapiens GN=ZNF622 PE=1 SV=1 - [ZN622_HUMAN]				1.61978	1	0				1.61978	1	1		0.695797		0.695797
P61981	14-3-3 protein gamma OS=Homo sapiens GN=YWHAG PE=1 SV=2 - [1433G_HUMAN]							1.1071	1	0	1.1071	1	1			0.146786	0.146786
O00429	Dynamin-1-like protein OS=Homo sapiens GN=DNM1L PE=1 SV=2 - [DNM1L_HUMAN]							0.626153	1	0	0.626153	1	1			-0.675412	-0.675412
P30622	CAP-Gly domain-containing linker protein 1 OS=Homo sapiens GN=CLIP1 PE=1 SV=2 - [CLIP1_HUMAN]							0.617521	1	0	0.617521	1	1			-0.695441	-0.695441
Q14008	Cytoskeleton-associated protein 5 OS=Homo sapiens GN=CKAP5 PE=1 SV=3 - [CKAP5_HUMAN]							0.836065	1	0	0.836065	1	1			-0.258314	-0.258314
P11532	Dystrophin OS=Homo sapiens GN=DMD PE=1 SV=3 - [DMD_HUMAN]							1.31483	1	0	1.31483	1	1			0.394875	0.394875
Q92928	Putative Ras-related protein Rab-1C OS=Homo sapiens GN=RAB1C PE=5 SV=2 - [RAB1C_HUMAN]							0.935067	1	0	0.935067	1	1			-0.0968589	-0.0968589
Q9Y3E7	Charged multivesicular body protein 3 OS=Homo sapiens GN=CHMP3 PE=1 SV=3 - [CHMP3_HUMAN]							0.929163	1	0	0.929163	1	1			-0.105997	-0.105997
P49419	Alpha-aminoadipic semialdehyde dehydrogenase OS=Homo sapiens GN=ALDH7A1 PE=1 SV=5 - [AL7A1_HUMAN]							0.633911	1	0	0.633911	1	1			-0.657648	-0.657648
A5YM69	Rho guanine nucleotide exchange factor 35 OS=Homo sapiens GN=ARHGEF35 PE=1 SV=1 - [ARG35_HUMAN]							1.16524	1	0	1.16524	1	1			0.220633	0.220633
Q8N2F6	Armadillo repeat-containing protein 10 OS=Homo sapiens GN=ARMC10 PE=1 SV=1 - [ARM10_HUMAN]							0.901162	1	0	0.901162	1	1			-0.150142	-0.150142
Q86VR8	Four-jointed box protein 1 OS=Homo sapiens GN=FJX1 PE=2 SV=1 - [FJX1_HUMAN]							0.879311	1	0	0.879311	1	1			-0.185555	-0.185555
Q13625	Apoptosis-stimulating of p53 protein 2 OS=Homo sapiens GN=TP53BP2 PE=1 SV=2 - [ASPP2_HUMAN]							1.01644	1	0	1.01644	1	1			0.0235311	0.0235311
Q14444	Caprin-1 OS=Homo sapiens GN=CAPRIN1 PE=1 SV=2 - [CAPR1_HUMAN]							1.08037	1	0	1.08037	1	1			0.111531	0.111531
Q15046	Lysine--tRNA ligase OS=Homo sapiens GN=KARS PE=1 SV=3 - [SYK_HUMAN]							1.19624	1	0	1.19624	1	1			0.258503	0.258503
Q15042	Rab3 GTPase-activating protein catalytic subunit OS=Homo sapiens GN=RAB3GAP1 PE=1 SV=3 - [RB3GP_HUMAN]							0.691645	1	0	0.691645	1	1			-0.531896	-0.531896
Q9UJT2	Testis-specific serine kinase substrate OS=Homo sapiens GN=TSKS PE=1 SV=3 - [TSKS_HUMAN]							0.779828	1	0	0.779828	1	1			-0.358772	-0.358772
Q149N8	E3 ubiquitin-protein ligase SHPRH OS=Homo sapiens GN=SHPRH PE=1 SV=2 - [SHPRH_HUMAN]							0.617966	1	0	0.617966	1	1			-0.6944	-0.6944
P09234	U1 small nuclear ribonucleoprotein C OS=Homo sapiens GN=SNRPC PE=1 SV=1 - [RU1C_HUMAN]							0.862217	1	0	0.862217	1	1			-0.213877	-0.213877
Q96DE5	Anaphase-promoting complex subunit 16 OS=Homo sapiens GN=ANAPC16 PE=1 SV=1 - [APC16_HUMAN]							0.799778	1	0	0.799778	1	1			-0.322329	-0.322329
P61956	Small ubiquitin-related modifier 2 OS=Homo sapiens GN=SUMO2 PE=1 SV=3 - [SUMO2_HUMAN]							1.11481	1	0	1.11481	1	1			0.156796	0.156796
Q9BX68	Histidine triad nucleotide-binding protein 2, mitochondrial OS=Homo sapiens GN=HINT2 PE=1 SV=1 - [HINT2_HUMAN]							0.664194	1	0	0.664194	1	1			-0.590324	-0.590324
Q9NYL4	Peptidyl-prolyl cis-trans isomerase FKBP11 OS=Homo sapiens GN=FKBP11 PE=1 SV=1 - [FKB11_HUMAN]							0.83249	1	0	0.83249	1	1			-0.264495	-0.264495
P61019	Ras-related protein Rab-2A OS=Homo sapiens GN=RAB2A PE=1 SV=1 - [RAB2A_HUMAN]							0.323631	1	0	0.323631	1	1			-1.62758	-1.62758
Q9BSH4	Translational activator of cytochrome c oxidase 1 OS=Homo sapiens GN=TACO1 PE=1 SV=1 - [TACO1_HUMAN]							0.641305	1	0	0.641305	1	1			-0.640917	-0.640917
P41223	Protein BUD31 homolog OS=Homo sapiens GN=BUD31 PE=1 SV=2 - [BUD31_HUMAN]							1.17073	1	0	1.17073	1	1			0.227407	0.227407
P02042	Hemoglobin subunit delta OS=Homo sapiens GN=HBD PE=1 SV=2 - [HBD_HUMAN]							0.677497	1	0	0.677497	1	1			-0.561715	-0.561715
Q13442	28 kDa heat- and acid-stable phosphoprotein OS=Homo sapiens GN=PDAP1 PE=1 SV=1 - [HAP28_HUMAN]							0.946596	1	0	0.946596	1	1			-0.07918	-0.07918
Q15370	Transcription elongation factor B polypeptide 2 OS=Homo sapiens GN=TCEB2 PE=1 SV=1 - [ELOB_HUMAN]							1.15461	1	0	1.15461	1	1			0.207405	0.207405
Q9Y4X4	Krueppel-like factor 12 OS=Homo sapiens GN=KLF12 PE=1 SV=2 - [KLF12_HUMAN]							1.03957	1	0	1.03957	1	1			0.0559848	0.0559848
Q99627	COP9 signalosome complex subunit 8 OS=Homo sapiens GN=COPS8 PE=1 SV=1 - [CSN8_HUMAN]							1.09707	1	0	1.09707	1	1			0.133656	0.133656
O43681	ATPase ASNA1 OS=Homo sapiens GN=ASNA1 PE=1 SV=2 - [ASNA_HUMAN]							0.835185	1	0	0.835185	1	1			-0.259833	-0.259833
Q9NT62	Ubiquitin-like-conjugating enzyme ATG3 OS=Homo sapiens GN=ATG3 PE=1 SV=1 - [ATG3_HUMAN]							1.1098	1	0	1.1098	1	1			0.150298	0.150298
B2RXF0	Transmembrane protein 229A OS=Homo sapiens GN=TMEM229A PE=2 SV=2 - [T229A_HUMAN]							1.46334	1	0	1.46334	1	1			0.549261	0.549261
Q99447	Ethanolamine-phosphate cytidylyltransferase OS=Homo sapiens GN=PCYT2 PE=1 SV=1 - [PCY2_HUMAN]							0.549373	1	0	0.549373	1	1			-0.864141	-0.864141
Q16401	26S proteasome non-ATPase regulatory subunit 5 OS=Homo sapiens GN=PSMD5 PE=1 SV=3 - [PSMD5_HUMAN]							0.963359	1	0	0.963359	1	1			-0.0538551	-0.0538551
Q9UKY7	Protein CDV3 homolog OS=Homo sapiens GN=CDV3 PE=1 SV=1 - [CDV3_HUMAN]							1.00704	1	0	1.00704	1	1			0.0101244	0.0101244
P21217	Galactoside 3(4)-L-fucosyltransferase OS=Homo sapiens GN=FUT3 PE=2 SV=1 - [FUT3_HUMAN]							1.08941	1	0	1.08941	1	1			0.123541	0.123541
P48147	Prolyl endopeptidase OS=Homo sapiens GN=PREP PE=1 SV=2 - [PPCE_HUMAN]							0.738315	1	0	0.738315	1	1			-0.437692	-0.437692
Q9UKB1	F-box/WD repeat-containing protein 11 OS=Homo sapiens GN=FBXW11 PE=1 SV=1 - [FBW1B_HUMAN]							1.00623	1	0	1.00623	1	1			0.00896037	0.00896037
Q9Y6E2	Basic leucine zipper and W2 domain-containing protein 2 OS=Homo sapiens GN=BZW2 PE=1 SV=1 - [BZW2_HUMAN]							1.50241	1	0	1.50241	1	1			0.587278	0.587278
P80303	Nucleobindin-2 OS=Homo sapiens GN=NUCB2 PE=1 SV=2 - [NUCB2_HUMAN]							1.03459	1	0	1.03459	1	1			0.0490557	0.0490557
Q09028	Histone-binding protein RBBP4 OS=Homo sapiens GN=RBBP4 PE=1 SV=3 - [RBBP4_HUMAN]							1.18026	1	0	1.18026	1	1			0.2391	0.2391
Q9BXJ9	N-alpha-acetyltransferase 15, NatA auxiliary subunit OS=Homo sapiens GN=NAA15 PE=1 SV=1 - [NAA15_HUMAN]							0.608998	1	0	0.608998	1	1			-0.71549	-0.71549
O60568	Procollagen-lysine,2-oxoglutarate 5-dioxygenase 3 OS=Homo sapiens GN=PLOD3 PE=1 SV=1 - [PLOD3_HUMAN]							1.14485	1	0	1.14485	1	1			0.195157	0.195157
P48454	Serine/threonine-protein phosphatase 2B catalytic subunit gamma isoform OS=Homo sapiens GN=PPP3CC PE=1 SV=3 - [PP2BC_HUMAN]							1.01778	1	0	1.01778	1	1			0.0254216	0.0254216
Q8IV45	UNC5C-like protein OS=Homo sapiens GN=UNC5CL PE=1 SV=2 - [UN5CL_HUMAN]							1.11033	1	0	1.11033	1	1			0.150985	0.150985
H0Y7S4	Putative PRAME family member 26 OS=Homo sapiens GN=PRAMEF26 PE=5 SV=2 - [PRA26_HUMAN]							1.90751	1	0	1.90751	1	1			0.931693	0.931693
P07384	Calpain-1 catalytic subunit OS=Homo sapiens GN=CAPN1 PE=1 SV=1 - [CAN1_HUMAN]							0.735308	1	0	0.735308	1	1			-0.443579	-0.443579
O60313	Dynamin-like 120 kDa protein, mitochondrial OS=Homo sapiens GN=OPA1 PE=1 SV=3 - [OPA1_HUMAN]							0.85049	1	0	0.85049	1	1			-0.233633	-0.233633
A6NGJ6	Tripartite motif-containing protein 64 OS=Homo sapiens GN=TRIM64 PE=2 SV=4 - [TRI64_HUMAN]							0.997523	1	0	0.997523	1	1			-0.00357731	-0.00357731
Q9BYX2	TBC1 domain family member 2A OS=Homo sapiens GN=TBC1D2 PE=1 SV=3 - [TBD2A_HUMAN]							0.944851	1	0	0.944851	1	1			-0.0818415	-0.0818415
Q7Z628	Neuroepithelial cell-transforming gene 1 protein OS=Homo sapiens GN=NET1 PE=1 SV=1 - [ARHG8_HUMAN]							0.834263	1	0	0.834263	1	1			-0.261425	-0.261425
Q9P0K7	Ankycorbin OS=Homo sapiens GN=RAI14 PE=1 SV=2 - [RAI14_HUMAN]							1.22557	1	0	1.22557	1	1			0.293454	0.293454
O15439	Multidrug resistance-associated protein 4 OS=Homo sapiens GN=ABCC4 PE=1 SV=3 - [MRP4_HUMAN]							1.1189	1	0	1.1189	1	1			0.162075	0.162075
Q52LR7	Enhancer of polycomb homolog 2 OS=Homo sapiens GN=EPC2 PE=1 SV=2 - [EPC2_HUMAN]							0.99709	1	0	0.99709	1	1			-0.004204	-0.004204
Q06210	Glutamine--fructose-6-phosphate aminotransferase [isomerizing] 1 OS=Homo sapiens GN=GFPT1 PE=1 SV=3 - [GFPT1_HUMAN]							1.17269	1	0	1.17269	1	1			0.229822	0.229822
Q9UQ88	Cyclin-dependent kinase 11A OS=Homo sapiens GN=CDK11A PE=1 SV=4 - [CD11A_HUMAN]							1.13678	1	0	1.13678	1	1			0.184959	0.184959
Q02880	DNA topoisomerase 2-beta OS=Homo sapiens GN=TOP2B PE=1 SV=3 - [TOP2B_HUMAN]							1.42009	1	0	1.42009	1	1			0.505983	0.505983
Q502W6	von Willebrand factor A domain-containing protein 3B OS=Homo sapiens GN=VWA3B PE=2 SV=3 - [VWA3B_HUMAN]							1.1673	1	0	1.1673	1	1			0.22317	0.22317
P52701	DNA mismatch repair protein Msh6 OS=Homo sapiens GN=MSH6 PE=1 SV=2 - [MSH6_HUMAN]							0.770569	1	0	0.770569	1	1			-0.376004	-0.376004
Q8NB46	Serine/threonine-protein phosphatase 6 regulatory ankyrin repeat subunit C OS=Homo sapiens GN=ANKRD52 PE=1 SV=3 - [ANR52_HUMAN]							1.24499	1	0	1.24499	1	1			0.316138	0.316138
P78527	DNA-dependent protein kinase catalytic subunit OS=Homo sapiens GN=PRKDC PE=1 SV=3 - [PRKDC_HUMAN]							0.61986	1	0	0.61986	1	1			-0.689985	-0.689985
Q9H0U4	Ras-related protein Rab-1B OS=Homo sapiens GN=RAB1B PE=1 SV=1 - [RAB1B_HUMAN]							1.06594	1	0	1.06594	1	1			0.0921278	0.0921278
Q92599	Septin-8 OS=Homo sapiens GN=SEPT8 PE=1 SV=4 - [SEPT8_HUMAN]							1.11881	1	0	1.11881	1	1			0.161963	0.161963
Q96HE7	ERO1-like protein alpha OS=Homo sapiens GN=ERO1L PE=1 SV=2 - [ERO1A_HUMAN]							0.987383	1	0	0.987383	1	1			-0.0183189	-0.0183189
Q07666	KH domain-containing, RNA-binding, signal transduction-associated protein 1 OS=Homo sapiens GN=KHDRBS1 PE=1 SV=1 - [KHDR1_HUMAN]							1.26641	1	0	1.26641	1	1			0.340742	0.340742
P78344	Eukaryotic translation initiation factor 4 gamma 2 OS=Homo sapiens GN=EIF4G2 PE=1 SV=1 - [IF4G2_HUMAN]							1.25646	1	0	1.25646	1	1			0.329361	0.329361
Q14980	Nuclear mitotic apparatus protein 1 OS=Homo sapiens GN=NUMA1 PE=1 SV=2 - [NUMA1_HUMAN]							1.00243	1	0	1.00243	1	1			0.00349615	0.00349615
P56385	ATP synthase subunit e, mitochondrial OS=Homo sapiens GN=ATP5I PE=1 SV=2 - [ATP5I_HUMAN]							1.08477	1	0	1.08477	1	1			0.117394	0.117394
Q04760	Lactoylglutathione lyase OS=Homo sapiens GN=GLO1 PE=1 SV=4 - [LGUL_HUMAN]							0.921327	1	0	0.921327	1	1			-0.118215	-0.118215
O95881	Thioredoxin domain-containing protein 12 OS=Homo sapiens GN=TXNDC12 PE=1 SV=1 - [TXD12_HUMAN]							0.568511	1	0	0.568511	1	1			-0.814739	-0.814739
Q04941	Proteolipid protein 2 OS=Homo sapiens GN=PLP2 PE=1 SV=1 - [PLP2_HUMAN]							0.931402	1	0	0.931402	1	1			-0.102524	-0.102524
Q6NVV1	Putative 60S ribosomal protein L13a-like MGC87657 OS=Homo sapiens PE=5 SV=1 - [R13AX_HUMAN]							0.961092	1	0	0.961092	1	1			-0.0572539	-0.0572539
P61106	Ras-related protein Rab-14 OS=Homo sapiens GN=RAB14 PE=1 SV=4 - [RAB14_HUMAN]							1.19718	1	0	1.19718	1	1			0.259643	0.259643
Q9Y2B0	Protein canopy homolog 2 OS=Homo sapiens GN=CNPY2 PE=1 SV=1 - [CNPY2_HUMAN]							1.03384	1	0	1.03384	1	1			0.0480064	0.0480064
P30049	ATP synthase subunit delta, mitochondrial OS=Homo sapiens GN=ATP5D PE=1 SV=2 - [ATPD_HUMAN]							1.11373	1	0	1.11373	1	1			0.155401	0.155401
Q8IWS0	PHD finger protein 6 OS=Homo sapiens GN=PHF6 PE=1 SV=1 - [PHF6_HUMAN]							1.06816	1	0	1.06816	1	1			0.0951336	0.0951336
P20674	Cytochrome c oxidase subunit 5A, mitochondrial OS=Homo sapiens GN=COX5A PE=1 SV=2 - [COX5A_HUMAN]							0.917948	1	0	0.917948	1	1			-0.123516	-0.123516
Q92688	Acidic leucine-rich nuclear phosphoprotein 32 family member B OS=Homo sapiens GN=ANP32B PE=1 SV=1 - [AN32B_HUMAN]							1.47859	1	0	1.47859	1	1			0.564225	0.564225
P30086	Phosphatidylethanolamine-binding protein 1 OS=Homo sapiens GN=PEBP1 PE=1 SV=3 - [PEBP1_HUMAN]							1.07998	1	0	1.07998	1	1			0.111002	0.111002
Q8IYB3	Serine/arginine repetitive matrix protein 1 OS=Homo sapiens GN=SRRM1 PE=1 SV=2 - [SRRM1_HUMAN]							0.62384	1	0	0.62384	1	1			-0.680752	-0.680752
Q92609	TBC1 domain family member 5 OS=Homo sapiens GN=TBC1D5 PE=1 SV=1 - [TBCD5_HUMAN]							1.10884	1	0	1.10884	1	1			0.149045	0.149045
Q14435	Polypeptide N-acetylgalactosaminyltransferase 3 OS=Homo sapiens GN=GALNT3 PE=2 SV=2 - [GALT3_HUMAN]							1.0267	1	0	1.0267	1	1			0.0380178	0.0380178
Q96QC0	Serine/threonine-protein phosphatase 1 regulatory subunit 10 OS=Homo sapiens GN=PPP1R10 PE=1 SV=1 - [PP1RA_HUMAN]							1.02562	1	0	1.02562	1	1			0.0364928	0.0364928
O95373	Importin-7 OS=Homo sapiens GN=IPO7 PE=1 SV=1 - [IPO7_HUMAN]							0.647486	1	0	0.647486	1	1			-0.627079	-0.627079
O60683	Peroxisome biogenesis factor 10 OS=Homo sapiens GN=PEX10 PE=1 SV=1 - [PEX10_HUMAN]							1.10583	1	0	1.10583	1	1			0.145132	0.145132
Q12874	Splicing factor 3A subunit 3 OS=Homo sapiens GN=SF3A3 PE=1 SV=1 - [SF3A3_HUMAN]							0.82393	1	0	0.82393	1	1			-0.279406	-0.279406
Q16851	UTP--glucose-1-phosphate uridylyltransferase OS=Homo sapiens GN=UGP2 PE=1 SV=5 - [UGPA_HUMAN]							0.914206	1	0	0.914206	1	1			-0.129409	-0.129409
P06756	Integrin alpha-V OS=Homo sapiens GN=ITGAV PE=1 SV=2 - [ITAV_HUMAN]							0.791805	1	0	0.791805	1	1			-0.336784	-0.336784
Q08379	Golgin subfamily A member 2 OS=Homo sapiens GN=GOLGA2 PE=1 SV=3 - [GOGA2_HUMAN]							0.761441	1	0	0.761441	1	1			-0.393195	-0.393195
Q96NU0	Contactin-associated protein-like 3B OS=Homo sapiens GN=CNTNAP3B PE=2 SV=2 - [CNT3B_HUMAN]							1.20078	1	0	1.20078	1	1			0.263972	0.263972
P69849	Nodal modulator 3 OS=Homo sapiens GN=NOMO3 PE=2 SV=2 - [NOMO3_HUMAN]							0.870481	1	0	0.870481	1	1			-0.200115	-0.200115
O14964	Hepatocyte growth factor-regulated tyrosine kinase substrate OS=Homo sapiens GN=HGS PE=1 SV=1 - [HGS_HUMAN]							1.07185	1	0	1.07185	1	1			0.100097	0.100097
P48634	Protein PRRC2A OS=Homo sapiens GN=PRRC2A PE=1 SV=3 - [PRC2A_HUMAN]							0.697467	1	0	0.697467	1	1			-0.519802	-0.519802
Q8IYM0	Protein FAM186B OS=Homo sapiens GN=FAM186B PE=2 SV=2 - [F186B_HUMAN]							0.814381	1	0	0.814381	1	1			-0.296224	-0.296224
A0AVT1	Ubiquitin-like modifier-activating enzyme 6 OS=Homo sapiens GN=UBA6 PE=1 SV=1 - [UBA6_HUMAN]							1.11486	1	0	1.11486	1	1			0.156864	0.156864
Q08211	ATP-dependent RNA helicase A OS=Homo sapiens GN=DHX9 PE=1 SV=4 - [DHX9_HUMAN]							0.890409	1	0	0.890409	1	1			-0.16746	-0.16746
Q5T890	DNA excision repair protein ERCC-6-like 2 OS=Homo sapiens GN=ERCC6L2 PE=1 SV=2 - [ER6L2_HUMAN]							0.975041	1	0	0.975041	1	1			-0.0364657	-0.0364657
O60229	Kalirin OS=Homo sapiens GN=KALRN PE=1 SV=2 - [KALRN_HUMAN]							1.06242	1	0	1.06242	1	1			0.087352	0.087352
Q86WI3	Protein NLRC5 OS=Homo sapiens GN=NLRC5 PE=1 SV=3 - [NLRC5_HUMAN]							0.861059	1	0	0.861059	1	1			-0.215815	-0.215815

## Sheet: Ref Prot_C3
Accession	Description	C3_1st	C3_1st Count	C3_1st [%]	C3_2nd_average	C3_2nd_sum_counts	C3_2nd_variability(%)_average	C3_3rd_Aver	C3_3rd_SUM_Counts	C3_3rd_FT Variability [%]_Aver	C3_all_average	C3_Counts	Rep Counts	logC3 1st	logC3 2nd	logC3 3rd	logC3 all
P35579	Myosin-9 OS=Homo sapiens GN=MYH9 PE=1 SV=4 - [MYH9_HUMAN]	0.977998	118	19.0643	0.937872	202	15.426	0.976454	212	19.7846	0.964108	532	3	-0.0320962	-0.092537	-0.0343765	-0.0527333
P14618	Pyruvate kinase isozymes M1/M2 OS=Homo sapiens GN=PKM PE=1 SV=4 - [KPYM_HUMAN]	1.02383	85	18.2288	0.977617	157	22.8189	1.02126	190	21.8472	1.00757	432	3	0.0339718	-0.0326586	0.0303523	0.0108779
Q09666	Neuroblast differentiation-associated protein AHNAK OS=Homo sapiens GN=AHNAK PE=1 SV=2 - [AHNK_HUMAN]	0.973922	72	19.5888	0.982987	175	16.022	0.98832	156	14.4562	0.981743	403	3	-0.0381224	-0.0247563	-0.0169503	-0.0265832
P07355	Annexin A2 OS=Homo sapiens GN=ANXA2 PE=1 SV=2 - [ANXA2_HUMAN]	1.01831	86	19.2436	1.01227	154	16.4321	1.01298	153	17.0624	1.01452	393	3	0.0261712	0.0175909	0.0186003	0.0207926
P11021	78 kDa glucose-regulated protein OS=Homo sapiens GN=HSPA5 PE=1 SV=2 - [GRP78_HUMAN]	1.00739	79	16.7654	1.01417	125	14.9061	1.03285	133	17.143	1.01813	337	3	0.0106169	0.020297	0.0466283	0.0259278
P14625	Endoplasmin OS=Homo sapiens GN=HSP90B1 PE=1 SV=1 - [ENPL_HUMAN]	1.05432	36	11.7996	1.01244	85	18.0846	1.00877	158	25.2435	1.02518	279	3	0.0763151	0.0178364	0.012595	0.0358726
P04406	Glyceraldehyde-3-phosphate dehydrogenase OS=Homo sapiens GN=GAPDH PE=1 SV=3 - [G3P_HUMAN]	1.02883	59	15.9228	1.00283	105	20.7607	1.11225	100	17.3384	1.04797	264	3	0.041008	0.00407315	0.153487	0.0675992
P06733	Alpha-enolase OS=Homo sapiens GN=ENO1 PE=1 SV=2 - [ENOA_HUMAN]	1.04719	51	14.3757	1.00938	103	18.0122	1.04795	95	16.8676	1.03484	249	3	0.0665229	0.0134686	0.0675685	0.0494069
P07996	Thrombospondin-1 OS=Homo sapiens GN=THBS1 PE=1 SV=2 - [TSP1_HUMAN]	0.998017	46	14.2655	1.05473	99	15.4091	1.01066	90	16.4046	1.02113	235	3	-0.00286412	0.0768678	0.0153005	0.0301733
P60709	Actin, cytoplasmic 1 OS=Homo sapiens GN=ACTB PE=1 SV=1 - [ACTB_HUMAN]	0.972849	28	29.4198	1.04828	39	21.4057	1.04753	162	23.8607	1.02289	229	3	-0.0397121	0.0680212	0.0669891	0.032644
P11142	Heat shock cognate 71 kDa protein OS=Homo sapiens GN=HSPA8 PE=1 SV=1 - [HSP7C_HUMAN]	0.939583	46	19.988	0.96652	80	13.4722	0.958449	86	14.5582	0.954851	212	3	-0.0899081	-0.0491278	-0.0612263	-0.0666529
P13639	Elongation factor 2 OS=Homo sapiens GN=EEF2 PE=1 SV=4 - [EF2_HUMAN]	0.875139	40	22.0158	0.992071	86	15.7159	0.999242	84	17.3532	0.955484	210	3	-0.192417	-0.0114843	-0.00109347	-0.0656962
P68104	Elongation factor 1-alpha 1 OS=Homo sapiens GN=EEF1A1 PE=1 SV=1 - [EF1A1_HUMAN]	1.07617	33	18.0658	1.02222	52	16.1101	0.98257	97	15.6703	1.02699	182	3	0.105905	0.0317095	-0.0253681	0.0384184
P30101	Protein disulfide-isomerase A3 OS=Homo sapiens GN=PDIA3 PE=1 SV=4 - [PDIA3_HUMAN]	1.00724	32	14.7284	0.992512	63	16.8348	1.06825	62	16.277	1.02267	157	3	0.0104131	-0.0108433	0.095246	0.0323377
P07737	Profilin-1 OS=Homo sapiens GN=PFN1 PE=1 SV=2 - [PROF1_HUMAN]	1.06977	36	20.8597	0.991458	59	12.8698	0.988678	60	11.7824	1.01664	155	3	0.0973063	-0.0123765	-0.0164268	0.0238044
P10809	60 kDa heat shock protein, mitochondrial OS=Homo sapiens GN=HSPD1 PE=1 SV=2 - [CH60_HUMAN]	0.875518	33	20.5483	0.924513	64	16.1742	0.930122	50	15.9625	0.910051	147	3	-0.191792	-0.113235	-0.104507	-0.135981
P08238	Heat shock protein HSP 90-beta OS=Homo sapiens GN=HSP90AB1 PE=1 SV=4 - [HS90B_HUMAN]	0.955428	32	18.7229	1.01893	60	16.814	1.01086	54	18.0538	0.995073	146	3	-0.0657809	0.0270593	0.0155811	-0.00712542
P00558	Phosphoglycerate kinase 1 OS=Homo sapiens GN=PGK1 PE=1 SV=3 - [PGK1_HUMAN]	1.03367	24	14.0118	1.01739	58	15.3343	1.06293	56	14.1393	1.038	138	3	0.0477795	0.0248761	0.0880399	0.0538019
P04083	Annexin A1 OS=Homo sapiens GN=ANXA1 PE=1 SV=2 - [ANXA1_HUMAN]	0.915281	27	23.3469	0.952727	46	26.5023	0.917913	57	27.8007	0.92864	130	3	-0.127713	-0.0698657	-0.12357	-0.106808
O75369	Filamin-B OS=Homo sapiens GN=FLNB PE=1 SV=2 - [FLNB_HUMAN]	0.979171	21	14.6825	0.975519	59	9.76548	1.03535	48	15.4774	0.99668	128	3	-0.0303666	-0.0357581	0.0501182	-0.00479763
P49327	Fatty acid synthase OS=Homo sapiens GN=FASN PE=1 SV=3 - [FAS_HUMAN]	1.03222	24	14.8696	1.0093	54	15.602	1.01937	49	16.3495	1.02029	127	3	0.0457516	0.0133516	0.027673	0.0289863
P00338	L-lactate dehydrogenase A chain OS=Homo sapiens GN=LDHA PE=1 SV=2 - [LDHA_HUMAN]	1.05349	28	19.3917	1.07478	42	13.3355	1.09861	54	14.5202	1.07563	124	3	0.0751736	0.104035	0.135685	0.105177
P62937	Peptidyl-prolyl cis-trans isomerase A OS=Homo sapiens GN=PPIA PE=1 SV=2 - [PPIA_HUMAN]	1.02319	24	30.9601	1.02671	47	16.6811	1.06553	52	17.3803	1.03848	123	3	0.0330704	0.0380347	0.0915648	0.0544674
P07900	Heat shock protein HSP 90-alpha OS=Homo sapiens GN=HSP90AA1 PE=1 SV=5 - [HS90A_HUMAN]	0.982605	14	16.1561	1.02222	45	12.4328	1.02453	46	16.4552	1.00978	105	3	-0.0253159	0.0317019	0.0349562	0.014045
P31947	14-3-3 protein sigma OS=Homo sapiens GN=SFN PE=1 SV=1 - [1433S_HUMAN]	1.02963	21	21.9575	1.03497	37	11.4368	1.03201	46	14.2761	1.0322	104	3	0.042129	0.0495892	0.0454558	0.0457279
P55072	Transitional endoplasmic reticulum ATPase OS=Homo sapiens GN=VCP PE=1 SV=4 - [TERA_HUMAN]	0.973726	23	26.2207	0.957327	39	13.7848	0.980706	36	16.6175	0.970586	98	3	-0.0384119	-0.0629158	-0.0281081	-0.0430715
P19338	Nucleolin OS=Homo sapiens GN=NCL PE=1 SV=3 - [NUCL_HUMAN]	0.982052	25	8.9708	0.935904	38	11.2428	1.00087	33	20.6983	0.972942	96	3	-0.0261287	-0.095567	0.00125328	-0.0395746
P12814	Alpha-actinin-1 OS=Homo sapiens GN=ACTN1 PE=1 SV=2 - [ACTN1_HUMAN]	0.975139	20	15.9648	0.964561	29	24.9165	0.970681	38	28.5287	0.970127	87	3	-0.0363199	-0.0520559	-0.0429305	-0.0437543
P61978	Heterogeneous nuclear ribonucleoprotein K OS=Homo sapiens GN=HNRNPK PE=1 SV=1 - [HNRPK_HUMAN]	1.02987	19	15.799	0.990675	34	11.9833	0.972349	31	11.178	0.99763	84	3	0.0424555	-0.0135161	-0.040454	-0.00342363
P04792	Heat shock protein beta-1 OS=Homo sapiens GN=HSPB1 PE=1 SV=2 - [HSPB1_HUMAN]	1.04364	17	20.6009	1.10623	29	16.9822	1.06118	37	17.5538	1.07035	83	3	0.0616294	0.145651	0.0856683	0.098084
P36578	60S ribosomal protein L4 OS=Homo sapiens GN=RPL4 PE=1 SV=5 - [RL4_HUMAN]	1.05973	18	17.041	0.976313	35	14.3773	1.01243	29	21.1871	1.01616	82	3	0.083702	-0.0345842	0.0178209	0.0231257
P27797	Calreticulin OS=Homo sapiens GN=CALR PE=1 SV=1 - [CALR_HUMAN]	1.06002	14	15.8233	0.987813	38	16.5053	1.03358	28	13.8459	1.02714	80	3	0.08409	-0.0176904	0.047652	0.0386296
Q15084	Protein disulfide-isomerase A6 OS=Homo sapiens GN=PDIA6 PE=1 SV=1 - [PDIA6_HUMAN]	0.953037	23	23.0655	0.989082	26	18.1315	0.85864	30	31.6847	0.933586	79	3	-0.0693964	-0.0158377	-0.219874	-0.0991445
P13667	Protein disulfide-isomerase A4 OS=Homo sapiens GN=PDIA4 PE=1 SV=2 - [PDIA4_HUMAN]	1.01581	19	12.8866	1.0392	26	9.85059	1.10389	33	17.4078	1.05297	78	3	0.0226273	0.0554715	0.142597	0.0744583
P61247	40S ribosomal protein S3a OS=Homo sapiens GN=RPS3A PE=1 SV=2 - [RS3A_HUMAN]	1.07647	12	6.85586	1.05814	37	20.647	1.03349	29	16.1655	1.05603	78	3	0.106306	0.0815275	0.0475313	0.078656
P07237	Protein disulfide-isomerase OS=Homo sapiens GN=P4HB PE=1 SV=3 - [PDIA1_HUMAN]	1.04214	11	13.4118	1.02589	34	16.5321	1.04645	32	15.3563	1.03816	77	3	0.0595514	0.0368784	0.0655055	0.0540311
P31949	Protein S100-A11 OS=Homo sapiens GN=S100A11 PE=1 SV=2 - [S10AB_HUMAN]	1.07484	18	17.4451	1.02802	29	13.4845	1.03851	30	13.1173	1.04712	77	3	0.104118	0.0398678	0.0545141	0.0664294
P07437	Tubulin beta chain OS=Homo sapiens GN=TUBB PE=1 SV=2 - [TBB5_HUMAN]	1.01249	18	19.0476	0.953482	27	22.6602	1.0103	30	17.6713	0.992092	75	3	0.0179091	-0.0687224	0.014789	-0.0114539
P21333	Filamin-A OS=Homo sapiens GN=FLNA PE=1 SV=4 - [FLNA_HUMAN]	1.10253	13	17.9101	1.0222	33	15.7766	0.997038	28	15.3071	1.04059	74	3	0.140817	0.0316762	-0.00427939	0.0574001
P60174	Triosephosphate isomerase OS=Homo sapiens GN=TPI1 PE=1 SV=3 - [TPIS_HUMAN]	1.0963	13	13.2079	1.08104	32	14.3313	1.04356	28	16.1822	1.07363	73	3	0.132641	0.112421	0.0615159	0.102502
P60660	Myosin light polypeptide 6 OS=Homo sapiens GN=MYL6 PE=1 SV=2 - [MYL6_HUMAN]	0.942315	14	12.3529	0.987595	29	9.00189	1.038	30	12.3951	0.989303	73	3	-0.0857179	-0.0180091	0.0538055	-0.0155154
P22314	Ubiquitin-like modifier-activating enzyme 1 OS=Homo sapiens GN=UBA1 PE=1 SV=3 - [UBA1_HUMAN]	1.05998	13	14.4952	0.942237	31	19.313	1.02258	28	26.4496	1.00827	72	3	0.0840423	-0.0858388	0.0322077	0.0118754
Q06830	Peroxiredoxin-1 OS=Homo sapiens GN=PRDX1 PE=1 SV=1 - [PRDX1_HUMAN]	1.01041	17	20.989	1.00866	24	14.7627	0.975217	31	16.4202	0.998098	72	3	0.014946	0.0124461	-0.0362055	-0.00274639
P09211	Glutathione S-transferase P OS=Homo sapiens GN=GSTP1 PE=1 SV=2 - [GSTP1_HUMAN]	1.00836	15	30.2627	1.00766	29	11.8811	0.974378	28	25.8533	0.996797	72	3	0.0120056	0.011003	-0.0374464	-0.0046287
P67936	Tropomyosin alpha-4 chain OS=Homo sapiens GN=TPM4 PE=1 SV=3 - [TPM4_HUMAN]	1.01571	14	8.27425	0.964038	26	8.81629	0.98416	29	14.8328	0.98797	69	3	0.0224908	-0.0528374	-0.0230359	-0.0174611
P05387	60S acidic ribosomal protein P2 OS=Homo sapiens GN=RPLP2 PE=1 SV=1 - [RLA2_HUMAN]	0.990276	16	13.2649	0.984343	24	28.0318	0.964055	29	11.9643	0.979558	69	3	-0.0140976	-0.0227671	-0.0528132	-0.0297974
Q15149	Plectin OS=Homo sapiens GN=PLEC PE=1 SV=3 - [PLEC_HUMAN]	1.14111	8	8.39318	0.999315	37	16.6932	1.08455	23	21.0586	1.07499	68	3	0.190435	-0.000988238	0.1171	0.104326
P60842	Eukaryotic initiation factor 4A-I OS=Homo sapiens GN=EIF4A1 PE=1 SV=1 - [IF4A1_HUMAN]	0.902336	13	19.163	0.917268	27	13.7241	0.989285	25	16.0776	0.936297	65	3	-0.148263	-0.124585	-0.0155418	-0.0949626
P39019	40S ribosomal protein S19 OS=Homo sapiens GN=RPS19 PE=1 SV=2 - [RS19_HUMAN]	1.0482	14	12.4707	1.03717	23	10.3199	1.03743	28	16.2541	1.04093	65	3	0.0679109	0.0526564	0.0530181	0.0578793
P04075	Fructose-bisphosphate aldolase A OS=Homo sapiens GN=ALDOA PE=1 SV=2 - [ALDOA_HUMAN]	0.975894	9	9.32559	1.00374	30	12.9321	1.08994	25	13.8054	1.02319	64	3	-0.0352044	0.00538356	0.124251	0.0330758
O00299	Chloride intracellular channel protein 1 OS=Homo sapiens GN=CLIC1 PE=1 SV=4 - [CLIC1_HUMAN]	0.925768	15	24.8535	1.04585	21	14.611	1.07329	27	22.8777	1.01497	63	3	-0.111278	0.0646813	0.102036	0.0214366
P06748	Nucleophosmin OS=Homo sapiens GN=NPM1 PE=1 SV=2 - [NPM_HUMAN]	0.934996	17	13.7059	0.932062	22	13.2422	0.968291	23	13.9737	0.945116	62	3	-0.0969683	-0.101502	-0.0464878	-0.0814362
P78371	T-complex protein 1 subunit beta OS=Homo sapiens GN=CCT2 PE=1 SV=4 - [TCPB_HUMAN]	0.969474	16	17.7703	1.02245	23	11.5437	1.04564	23	6.08254	1.01252	62	3	-0.0447264	0.0320354	0.0643815	0.0179522
Q16658	Fascin OS=Homo sapiens GN=FSCN1 PE=1 SV=3 - [FSCN1_HUMAN]	1.00705	12	24.9704	1.01406	27	18.0954	1.03205	22	14.6799	1.01772	61	3	0.0101305	0.0201486	0.0455072	0.025339
P63104	14-3-3 protein zeta/delta OS=Homo sapiens GN=YWHAZ PE=1 SV=1 - [1433Z_HUMAN]	1.09484	11	14.0408	1.03483	21	14.7698	1.05464	28	14.627	1.06143	60	3	0.130717	0.0493886	0.0767511	0.0860157
P68366	Tubulin alpha-4A chain OS=Homo sapiens GN=TUBA4A PE=1 SV=1 - [TBA4A_HUMAN]	0.99848	5	7.82313	1.05597	34	14.4412	1.13093	19	15.947	1.06179	58	3	-0.00219393	0.078565	0.177504	0.0865001
P08107	Heat shock 70 kDa protein 1A/1B OS=Homo sapiens GN=HSPA1A PE=1 SV=5 - [HSP71_HUMAN]	0.973008	8	15.3979	1.02614	20	17.2844	1.02651	29	22.3654	1.00855	57	3	-0.0394767	0.0372247	0.0377447	0.0122844
P21980	Protein-glutamine gamma-glutamyltransferase 2 OS=Homo sapiens GN=TGM2 PE=1 SV=2 - [TGM2_HUMAN]	1.03175	14	22.9143	1.00004	19	13.0754	1.0812	24	18.5684	1.03766	57	3	0.0450976	5.75578e-05	0.112629	0.0533382
P62424	60S ribosomal protein L7a OS=Homo sapiens GN=RPL7A PE=1 SV=2 - [RL7A_HUMAN]	0.94233	10	7.29324	0.922263	22	11.0517	1.00324	24	12.983	0.955945	56	3	-0.0856957	-0.11675	0.00466917	-0.0650007
P23284	Peptidyl-prolyl cis-trans isomerase B OS=Homo sapiens GN=PPIB PE=1 SV=2 - [PPIB_HUMAN]	1.02463	7	8.506	1.00755	22	15.0394	1.10406	26	12.8612	1.04541	55	3	0.0351047	0.0108506	0.142815	0.0640724
Q96AG4	Leucine-rich repeat-containing protein 59 OS=Homo sapiens GN=LRRC59 PE=1 SV=1 - [LRC59_HUMAN]	1.07094	13	15.9456	1.01652	16	6.20845	1.02097	26	9.35465	1.03614	55	3	0.0988741	0.0236423	0.0299386	0.0512229
P02795	Metallothionein-2 OS=Homo sapiens GN=MT2A PE=1 SV=1 - [MT2_HUMAN]	1.13884	11	14.6037	1.18043	24	15.2362	1.1524	20	13.371	1.15722	55	3	0.18756	0.239315	0.204641	0.210666
Q02878	60S ribosomal protein L6 OS=Homo sapiens GN=RPL6 PE=1 SV=3 - [RL6_HUMAN]	0.927212	10	15.7139	0.966145	22	12.282	0.998093	22	10.5496	0.963817	54	3	-0.109029	-0.0496884	-0.0027539	-0.0531695
P46777	60S ribosomal protein L5 OS=Homo sapiens GN=RPL5 PE=1 SV=3 - [RL5_HUMAN]	1.09644	9	20.4375	0.934422	20	10.8411	1.02181	24	15.3619	1.01755	53	3	0.13282	-0.0978539	0.0311213	0.0251059
Q01518	Adenylyl cyclase-associated protein 1 OS=Homo sapiens GN=CAP1 PE=1 SV=5 - [CAP1_HUMAN]	0.881299	12	19.5289	1.06546	20	17.0644	1.02486	19	10.668	0.990538	51	3	-0.182297	0.0914754	0.0354212	-0.0137158
P15311	Ezrin OS=Homo sapiens GN=EZR PE=1 SV=4 - [EZRI_HUMAN]	1.00939	13	9.20035	0.991614	18	17.7625	1.00842	18	19.9871	1.00314	49	3	0.0134869	-0.0121493	0.012095	0.00452546
P08758	Annexin A5 OS=Homo sapiens GN=ANXA5 PE=1 SV=2 - [ANXA5_HUMAN]	1.00852	8	6.49804	1.03187	22	6.49343	1.08549	19	20.8797	1.04196	49	3	0.0122397	0.0452653	0.118349	0.059302
Q9P2E9	Ribosome-binding protein 1 OS=Homo sapiens GN=RRBP1 PE=1 SV=4 - [RRBP1_HUMAN]	1.11495	6	19.9564	1.36121	23	37.2798	0.959923	20	9.57835	1.14536	49	3	0.156979	0.444887	-0.0590101	0.195801
P29034	Protein S100-A2 OS=Homo sapiens GN=S100A2 PE=1 SV=3 - [S10A2_HUMAN]	1.02188	15	9.4319	0.927431	19	11.8029	0.966656	14	9.88354	0.971989	48	3	0.0312262	-0.108688	-0.048926	-0.040988
P36952	Serpin B5 OS=Homo sapiens GN=SERPINB5 PE=1 SV=2 - [SPB5_HUMAN]	0.990661	8	8.6106	1.10031	23	17.6068	1.10257	17	16.4266	1.06451	48	3	-0.0135368	0.137907	0.140875	0.090195
P23528	Cofilin-1 OS=Homo sapiens GN=CFL1 PE=1 SV=3 - [COF1_HUMAN]	0.949276	9	15.2586	1.03616	20	9.50508	0.966839	18	17.2398	0.984093	47	3	-0.0750999	0.0512532	-0.048653	-0.0231331
P04843	Dolichyl-diphosphooligosaccharide--protein glycosyltransferase subunit 1 OS=Homo sapiens GN=RPN1 PE=1 SV=1 - [RPN1_HUMAN]	0.975372	14	21.2487	0.938717	11	4.17176	1.07028	21	18.2626	0.994791	46	3	-0.0359762	-0.0912373	0.0979923	-0.00753519
P06576	ATP synthase subunit beta, mitochondrial OS=Homo sapiens GN=ATP5B PE=1 SV=3 - [ATPB_HUMAN]	0.858678	8	13.4694	0.892658	19	31.5551	0.94406	19	12.6139	0.898465	46	3	-0.219811	-0.16382	-0.0830494	-0.154465
P25398	40S ribosomal protein S12 OS=Homo sapiens GN=RPS12 PE=1 SV=3 - [RS12_HUMAN]	0.973112	12	8.21616	0.977319	18	16.2692	0.99569	16	10.595	0.98204	46	3	-0.0393216	-0.0330987	-0.00623156	-0.0261457
P26373	60S ribosomal protein L13 OS=Homo sapiens GN=RPL13 PE=1 SV=4 - [RL13_HUMAN]	1.05284	9	11.1511	0.934768	18	11.3264	0.98868	18	12.4381	0.992096	45	3	0.0742873	-0.0973195	-0.0164238	-0.0114477
P15880	40S ribosomal protein S2 OS=Homo sapiens GN=RPS2 PE=1 SV=2 - [RS2_HUMAN]	1.06078	11	7.83888	1.0193	14	13.9063	1.14898	19	10.556	1.07636	44	3	0.0851322	0.0275781	0.200359	0.106156
P26038	Moesin OS=Homo sapiens GN=MSN PE=1 SV=3 - [MOES_HUMAN]	1.04578	6	3.94494	0.969798	11	15.1862	1.05052	26	6.91058	1.02203	43	3	0.0645808	-0.0442433	0.0711075	0.0314433
P50914	60S ribosomal protein L14 OS=Homo sapiens GN=RPL14 PE=1 SV=4 - [RL14_HUMAN]	1.00807	9	5.33909	0.983338	17	17.0404	1.01456	17	15.1558	1.00199	43	3	0.0116029	-0.0242412	0.0208566	0.00287018
P62906	60S ribosomal protein L10a OS=Homo sapiens GN=RPL10A PE=1 SV=2 - [RL10A_HUMAN]	0.998122	5	10.6406	0.984021	19	12.8905	0.958524	19	15.1957	0.980222	43	3	-0.00271185	-0.0232384	-0.0611139	-0.028819
P40926	Malate dehydrogenase, mitochondrial OS=Homo sapiens GN=MDH2 PE=1 SV=3 - [MDHM_HUMAN]	0.720653	11	47.024	0.879578	15	7.42108	1.01175	16	8.2892	0.870659	42	3	-0.472624	-0.185117	0.0168478	-0.19982
P30050	60S ribosomal protein L12 OS=Homo sapiens GN=RPL12 PE=1 SV=1 - [RL12_HUMAN]	0.956602	12	12.956	0.960869	14	15.5248	0.887186	16	12.5734	0.934886	42	3	-0.064009	-0.0575881	-0.172692	-0.0971381
Q00610	Clathrin heavy chain 1 OS=Homo sapiens GN=CLTC PE=1 SV=5 - [CLH1_HUMAN]	1.00302	9	5.2763	0.975833	16	14.3538	0.885748	16	33.7115	0.954868	41	3	0.00435336	-0.0352934	-0.175031	-0.066627
P68371	Tubulin beta-4B chain OS=Homo sapiens GN=TUBB4B PE=1 SV=1 - [TBB4B_HUMAN]	0.849979	16	25.567	1.01749	6	2.59606	0.975176	18	18.4697	0.947547	40	3	-0.234501	0.0250094	-0.0362656	-0.0777306
P62917	60S ribosomal protein L8 OS=Homo sapiens GN=RPL8 PE=1 SV=2 - [RL8_HUMAN]	0.97308	10	11.0439	1.08555	18	9.31451	0.959664	12	12.3463	1.0061	40	3	-0.0393692	0.118428	-0.0593992	0.0087714
Q9Y4L1	Hypoxia up-regulated protein 1 OS=Homo sapiens GN=HYOU1 PE=1 SV=1 - [HYOU1_HUMAN]	0.844458	9	33.4858	0.955412	15	16.2097	1.12851	16	8.81678	0.976126	40	3	-0.243903	-0.0658046	0.174416	-0.0348608
P18124	60S ribosomal protein L7 OS=Homo sapiens GN=RPL7 PE=1 SV=1 - [RL7_HUMAN]	0.917909	7	16.0008	1.00972	17	8.15306	1.04832	16	16.5296	0.991984	40	3	-0.123577	0.0139621	0.068077	-0.0116112
P27816	Microtubule-associated protein 4 OS=Homo sapiens GN=MAP4 PE=1 SV=3 - [MAP4_HUMAN]	1.09797	6	8.23088	0.989258	18	19.6719	1.06453	16	18.909	1.05059	40	3	0.134844	-0.015582	0.0902152	0.0711955
P60903	Protein S100-A10 OS=Homo sapiens GN=S100A10 PE=1 SV=2 - [S10AA_HUMAN]	1.01596	5	15.3642	0.956746	19	13.1256	1.04078	16	9.017	1.00449	40	3	0.0228414	-0.063792	0.0576658	0.00647037
P37802	Transgelin-2 OS=Homo sapiens GN=TAGLN2 PE=1 SV=3 - [TAGL2_HUMAN]	1.00764	6	12.0809	0.991645	16	8.30834	1.0358	18	16.7054	1.01169	40	3	0.0109754	-0.0121039	0.050742	0.0167718
P25705	ATP synthase subunit alpha, mitochondrial OS=Homo sapiens GN=ATP5A1 PE=1 SV=1 - [ATPA_HUMAN]	0.930053	7	13.8402	0.938834	20	21.2377	1.0031	12	10.7743	0.957327	39	3	-0.104615	-0.0910581	0.00445894	-0.0629156
Q96FQ6	Protein S100-A16 OS=Homo sapiens GN=S100A16 PE=1 SV=1 - [S10AG_HUMAN]	1.0706	7	16.1005	0.993562	16	19.5773	0.981391	16	10.2436	1.01518	39	3	0.0984159	-0.00931873	-0.0271	0.0217403
P05388	60S acidic ribosomal protein P0 OS=Homo sapiens GN=RPLP0 PE=1 SV=1 - [RLA0_HUMAN]	1.0324	6	4.21039	0.918196	18	15.2908	0.958985	15	19.4565	0.969859	39	3	0.0459951	-0.123127	-0.0604192	-0.0441536
P08195	4F2 cell-surface antigen heavy chain OS=Homo sapiens GN=SLC3A2 PE=1 SV=3 - [4F2_HUMAN]	0.887702	9	13.7836	0.973345	16	16.9652	0.966107	13	13.8889	0.942384	38	3	-0.171853	-0.0389775	-0.0497456	-0.0856124
P50990	T-complex protein 1 subunit theta OS=Homo sapiens GN=CCT8 PE=1 SV=4 - [TCPQ_HUMAN]	1.05153	7	4.61622	0.995604	13	14.5883	1.03564	18	12.9359	1.02759	38	3	0.0724852	-0.0063558	0.0505286	0.0392671
O60664	Perilipin-3 OS=Homo sapiens GN=PLIN3 PE=1 SV=3 - [PLIN3_HUMAN]	0.862678	7	18.76	1.08357	11	7.00092	1.02512	20	12.9755	0.990455	38	3	-0.213106	0.115795	0.035786	-0.0138366
P17987	T-complex protein 1 subunit alpha OS=Homo sapiens GN=TCP1 PE=1 SV=1 - [TCPA_HUMAN]	0.913936	7	20.4493	0.967231	17	10.6631	1.0434	12	27.0713	0.974856	36	3	-0.129834	-0.0480669	0.0612945	-0.0367383
Q9Y490	Talin-1 OS=Homo sapiens GN=TLN1 PE=1 SV=3 - [TLN1_HUMAN]	0.95334	6	34.8913	0.85669	9	42.6732	0.885899	21	28.6025	0.898643	36	3	-0.0689374	-0.223155	-0.174786	-0.15418
P38646	Stress-70 protein, mitochondrial OS=Homo sapiens GN=HSPA9 PE=1 SV=2 - [GRP75_HUMAN]	0.902679	5	29.5063	1.00857	18	12.8251	0.984361	13	6.48932	0.965202	36	3	-0.147715	0.0123057	-0.0227401	-0.051097
P07195	L-lactate dehydrogenase B chain OS=Homo sapiens GN=LDHB PE=1 SV=2 - [LDHB_HUMAN]	1.10829	8	7.04425	1.11541	13	6.78617	1.05991	14	6.13008	1.09454	35	3	0.148335	0.157572	0.083946	0.130321
Q9GZV4	Eukaryotic translation initiation factor 5A-2 OS=Homo sapiens GN=EIF5A2 PE=1 SV=3 - [IF5A2_HUMAN]	0.926271	8	5.37087	1.0464	14	6.61401	0.88668	13	19.9404	0.953118	35	3	-0.110493	0.0654402	-0.173515	-0.0692727
P53396	ATP-citrate synthase OS=Homo sapiens GN=ACLY PE=1 SV=3 - [ACLY_HUMAN]	0.92724	7	25.4062	0.933487	12	9.87179	0.994936	15	20.4445	0.951888	34	3	-0.108985	-0.0992989	-0.0073247	-0.0711369
P62753	40S ribosomal protein S6 OS=Homo sapiens GN=RPS6 PE=1 SV=1 - [RS6_HUMAN]	1.02648	5	19.4125	1.02153	11	8.04934	1.05826	18	14.2847	1.03542	34	3	0.0377075	0.0307285	0.0816942	0.0502204
P62241	40S ribosomal protein S8 OS=Homo sapiens GN=RPS8 PE=1 SV=2 - [RS8_HUMAN]	1.10146	5	4.1729	0.997189	16	6.5456	1.02844	13	16.1167	1.04236	34	3	0.139413	-0.00406169	0.0404618	0.0598574
Q9BQE3	Tubulin alpha-1C chain OS=Homo sapiens GN=TUBA1C PE=1 SV=1 - [TBA1C_HUMAN]				0.926982	33	18.4421				0.926982	33	1		-0.109387		-0.109387
P68363	Tubulin alpha-1B chain OS=Homo sapiens GN=TUBA1B PE=1 SV=1 - [TBA1B_HUMAN]	0.974465	19	14.1478				0.993914	13	22.5857	0.98419	32	2	-0.0373173		-0.00880641	-0.0229914
P63244	Guanine nucleotide-binding protein subunit beta-2-like 1 OS=Homo sapiens GN=GNB2L1 PE=1 SV=3 - [GBLP_HUMAN]	1.07152	7	10.3946	1.01944	11	8.5055	1.04431	14	8.7955	1.04509	32	3	0.0996574	0.0277733	0.0625529	0.0636265
Q01813	6-phosphofructokinase type C OS=Homo sapiens GN=PFKP PE=1 SV=2 - [K6PP_HUMAN]	0.965363	3	32.0157	0.971968	14	12.2161	1.02967	15	24.2359	0.989002	32	3	-0.0508565	-0.0410187	0.0421868	-0.0159552
P06744	Glucose-6-phosphate isomerase OS=Homo sapiens GN=GPI PE=1 SV=4 - [G6PI_HUMAN]	1.01845	9	25.4434	1.28639	10	18.2543	0.963359	12	22.6164	1.0894	31	3	0.0263815	0.363326	-0.0538548	0.123534
P31939	Bifunctional purine biosynthesis protein PURH OS=Homo sapiens GN=ATIC PE=1 SV=3 - [PUR9_HUMAN]	0.81628	9	36.2979	0.935513	11	30.8099	0.885446	11	20.8849	0.879079	31	3	-0.292864	-0.0961708	-0.175524	-0.185935
P62829	60S ribosomal protein L23 OS=Homo sapiens GN=RPL23 PE=1 SV=1 - [RL23_HUMAN]	1.02158	7	8.41295	1.11732	13	14.8389	1.13893	11	14.4063	1.09261	31	3	0.0308049	0.160044	0.187673	0.127778
P62081	40S ribosomal protein S7 OS=Homo sapiens GN=RPS7 PE=1 SV=1 - [RS7_HUMAN]	1.02296	7	22.0298	0.90616	12	12.0604	0.879686	12	17.4716	0.936267	31	3	0.0327433	-0.142163	-0.18494	-0.0950081
P18669	Phosphoglycerate mutase 1 OS=Homo sapiens GN=PGAM1 PE=1 SV=2 - [PGAM1_HUMAN]	0.863042	5	22.5004	0.988618	12	26.4582	0.953556	14	12.9525	0.935072	31	3	-0.212498	-0.0165142	-0.0686102	-0.0968506
P62277	40S ribosomal protein S13 OS=Homo sapiens GN=RPS13 PE=1 SV=2 - [RS13_HUMAN]	0.840638	9	8.78651	0.919827	6	13.382	0.912918	15	26.6035	0.891128	30	3	-0.250443	-0.120565	-0.131442	-0.166295
P49368	T-complex protein 1 subunit gamma OS=Homo sapiens GN=CCT3 PE=1 SV=4 - [TCPG_HUMAN]	0.900536	5	9.88359	1.00531	12	14.5691	0.913778	13	6.51485	0.939876	30	3	-0.151143	0.00764382	-0.130085	-0.0894583
P62851	40S ribosomal protein S25 OS=Homo sapiens GN=RPS25 PE=1 SV=1 - [RS25_HUMAN]	0.95579	3	5.55043	1.06729	13	13.2359	1.06627	14	10.6518	1.02978	30	3	-0.0652349	0.0939513	0.0925687	0.0423389
P61353	60S ribosomal protein L27 OS=Homo sapiens GN=RPL27 PE=1 SV=2 - [RL27_HUMAN]	0.958988	7	20.331	0.992859	12	14.1231	0.974051	10	16.9263	0.975299	29	3	-0.0604155	-0.0103389	-0.0379313	-0.0360831
P46781	40S ribosomal protein S9 OS=Homo sapiens GN=RPS9 PE=1 SV=3 - [RS9_HUMAN]	1.04368	5	15.4924	1.06299	13	12.595	1.03508	11	6.13039	1.04725	29	3	0.0616756	0.0881222	0.0497417	0.0666025
P02751	Fibronectin OS=Homo sapiens GN=FN1 PE=1 SV=4 - [FINC_HUMAN]	1.01193	3	4.66072	1.13199	10	19.5286	1.01177	16	15.585	1.0519	29	3	0.017104	0.178861	0.0168858	0.0729925
P0CW22	40S ribosomal protein S17-like OS=Homo sapiens GN=RPS17L PE=2 SV=1 - [RS17L_HUMAN]	0.715085	8	34.2872	0.969323	9	7.34462	0.784211	12	29.1635	0.822873	29	3	-0.483814	-0.0449508	-0.350686	-0.281258
P62857	40S ribosomal protein S28 OS=Homo sapiens GN=RPS28 PE=1 SV=1 - [RS28_HUMAN]	0.912143	4	8.93059	0.881183	11	16.9733	1.11331	14	20.9078	0.968878	29	3	-0.132668	-0.182487	0.154853	-0.0456131
P26641	Elongation factor 1-gamma OS=Homo sapiens GN=EEF1G PE=1 SV=3 - [EF1G_HUMAN]	0.986944	6	13.1716	0.966373	9	17.0845	0.943379	13	46.5236	0.965565	28	3	-0.0189598	-0.0493486	-0.0840903	-0.0505543
Q9BUF5	Tubulin beta-6 chain OS=Homo sapiens GN=TUBB6 PE=1 SV=1 - [TBB6_HUMAN]	0.898751	6	12.4088	0.997544	15	10.6901	0.925741	7	16.3147	0.940679	28	3	-0.154007	-0.00354695	-0.111319	-0.088226
P62899	60S ribosomal protein L31 OS=Homo sapiens GN=RPL31 PE=1 SV=1 - [RL31_HUMAN]	0.935438	8	17.8978	0.986868	9	13.6114	0.99351	11	14.8401	0.971938	28	3	-0.0962864	-0.0190717	-0.00939372	-0.0410632
Q9BWD1	Acetyl-CoA acetyltransferase, cytosolic OS=Homo sapiens GN=ACAT2 PE=1 SV=2 - [THIC_HUMAN]	1.04834	7	27.448	0.924959	12	19.5028	0.900627	9	29.3237	0.957977	28	3	0.0681133	-0.112539	-0.150998	-0.0619372
P27635	60S ribosomal protein L10 OS=Homo sapiens GN=RPL10 PE=1 SV=4 - [RL10_HUMAN]	0.899483	5	7.15437	0.993423	9	6.93128	1.03723	13	9.62886	0.976713	27	3	-0.152832	-0.0095196	0.0527381	-0.0339941
P13797	Plastin-3 OS=Homo sapiens GN=PLS3 PE=1 SV=4 - [PLST_HUMAN]	1.07529	6	12.2333	0.981394	9	18.8129	1.0101	12	8.92709	1.02226	27	3	0.104725	-0.0270961	0.0145039	0.0317656
P08133	Annexin A6 OS=Homo sapiens GN=ANXA6 PE=1 SV=3 - [ANXA6_HUMAN]	1.04318	4	3.9893	0.981409	11	13.5347	1.18026	12	14.782	1.06828	27	3	0.0609912	-0.0270733	0.239102	0.0952941
P61604	10 kDa heat shock protein, mitochondrial OS=Homo sapiens GN=HSPE1 PE=1 SV=2 - [CH10_HUMAN]	0.928303	4	16.9132	0.894774	10	4.35453	0.965767	13	9.41116	0.929615	27	3	-0.107332	-0.160405	-0.0502526	-0.105295
P83731	60S ribosomal protein L24 OS=Homo sapiens GN=RPL24 PE=1 SV=1 - [RL24_HUMAN]	1.0534	6	28.3462	0.985171	10	7.45106	1.11878	11	11.9685	1.05245	27	3	0.0750495	-0.0215543	0.161926	0.0737505
P62913	60S ribosomal protein L11 OS=Homo sapiens GN=RPL11 PE=1 SV=2 - [RL11_HUMAN]	1.03971	5	11.4629	1.04517	11	10.9268	1.07512	11	14.5118	1.05333	27	3	0.0561783	0.0637435	0.104497	0.0749627
P05386	60S acidic ribosomal protein P1 OS=Homo sapiens GN=RPLP1 PE=1 SV=1 - [RLA1_HUMAN]	0.489355	7	40.7814	0.46784	8	37.0709	0.498515	12	15.9222	0.485237	27	3	-1.03105	-1.09591	-1.00429	-1.04324
P62158	Calmodulin OS=Homo sapiens GN=CALM1 PE=1 SV=2 - [CALM_HUMAN]	0.95015	6	31.9906	1.03046	11	23.3028	1.12957	9	12.5644	1.03673	26	3	-0.073773	0.0432891	0.175778	0.0520373
P09651	Heterogeneous nuclear ribonucleoprotein A1 OS=Homo sapiens GN=HNRNPA1 PE=1 SV=5 - [ROA1_HUMAN]	0.710834	2	45.0368	1.02618	14	12.8901	1.08084	10	29.1154	0.939285	26	3	-0.492416	0.0372844	0.112155	-0.0903649
P62701	40S ribosomal protein S4, X isoform OS=Homo sapiens GN=RPS4X PE=1 SV=2 - [RS4X_HUMAN]	1.03741	6	9.58906	1.01561	9	3.79404	1.0304	10	11.474	1.02781	25	3	0.0529795	0.0223452	0.0432069	0.039567
P46940	Ras GTPase-activating-like protein IQGAP1 OS=Homo sapiens GN=IQGAP1 PE=1 SV=1 - [IQGA1_HUMAN]	1.05789	8	16.6385	0.851568	7	38.2497	0.905925	10	15.7341	0.93846	25	3	0.0811857	-0.231806	-0.142537	-0.0916328
P39023	60S ribosomal protein L3 OS=Homo sapiens GN=RPL3 PE=1 SV=2 - [RL3_HUMAN]	0.924546	7	31.7717	1.063	11	12.7516	0.919306	7	3.68988	0.968949	25	3	-0.113183	0.0881357	-0.121383	-0.0455072
P10599	Thioredoxin OS=Homo sapiens GN=TXN PE=1 SV=3 - [THIO_HUMAN]	1.02054	6	9.1745	1.05568	8	6.78638	1.00803	11	15.1789	1.02808	25	3	0.0293385	0.0781752	0.0115326	0.0399581
P29692	Elongation factor 1-delta OS=Homo sapiens GN=EEF1D PE=1 SV=5 - [EF1D_HUMAN]	1.00815	5	19.2776	1.12895	10	25.8768	1.00455	10	7.37771	1.04722	25	3	0.0117138	0.174984	0.00654776	0.0665616
P06703	Protein S100-A6 OS=Homo sapiens GN=S100A6 PE=1 SV=1 - [S10A6_HUMAN]	1.02909	4	7.84814	1.03467	9	6.42794	1.06133	12	4.43967	1.0417	25	3	0.0413676	0.049169	0.0858739	0.0589344
Q15366	Poly(rC)-binding protein 2 OS=Homo sapiens GN=PCBP2 PE=1 SV=1 - [PCBP2_HUMAN]	0.857217	6	22.3664	0.957331	9	15.8957	1.02636	10	18.3691	0.946968	25	3	-0.222268	-0.0629097	0.0375318	-0.0786122
Q07020	60S ribosomal protein L18 OS=Homo sapiens GN=RPL18 PE=1 SV=2 - [RL18_HUMAN]	1.02952	4	23.2078	0.882193	10	8.11352	0.961222	11	18.2628	0.957646	25	3	0.0419774	-0.180833	-0.0570582	-0.062435
P23396	40S ribosomal protein S3 OS=Homo sapiens GN=RPS3 PE=1 SV=2 - [RS3_HUMAN]	1.15904	2	38.6253	1.06074	13	6.79154	1.15849	10	6.53333	1.12609	25	3	0.212926	0.0850647	0.212252	0.171321
O43707	Alpha-actinin-4 OS=Homo sapiens GN=ACTN4 PE=1 SV=2 - [ACTN4_HUMAN]	1.11435	4	29.0789	1.17123	9	8.83282	1.1177	11	12.2769	1.13443	24	3	0.1562	0.228022	0.160538	0.181963
P62280	40S ribosomal protein S11 OS=Homo sapiens GN=RPS11 PE=1 SV=3 - [RS11_HUMAN]	1.05961	5	3.39953	1.06227	7	6.41062	0.995011	12	15.3674	1.03896	24	3	0.0835367	0.087149	-0.00721509	0.055146
P62750	60S ribosomal protein L23a OS=Homo sapiens GN=RPL23A PE=1 SV=1 - [RL23A_HUMAN]	0.997961	7	12.26	0.893837	7	5.9743	0.970367	10	16.0585	0.954055	24	3	-0.00294486	-0.161916	-0.0433982	-0.0678558
P02545	Prelamin-A/C OS=Homo sapiens GN=LMNA PE=1 SV=1 - [LMNA_HUMAN]	0.94072	5	14.1372	1.04038	10	21.7265	0.958904	9	8.8082	0.98	24	3	-0.0881632	0.0571061	-0.0605419	-0.0291462
P67809	Nuclease-sensitive element-binding protein 1 OS=Homo sapiens GN=YBX1 PE=1 SV=3 - [YBOX1_HUMAN]	1.19178	3	21.367	0.892205	12	26.6643	1.01497	9	4.45206	1.03298	24	3	0.253117	-0.164553	0.0214337	0.0468177
P37108	Signal recognition particle 14 kDa protein OS=Homo sapiens GN=SRP14 PE=1 SV=2 - [SRP14_HUMAN]	0.901183	4	18.3752	0.756659	9	17.3946	0.761597	11	20.6991	0.80648	24	3	-0.150108	-0.402286	-0.3929	-0.31029
P49207	60S ribosomal protein L34 OS=Homo sapiens GN=RPL34 PE=1 SV=3 - [RL34_HUMAN]	0.874613	3	6.68359	1.03564	10	11.2977	0.983707	11	1.57434	0.964652	24	3	-0.193284	0.0505163	-0.0236995	-0.0519199
Q8NC51	Plasminogen activator inhibitor 1 RNA-binding protein OS=Homo sapiens GN=SERBP1 PE=1 SV=2 - [PAIRB_HUMAN]	0.939955	4	11.5055	1.04531	12	14.3861	0.949761	8	17.4969	0.978343	24	3	-0.0893366	0.0639345	-0.0743632	-0.0315878
P12429	Annexin A3 OS=Homo sapiens GN=ANXA3 PE=1 SV=3 - [ANXA3_HUMAN]	1.2339	3	8.28589	1.05207	11	12.9246	0.970941	9	12.7617	1.08564	23	3	0.303228	0.0732279	-0.0425447	0.118542
P32969	60S ribosomal protein L9 OS=Homo sapiens GN=RPL9 PE=1 SV=1 - [RL9_HUMAN]	1.12397	5	15.439	1.1547	10	22.9163	1.07046	8	1.75186	1.11638	23	3	0.168607	0.207512	0.0982308	0.158823
Q01581	Hydroxymethylglutaryl-CoA synthase, cytoplasmic OS=Homo sapiens GN=HMGCS1 PE=1 SV=2 - [HMCS1_HUMAN]	0.994071	8	9.61835	0.972014	6	17.0691	1.11648	9	27.6846	1.02752	23	3	-0.00857982	-0.0409514	0.158958	0.0391688
P37837	Transaldolase OS=Homo sapiens GN=TALDO1 PE=1 SV=2 - [TALDO_HUMAN]	1.0411	2	3.68685	1.02064	12	8.79672	1.03309	9	11.1857	1.03161	23	3	0.0581071	0.0294778	0.0469723	0.0449005
P61313	60S ribosomal protein L15 OS=Homo sapiens GN=RPL15 PE=1 SV=2 - [RL15_HUMAN]	1.03373	7	14.5808	1.0445	9	9.11733	0.997289	6	13.0985	1.02517	22	3	0.047856	0.0628166	-0.0039167	0.0358676
Q99832	T-complex protein 1 subunit eta OS=Homo sapiens GN=CCT7 PE=1 SV=2 - [TCPH_HUMAN]	0.982198	4	11.1226	1.05359	9	16.737	0.982732	9	12.91	1.00617	22	3	-0.0259136	0.0753088	-0.0251302	0.00887737
Q15365	Poly(rC)-binding protein 1 OS=Homo sapiens GN=PCBP1 PE=1 SV=2 - [PCBP1_HUMAN]	0.973749	4	15.7765	1.13713	9	21.5777	0.945508	9	13.8407	1.0188	22	3	-0.0383779	0.1854	-0.080839	0.0268657
P27824	Calnexin OS=Homo sapiens GN=CANX PE=1 SV=2 - [CALX_HUMAN]	1.04323	3	28.5802	1.01297	11	10.2344	1.03396	8	2.32212	1.03005	22	3	0.0610577	0.0185863	0.0481843	0.0427188
P62269	40S ribosomal protein S18 OS=Homo sapiens GN=RPS18 PE=1 SV=3 - [RS18_HUMAN]	1.11155	1	0	1.0276	9	7.39285	1.02943	12	11.3115	1.05619	22	3	0.152575	0.0392757	0.0418389	0.0788715
P48643	T-complex protein 1 subunit epsilon OS=Homo sapiens GN=CCT5 PE=1 SV=1 - [TCPE_HUMAN]	1.01162	4	5.70962	0.970541	9	2.80732	1.06899	9	1.67267	1.01705	22	3	0.016667	-0.0431391	0.0962498	0.0243914
P04632	Calpain small subunit 1 OS=Homo sapiens GN=CAPNS1 PE=1 SV=1 - [CPNS1_HUMAN]	0.885619	8	25.8126	1.33555	1		0.803319	13	23.8799	1.00816	22	3	-0.175241	0.417431	-0.315954	0.0117275
Q9H4M9	EH domain-containing protein 1 OS=Homo sapiens GN=EHD1 PE=1 SV=2 - [EHD1_HUMAN]	0.846539	3	5.83153	1.04873	7	18.9397	1.02495	12	14.4046	0.973407	22	3	-0.240352	0.0686399	0.0355604	-0.0388848
Q99497	Protein DJ-1 OS=Homo sapiens GN=PARK7 PE=1 SV=2 - [PARK7_HUMAN]	1.03472	4	11.4513	1.04477	9	9.52756	1.0118	8	10.7089	1.03043	21	3	0.0492351	0.0631792	0.0169307	0.0432448
P13010	X-ray repair cross-complementing protein 5 OS=Homo sapiens GN=XRCC5 PE=1 SV=3 - [XRCC5_HUMAN]	0.999683	4	7.53638	0.899516	7	12.3331	0.98528	10	20.5373	0.961493	21	3	-0.000457358	-0.152778	-0.0213944	-0.0566515
Q00341	Vigilin OS=Homo sapiens GN=HDLBP PE=1 SV=2 - [VIGLN_HUMAN]	0.93768	6	19.6418	0.865227	7	7.24402	0.984	8	17.5983	0.928969	21	3	-0.0928325	-0.208849	-0.0232703	-0.106298
P50991	T-complex protein 1 subunit delta OS=Homo sapiens GN=CCT4 PE=1 SV=4 - [TCPD_HUMAN]	0.787535	3	2.61286	0.912397	11	16.5422	0.92928	7	14.9166	0.876404	21	3	-0.344583	-0.132266	-0.105814	-0.190331
Q8NBS9	Thioredoxin domain-containing protein 5 OS=Homo sapiens GN=TXNDC5 PE=1 SV=2 - [TXND5_HUMAN]	0.968662	5	19.4264	0.981059	6	36.3175	0.820765	10	48.7634	0.923496	21	3	-0.0459343	-0.0275883	-0.284958	-0.114823
Q9UK76	Hematological and neurological expressed 1 protein OS=Homo sapiens GN=HN1 PE=1 SV=3 - [HN1_HUMAN]	1.03808	4	20.9874	1.07733	8	19.3464	1.15579	9	15.3669	1.0904	21	3	0.0539194	0.107457	0.208879	0.124857
P55209	Nucleosome assembly protein 1-like 1 OS=Homo sapiens GN=NAP1L1 PE=1 SV=1 - [NP1L1_HUMAN]	1.04298	3	1.44627	1.07935	11	11.7605	1.07002	7	25.8195	1.06411	21	3	0.0607072	0.110158	0.097632	0.0896513
P30041	Peroxiredoxin-6 OS=Homo sapiens GN=PRDX6 PE=1 SV=3 - [PRDX6_HUMAN]	1.00319	2	16.4182	0.961672	8	18.1871	0.992996	11	8.52192	0.985954	21	3	0.00460143	-0.0563839	-0.0101396	-0.0204075
P62249	40S ribosomal protein S16 OS=Homo sapiens GN=RPS16 PE=1 SV=2 - [RS16_HUMAN]	1.10772	5	10.7777	1.10987	6	0.81248	1.07387	9	11.0865	1.09715	20	3	0.147589	0.150395	0.102822	0.133766
Q14974	Importin subunit beta-1 OS=Homo sapiens GN=KPNB1 PE=1 SV=2 - [IMB1_HUMAN]	0.966985	5	5.7023	0.993353	8	10.4033	1.03362	7	16.0144	0.997985	20	3	-0.0484349	-0.0096223	0.0477045	-0.00290933
P16144	Integrin beta-4 OS=Homo sapiens GN=ITGB4 PE=1 SV=5 - [ITB4_HUMAN]	0.869625	4	12.1519	0.941764	7	11.462	0.906796	9	12.6549	0.906062	20	3	-0.201534	-0.0865627	-0.14115	-0.142319
Q71U36	Tubulin alpha-1A chain OS=Homo sapiens GN=TUBA1A PE=1 SV=1 - [TBA1A_HUMAN]							0.906223	20	26.4475	0.906223	20	1			-0.142061	-0.142061
P40227	T-complex protein 1 subunit zeta OS=Homo sapiens GN=CCT6A PE=1 SV=3 - [TCPZ_HUMAN]	0.912505	4	11.9625	1.1198	7	11.71	0.892737	8	23.3012	0.975014	19	3	-0.132096	0.163242	-0.163692	-0.036505
P18621	60S ribosomal protein L17 OS=Homo sapiens GN=RPL17 PE=1 SV=3 - [RL17_HUMAN]	1.14448	4	8.71053	1.1803	8	7.66093	1.16328	7	6.67489	1.16269	19	3	0.194686	0.239156	0.218204	0.217463
P61254	60S ribosomal protein L26 OS=Homo sapiens GN=RPL26 PE=1 SV=1 - [RL26_HUMAN]	0.751011	1	0	1.18322	11	14.7064	1.08638	7	3.82145	1.00687	19	3	-0.413094	0.242715	0.119525	0.00987513
P30044	Peroxiredoxin-5, mitochondrial OS=Homo sapiens GN=PRDX5 PE=1 SV=4 - [PRDX5_HUMAN]	0.922733	5	39.2698	0.852118	6	9.90404	0.951959	8	21.8878	0.908937	19	3	-0.116014	-0.230875	-0.0710292	-0.137748
O75874	Isocitrate dehydrogenase [NADP] cytoplasmic OS=Homo sapiens GN=IDH1 PE=1 SV=2 - [IDHC_HUMAN]	1.01304	5	5.53081	0.964385	5	13.5143	1.0538	9	18.8475	1.01041	19	3	0.0186903	-0.0523194	0.0755969	0.0149365
P13693	Translationally-controlled tumor protein OS=Homo sapiens GN=TPT1 PE=1 SV=1 - [TCTP_HUMAN]				1.06147	11	14.3335	1.1421	8	9.09122	1.10178	19	2		0.086064	0.191683	0.13984
P84098	60S ribosomal protein L19 OS=Homo sapiens GN=RPL19 PE=1 SV=1 - [RL19_HUMAN]	1.04847	8	13.0414	1.08206	7	8.65003	1.30479	3	14.7064	1.14511	18	3	0.0682794	0.113786	0.383822	0.195483
Q9Y3U8	60S ribosomal protein L36 OS=Homo sapiens GN=RPL36 PE=1 SV=3 - [RL36_HUMAN]	0.928718	4	12.4417	0.917362	7	7.17939	0.888821	7	2.48931	0.911634	18	3	-0.106687	-0.124436	-0.170036	-0.133474
P62266	40S ribosomal protein S23 OS=Homo sapiens GN=RPS23 PE=1 SV=3 - [RS23_HUMAN]	1.07549	3	13.0785	1.04596	9	18.1939	0.95499	6	2.94701	1.02548	18	3	0.104994	0.0648226	-0.0664425	0.0362976
P46778	60S ribosomal protein L21 OS=Homo sapiens GN=RPL21 PE=1 SV=2 - [RL21_HUMAN]	0.971996	3	10.4439	1.02756	11	8.35964	1.1622	4	13.4099	1.05392	18	3	-0.0409782	0.0392254	0.216862	0.0757657
P46782	40S ribosomal protein S5 OS=Homo sapiens GN=RPS5 PE=1 SV=4 - [RS5_HUMAN]	0.575484	4	94.6531	0.659183	7	35.573	0.726939	7	4.27115	0.653869	18	3	-0.797151	-0.601249	-0.460094	-0.612927
Q01105	Protein SET OS=Homo sapiens GN=SET PE=1 SV=3 - [SET_HUMAN]	1.04477	4	5.5379	0.993344	9	10.5197	1.00781	5	9.324	1.01531	18	3	0.0631881	-0.00963421	0.0112169	0.0219163
P23588	Eukaryotic translation initiation factor 4B OS=Homo sapiens GN=EIF4B PE=1 SV=2 - [IF4B_HUMAN]	0.878877	2	6.86173	0.964907	9	19.114	0.898347	7	10.9426	0.914044	18	3	-0.186267	-0.0515381	-0.154656	-0.129665
P62861	40S ribosomal protein S30 OS=Homo sapiens GN=FAU PE=1 SV=1 - [RS30_HUMAN]	0.987356	5	19.9825	1.20273	7	18.3989	0.976309	6	2.93888	1.05547	18	3	-0.018358	0.266315	-0.0345904	0.0778793
P62841	40S ribosomal protein S15 OS=Homo sapiens GN=RPS15 PE=1 SV=2 - [RS15_HUMAN]	0.996584	7	14.6783	1.03325	4	17.3719	0.981843	7	3.74468	1.00389	18	3	-0.00493632	0.0471906	-0.0264358	0.00560507
P52209	6-phosphogluconate dehydrogenase, decarboxylating OS=Homo sapiens GN=PGD PE=1 SV=3 - [6PGD_HUMAN]	0.93818	3	6.91372	0.929113	8	15.9018	1.02021	7	5.60402	0.962501	18	3	-0.0920641	-0.106075	0.0288676	-0.05514
Q9HCY8	Protein S100-A14 OS=Homo sapiens GN=S100A14 PE=1 SV=1 - [S10AE_HUMAN]	0.81343	4	5.30227	0.767774	6	47.0136	0.89191	8	14.669	0.824371	18	3	-0.29791	-0.381247	-0.165029	-0.278634
P35221	Catenin alpha-1 OS=Homo sapiens GN=CTNNA1 PE=1 SV=1 - [CTNA1_HUMAN]	0.640992	4	7.92919	0.879676	5	25.8917	0.763487	9	20.109	0.761385	18	3	-0.641621	-0.184956	-0.389324	-0.393301
P63313	Thymosin beta-10 OS=Homo sapiens GN=TMSB10 PE=1 SV=2 - [TYB10_HUMAN]	1.11159	6	2.43995	1.01608	4	6.75529	1.02742	7	5.86613	1.0517	17	3	0.15263	0.0230199	0.0390264	0.0727226
Q7KZF4	Staphylococcal nuclease domain-containing protein 1 OS=Homo sapiens GN=SND1 PE=1 SV=1 - [SND1_HUMAN]	0.864977	2	19.1935	0.938117	11	18.3855	1.10777	4	20.6414	0.970288	17	3	-0.209267	-0.0921607	0.147659	-0.043515
P18206	Vinculin OS=Homo sapiens GN=VCL PE=1 SV=4 - [VINC_HUMAN]	0.805521	4	17.7024	0.892101	6	21.6254	1.00086	7	4.08505	0.899496	17	3	-0.312006	-0.164721	0.00124693	-0.152812
Q14847	LIM and SH3 domain protein 1 OS=Homo sapiens GN=LASP1 PE=1 SV=2 - [LASP1_HUMAN]	0.986681	2	12.0326	1.00306	7	7.72128	1.04899	8	35.7852	1.01291	17	3	-0.019344	0.00440608	0.0689973	0.0185047
P46779	60S ribosomal protein L28 OS=Homo sapiens GN=RPL28 PE=1 SV=3 - [RL28_HUMAN]	0.914124	3	11.9919	1.00969	8	9.85765	0.992611	5	21.6604	0.972143	16	3	-0.129538	0.0139159	-0.0106995	-0.0407602
P50454	Serpin H1 OS=Homo sapiens GN=SERPINH1 PE=1 SV=2 - [SERPH_HUMAN]	1.03439	5	29.842	1.11027	9	34.6409	1.01494	2	6.34183	1.0532	16	3	0.048785	0.150911	0.0213977	0.0747823
O43175	D-3-phosphoglycerate dehydrogenase OS=Homo sapiens GN=PHGDH PE=1 SV=4 - [SERA_HUMAN]	0.991259	4	19.521	1.20637	4	34.3542	1.05584	8	5.06503	1.08449	16	3	-0.0126664	0.270673	0.0783885	0.117015
Q07065	Cytoskeleton-associated protein 4 OS=Homo sapiens GN=CKAP4 PE=1 SV=2 - [CKAP4_HUMAN]	1.22701	4	25.0543	1.55754	8	62.681	1.51704	4	40.3878	1.43386	16	3	0.295149	0.63927	0.601256	0.519907
P12956	X-ray repair cross-complementing protein 6 OS=Homo sapiens GN=XRCC6 PE=1 SV=2 - [XRCC6_HUMAN]	0.733999	2	26.2333	1.07755	8	9.4023	0.915239	6	16.0871	0.90893	16	3	-0.446149	0.107759	-0.12778	-0.137758
Q14204	Cytoplasmic dynein 1 heavy chain 1 OS=Homo sapiens GN=DYNC1H1 PE=1 SV=5 - [DYHC1_HUMAN]	0.990039	4	9.30117	1.04381	5	28.8458	0.912573	7	21.7206	0.98214	16	3	-0.0144431	0.0618545	-0.131988	-0.0260001
P15121	Aldose reductase OS=Homo sapiens GN=AKR1B1 PE=1 SV=3 - [ALDR_HUMAN]	0.988648	3	2.34748	1.01107	7	6.33765	1.05921	6	7.5079	1.01964	16	3	-0.0164706	0.0158843	0.0829922	0.0280655
O00410	Importin-5 OS=Homo sapiens GN=IPO5 PE=1 SV=4 - [IPO5_HUMAN]	1.03058	5	6.09493	0.995129	6	10.44	0.919771	5	3.09769	0.981827	16	3	0.0434574	-0.00704386	-0.120653	-0.0264591
P16401	Histone H1.5 OS=Homo sapiens GN=HIST1H1B PE=1 SV=3 - [H15_HUMAN]	2.1445	2	209.694	0.892411	7	5.04547	0.842492	6	3.31128	1.29314	15	3	1.10064	-0.16422	-0.247265	0.370873
P05556	Integrin beta-1 OS=Homo sapiens GN=ITGB1 PE=1 SV=2 - [ITB1_HUMAN]	1.0291	5	18.1451	1.01555	5	10.4121	0.90573	5	3.45082	0.983458	15	3	0.0413788	0.0222555	-0.142846	-0.024065
P62263	40S ribosomal protein S14 OS=Homo sapiens GN=RPS14 PE=1 SV=3 - [RS14_HUMAN]	1.02192	2	1.65752	1.13142	6	8.18846	1.05345	7	11.6793	1.06893	15	3	0.0312838	0.17814	0.0751196	0.096169
P08865	40S ribosomal protein SA OS=Homo sapiens GN=RPSA PE=1 SV=4 - [RSSA_HUMAN]	1.03207	2	10.5907	1.0421	8	20.1123	0.961379	5	13.5823	1.01185	15	3	0.0455434	0.0594871	-0.0568228	0.0169935
P52272	Heterogeneous nuclear ribonucleoprotein M OS=Homo sapiens GN=HNRNPM PE=1 SV=3 - [HNRPM_HUMAN]	0.758459	3	8.23473	1.0265	6	27.8531	0.80756	6	16.9136	0.864174	15	3	-0.398857	0.0377361	-0.308358	-0.210607
P60866	40S ribosomal protein S20 OS=Homo sapiens GN=RPS20 PE=1 SV=1 - [RS20_HUMAN]	0.993004	3	3.205	1.02351	5	10.0951	1.05125	7	11.1949	1.02259	15	3	-0.010129	0.0335206	0.0721018	0.0322219
P52597	Heterogeneous nuclear ribonucleoprotein F OS=Homo sapiens GN=HNRNPF PE=1 SV=3 - [HNRPF_HUMAN]	0.776492	4	12.8127	0.843805	5	9.07638	0.696963	6	43.1717	0.77242	15	3	-0.364956	-0.245018	-0.520845	-0.372542
P50395	Rab GDP dissociation inhibitor beta OS=Homo sapiens GN=GDI2 PE=1 SV=2 - [GDIB_HUMAN]	0.76998	3	20.5511	1.10813	5	3.74779	1.0137	7	11.7864	0.963934	15	3	-0.377108	0.148124	0.0196254	-0.0529931
Q96KP4	Cytosolic non-specific dipeptidase OS=Homo sapiens GN=CNDP2 PE=1 SV=2 - [CNDP2_HUMAN]	0.806993	4	11.6536	0.930247	4	5.73015	0.845371	7	19.1045	0.860871	15	3	-0.309371	-0.104314	-0.242343	-0.216131
P54136	Arginine--tRNA ligase, cytoplasmic OS=Homo sapiens GN=RARS PE=1 SV=2 - [SYRC_HUMAN]	1.13037	2	0.0774496	0.800798	5	10.0945	0.70789	8	24.6744	0.879685	15	3	0.176793	-0.320489	-0.498403	-0.18494
P35232	Prohibitin OS=Homo sapiens GN=PHB PE=1 SV=1 - [PHB_HUMAN]	1.07941	4	32.3466	1.04106	7	5.63984	1.20668	4	5.81666	1.10905	15	3	0.110246	0.0580556	0.271037	0.149324
P09382	Galectin-1 OS=Homo sapiens GN=LGALS1 PE=1 SV=2 - [LEG1_HUMAN]	1.02472	3	0.76265	0.916803	6	5.1191	1.05419	6	24.8412	0.99857	15	3	0.0352262	-0.125317	0.0761347	-0.00206459
Q13753	Laminin subunit gamma-2 OS=Homo sapiens GN=LAMC2 PE=1 SV=2 - [LAMC2_HUMAN]	0.886159	3	32.6586	1.06826	5	6.29486	1.11857	7	10.5447	1.02433	15	3	-0.174362	0.0952667	0.161653	0.0346806
P07814	Bifunctional glutamate/proline--tRNA ligase OS=Homo sapiens GN=EPRS PE=1 SV=5 - [SYEP_HUMAN]	0.940633	3	2.53714	0.968913	6	12.8027	0.87851	6	20.3988	0.929352	15	3	-0.0882962	-0.0455612	-0.186869	-0.105703
Q16543	Hsp90 co-chaperone Cdc37 OS=Homo sapiens GN=CDC37 PE=1 SV=1 - [CDC37_HUMAN]	0.647084	3	25.6339	0.690289	4	0.258034	0.749234	8	7.41757	0.695536	15	3	-0.627974	-0.534727	-0.416512	-0.523803
P68402	Platelet-activating factor acetylhydrolase IB subunit beta OS=Homo sapiens GN=PAFAH1B2 PE=1 SV=1 - [PA1B2_HUMAN]	1.16727	3	0.686552	1.0498	5	22.2878	1.00351	7	14.0457	1.07353	15	3	0.22314	0.0701158	0.00505856	0.10236
P35637	RNA-binding protein FUS OS=Homo sapiens GN=FUS PE=1 SV=1 - [FUS_HUMAN]	0.952211	1	0	1.03972	8	26.3482	1.03214	6	8.85052	1.00803	15	3	-0.0706468	0.0561989	0.0456422	0.011532
Q14152	Eukaryotic translation initiation factor 3 subunit A OS=Homo sapiens GN=EIF3A PE=1 SV=1 - [EIF3A_HUMAN]				1.02012	8	10.246	1.10069	7	32.009	1.0604	15	2		0.0287326	0.138402	0.0846091
P31946	14-3-3 protein beta/alpha OS=Homo sapiens GN=YWHAB PE=1 SV=3 - [1433B_HUMAN]	1.04707	1	0	1.25133	6	24.2722	1.24411	7	6.86611	1.18084	14	3	0.0663622	0.323467	0.315116	0.239813
P11940	Polyadenylate-binding protein 1 OS=Homo sapiens GN=PABPC1 PE=1 SV=2 - [PABP1_HUMAN]	0.989731	3	28.4529	0.966598	6	8.97728	1.12924	5	0.612259	1.02852	14	3	-0.014892	-0.0490124	0.17535	0.0405729
P62826	GTP-binding nuclear protein Ran OS=Homo sapiens GN=RAN PE=1 SV=3 - [RAN_HUMAN]	1.02405	3	0.0835312	0.964166	7	8.30647	1.01697	4	8.28478	1.00173	14	3	0.0342794	-0.052647	0.0242779	0.0024896
P47914	60S ribosomal protein L29 OS=Homo sapiens GN=RPL29 PE=1 SV=2 - [RL29_HUMAN]	1.15718	4	8.66498	0.874817	4	41.2956	0.996667	6	17.6055	1.00955	14	3	0.210612	-0.192947	-0.00481618	0.0137187
P40925	Malate dehydrogenase, cytoplasmic OS=Homo sapiens GN=MDH1 PE=1 SV=4 - [MDHC_HUMAN]	1.17098	2	1.54061	1.11259	5	3.90113	1.04563	7	6.79177	1.10974	14	3	0.227721	0.153926	0.0643765	0.150217
P13928	Annexin A8 OS=Homo sapiens GN=ANXA8 PE=1 SV=3 - [ANXA8_HUMAN]	1.08073	4	14.5271	1.25246	4	55.1951	1.09629	6	20.2345	1.14316	14	3	0.112007	0.324759	0.132624	0.193024
P31943	Heterogeneous nuclear ribonucleoprotein H OS=Homo sapiens GN=HNRNPH1 PE=1 SV=4 - [HNRH1_HUMAN]	0.995692	3	2.65485	0.877274	5	16.476	0.842384	6	23.1524	0.905116	14	3	-0.00622862	-0.188901	-0.247451	-0.143825
P22234	Multifunctional protein ADE2 OS=Homo sapiens GN=PAICS PE=1 SV=3 - [PUR6_HUMAN]	1.04441	3	8.89881	0.917817	7	7.10308	1.19242	4	6.93409	1.05155	14	3	0.0626852	-0.123722	0.253888	0.0725133
P62333	26S protease regulatory subunit 10B OS=Homo sapiens GN=PSMC6 PE=1 SV=1 - [PRS10_HUMAN]	0.91618	3	25.3401	0.907247	4	2.81338	1.03993	7	13.4446	0.954453	14	3	-0.126297	-0.140433	0.0564874	-0.0672546
P15924	Desmoplakin OS=Homo sapiens GN=DSP PE=1 SV=3 - [DESP_HUMAN]	0.698565	1	0	0.857949	7	20.8151	1.17749	6	8.36126	0.911333	14	3	-0.517534	-0.221036	0.235709	-0.13395
Q15056	Eukaryotic translation initiation factor 4H OS=Homo sapiens GN=EIF4H PE=1 SV=5 - [IF4H_HUMAN]	1.17544	2	3.53963	0.860308	7	28.7756	1.03646	5	11.9991	1.02407	14	3	0.233204	-0.217076	0.0516666	0.034315
P13489	Ribonuclease inhibitor OS=Homo sapiens GN=RNH1 PE=1 SV=2 - [RINI_HUMAN]	1.03935	3	32.3832	1.20969	3	60.9959	1.06094	8	26.063	1.10333	14	3	0.055676	0.274641	0.0853388	0.141858
P19105	Myosin regulatory light chain 12A OS=Homo sapiens GN=MYL12A PE=1 SV=2 - [ML12A_HUMAN]	0.926643	1	0	0.83371	7	21.858	0.88869	6	3.71363	0.883014	14	3	-0.109914	-0.262382	-0.170248	-0.179491
P12004	Proliferating cell nuclear antigen OS=Homo sapiens GN=PCNA PE=1 SV=1 - [PCNA_HUMAN]	0.951987	3	5.46935	0.932674	6	5.19215	0.986304	4	3.50976	0.956988	13	3	-0.0709868	-0.100556	-0.0198955	-0.0634271
P46783	40S ribosomal protein S10 OS=Homo sapiens GN=RPS10 PE=1 SV=1 - [RS10_HUMAN]	1.22671	4	7.68493	0.97329	6	3.17453	1.04577	3	13.6846	1.08192	13	3	0.29479	-0.0390587	0.064566	0.113597
P46776	60S ribosomal protein L27a OS=Homo sapiens GN=RPL27A PE=1 SV=2 - [RL27A_HUMAN]	0.980046	3	3.81582	1.12036	3	6.19423	1.14378	7	11.4072	1.0814	13	3	-0.0290792	0.163964	0.19381	0.112895
P23526	Adenosylhomocysteinase OS=Homo sapiens GN=AHCY PE=1 SV=4 - [SAHH_HUMAN]	1.08053	2	8.83711	0.999286	5	19.8588	0.917277	6	4.09044	0.999032	13	3	0.111745	-0.00103073	-0.124571	-0.00139699
P29401	Transketolase OS=Homo sapiens GN=TKT PE=1 SV=3 - [TKT_HUMAN]	1.00284	2	9.44055	0.952036	7	4.2095	0.937421	4	9.02933	0.9641	13	3	0.0040958	-0.0709112	-0.0932306	-0.0527449
Q01082	Spectrin beta chain, non-erythrocytic 1 OS=Homo sapiens GN=SPTBN1 PE=1 SV=2 - [SPTB2_HUMAN]	1.0762	3	10.8145	0.985912	4	1.68452	0.863896	6	5.77431	0.975336	13	3	0.105948	-0.0204693	-0.21107	-0.0360283
Q9H299	SH3 domain-binding glutamic acid-rich-like protein 3 OS=Homo sapiens GN=SH3BGRL3 PE=1 SV=1 - [SH3L3_HUMAN]	1.16852	4	24.9962	1.20586	5	8.81471	1.07333	4	36.4054	1.14923	13	3	0.224678	0.270059	0.102088	0.200671
P69905	Hemoglobin subunit alpha OS=Homo sapiens GN=HBA1 PE=1 SV=2 - [HBA_HUMAN]	0.835233	2	6.11734	0.896761	5	13.9367	0.90354	6	26.4434	0.878512	13	3	-0.259749	-0.157204	-0.146339	-0.186867
P16949	Stathmin OS=Homo sapiens GN=STMN1 PE=1 SV=3 - [STMN1_HUMAN]	1.00488	4	5.92715	0.991145	5	4.13849	1.0041	4	5.57877	1.00004	13	3	0.00702386	-0.0128314	0.00589883	5.91142e-05
P06454	Prothymosin alpha OS=Homo sapiens GN=PTMA PE=1 SV=2 - [PTMA_HUMAN]	0.970192	2	0.168123	1.11757	7	22.1218	0.898497	4	5.01812	0.995418	13	3	-0.0436582	0.16036	-0.154415	-0.00662543
Q92598	Heat shock protein 105 kDa OS=Homo sapiens GN=HSPH1 PE=1 SV=1 - [HS105_HUMAN]	1.16578	3	45.4146	1.03453	5	23.235	1.01939	5	10.2313	1.07324	13	3	0.2213	0.0489793	0.0277073	0.101967
P16070	CD44 antigen OS=Homo sapiens GN=CD44 PE=1 SV=3 - [CD44_HUMAN]	0.981819	2	17.7406	0.771423	6	25.2486	0.92081	5	12.3303	0.891351	13	3	-0.0264707	-0.374406	-0.119024	-0.165935
P62273	40S ribosomal protein S29 OS=Homo sapiens GN=RPS29 PE=1 SV=2 - [RS29_HUMAN]	1.12191	3	6.78624	1.03765	4	12.6182	1.23469	6	10.7451	1.13142	13	3	0.165957	0.0533167	0.304148	0.178129
P13804	Electron transfer flavoprotein subunit alpha, mitochondrial OS=Homo sapiens GN=ETFA PE=1 SV=1 - [ETFA_HUMAN]	1.06087	3	1.90648	1.20312	3	11.9827	1.01566	7	16.8328	1.09322	13	3	0.0852524	0.266781	0.0224121	0.128579
P35580	Myosin-10 OS=Homo sapiens GN=MYH10 PE=1 SV=3 - [MYH10_HUMAN]	0.912067	3	6.20374	1.29628	1		0.793495	8	13.4487	1.00061	12	3	-0.132788	0.374372	-0.333707	0.000883316
P63220	40S ribosomal protein S21 OS=Homo sapiens GN=RPS21 PE=1 SV=1 - [RS21_HUMAN]	1.06925	2	8.34639	1.00659	6	2.76815	1.09892	4	2.43356	1.05825	12	3	0.0966052	0.00948108	0.136081	0.0816867
Q99439	Calponin-2 OS=Homo sapiens GN=CNN2 PE=1 SV=4 - [CNN2_HUMAN]	0.951469	1	0	0.926743	4	10.1086	1.10714	7	15.6412	0.995118	12	3	-0.0717707	-0.109759	0.146839	-0.00706082
P49588	Alanine--tRNA ligase, cytoplasmic OS=Homo sapiens GN=AARS PE=1 SV=2 - [SYAC_HUMAN]	0.986151	2	29.9073	1.17831	6	20.2484	1.1273	4	2.98869	1.09725	12	3	-0.02012	0.236716	0.172865	0.133894
Q13813	Spectrin alpha chain, non-erythrocytic 1 OS=Homo sapiens GN=SPTAN1 PE=1 SV=3 - [SPTN1_HUMAN]	0.98175	4	11.2184	1.20195	4	12.2543	0.909179	4	10.5755	1.03096	12	3	-0.026572	0.265371	-0.137363	0.043986
P62854	40S ribosomal protein S26 OS=Homo sapiens GN=RPS26 PE=1 SV=3 - [RS26_HUMAN]	0.984535	3	4.17796	1.07304	5	6.82487	1.19653	4	28.3989	1.0847	12	3	-0.0224857	0.1017	0.258852	0.117295
P83881	60S ribosomal protein L36a OS=Homo sapiens GN=RPL36A PE=1 SV=2 - [RL36A_HUMAN]	0.992201	4	4.95523	1.0401	6	6.8999	1.09123	2	11.6997	1.04118	12	3	-0.0112958	0.0567274	0.125952	0.058216
Q92945	Far upstream element-binding protein 2 OS=Homo sapiens GN=KHSRP PE=1 SV=4 - [FUBP2_HUMAN]	1.23257	2	21.2943	1.01413	2	0.119288	0.884142	8	8.10903	1.04362	12	3	0.301673	0.0202493	-0.17765	0.0615917
O14737	Programmed cell death protein 5 OS=Homo sapiens GN=PDCD5 PE=1 SV=3 - [PDCD5_HUMAN]	0.925069	2	9.3713	1.1235	5	11.1221	0.998175	5	6.9764	1.01558	12	3	-0.112366	0.168006	-0.00263477	0.0223084
P62633	Cellular nucleic acid-binding protein OS=Homo sapiens GN=CNBP PE=1 SV=1 - [CNBP_HUMAN]	2.02105	2	119.152	1.59337	6	74.3518	2.37232	4	111.468	1.99558	12	3	1.0151	0.67208	1.2463	0.996807
Q15019	Septin-2 OS=Homo sapiens GN=SEPT2 PE=1 SV=1 - [SEPT2_HUMAN]	0.876141	3	2.95666	0.917541	2	8.29144	0.960389	7	8.14553	0.918024	12	3	-0.190765	-0.124156	-0.0583085	-0.123397
O75083	WD repeat-containing protein 1 OS=Homo sapiens GN=WDR1 PE=1 SV=4 - [WDR1_HUMAN]	1.01707	2	1.13105	1.01817	5	17.5173	0.993447	5	12.2516	1.00956	12	3	0.0244221	0.0259743	-0.00948577	0.0137294
P11216	Glycogen phosphorylase, brain form OS=Homo sapiens GN=PYGB PE=1 SV=5 - [PYGB_HUMAN]	1.04847	3	4.82035	0.971807	2	3.70573	0.974196	7	24.7657	0.998158	12	3	0.0682884	-0.0412577	-0.0377161	-0.00265921
Q14157	Ubiquitin-associated protein 2-like OS=Homo sapiens GN=UBAP2L PE=1 SV=2 - [UBP2L_HUMAN]	1.1634	2	9.17322	0.992657	4	10.9953	1.04468	6	19.5458	1.06691	12	3	0.218348	-0.0106335	0.0630624	0.0934422
P54819	Adenylate kinase 2, mitochondrial OS=Homo sapiens GN=AK2 PE=1 SV=2 - [KAD2_HUMAN]	0.739953	1	0	0.882455	4	18.521	0.806268	7	22.3278	0.809559	12	3	-0.434494	-0.180405	-0.310669	-0.304792
P08134	Rho-related GTP-binding protein RhoC OS=Homo sapiens GN=RHOC PE=1 SV=1 - [RHOC_HUMAN]				1.19942	6	7.88564	1.05645	6	18.6769	1.12793	12	2		0.262331	0.0792196	0.173679
P68032	Actin, alpha cardiac muscle 1 OS=Homo sapiens GN=ACTC1 PE=1 SV=1 - [ACTC_HUMAN]	0.933014	5	34.2738	1.031	6	17.0242				0.982009	11	2	-0.10003	0.0440492		-0.0261924
P10412	Histone H1.4 OS=Homo sapiens GN=HIST1H1E PE=1 SV=2 - [H14_HUMAN]	1.82603	1	0	1.7185	9	25.5133	1.69742	1	0	1.74732	11	3	0.868713	0.781148	0.763341	0.805141
P09429	High mobility group protein B1 OS=Homo sapiens GN=HMGB1 PE=1 SV=3 - [HMGB1_HUMAN]	1.03114	4	6.04735	1.16567	5	7.11567	1.16693	2	27.9308	1.12125	11	3	0.0442455	0.221163	0.222719	0.165107
P55145	Mesencephalic astrocyte-derived neurotrophic factor OS=Homo sapiens GN=MANF PE=1 SV=3 - [MANF_HUMAN]	1.07571	3	21.1538	1.13192	4	3.40682	0.946531	4	5.64924	1.05139	11	3	0.10529	0.178768	-0.0792788	0.0722925
P40429	60S ribosomal protein L13a OS=Homo sapiens GN=RPL13A PE=1 SV=2 - [RL13A_HUMAN]	0.864585	2	9.52938	0.974807	5	11.8688	0.948831	4	5.18474	0.929408	11	3	-0.209921	-0.0368114	-0.0757765	-0.105616
P40121	Macrophage-capping protein OS=Homo sapiens GN=CAPG PE=1 SV=2 - [CAPG_HUMAN]	1.13547	3	11.0742	1.04823	4	8.33678	1.12447	4	10.2012	1.10272	11	3	0.183285	0.0679555	0.169243	0.141068
O95573	Long-chain-fatty-acid--CoA ligase 3 OS=Homo sapiens GN=ACSL3 PE=1 SV=3 - [ACSL3_HUMAN]	0.901157	3	12.0428	1.02649	2	23.7025	0.911572	6	20.0122	0.946406	11	3	-0.150149	0.037719	-0.133572	-0.0794688
P62244	40S ribosomal protein S15a OS=Homo sapiens GN=RPS15A PE=1 SV=2 - [RS15A_HUMAN]	0.834029	3	0.365361	1.031	4	7.19092	1.07938	4	1.16679	0.981469	11	3	-0.26183	0.0440413	0.110205	-0.0269847
P51149	Ras-related protein Rab-7a OS=Homo sapiens GN=RAB7A PE=1 SV=1 - [RAB7A_HUMAN]	0.950488	2	3.71025	0.944525	3	3.52601	1.04487	6	12.3022	0.979963	11	3	-0.0732601	-0.0823385	0.0633302	-0.0292013
P12268	Inosine-5'-monophosphate dehydrogenase 2 OS=Homo sapiens GN=IMPDH2 PE=1 SV=2 - [IMDH2_HUMAN]	1.21991	2	21.1408	0.893569	4	15.5256	0.980331	5	5.30626	1.03127	11	3	0.286772	-0.162349	-0.0286598	0.0444208
Q14103	Heterogeneous nuclear ribonucleoprotein D0 OS=Homo sapiens GN=HNRNPD PE=1 SV=1 - [HNRPD_HUMAN]	0.941897	3	6.04601	0.856251	3	17.3473	0.865269	5	12.2111	0.887806	11	3	-0.0863594	-0.223894	-0.20878	-0.171684
Q12905	Interleukin enhancer-binding factor 2 OS=Homo sapiens GN=ILF2 PE=1 SV=2 - [ILF2_HUMAN]	0.87547	3	5.49893	0.913962	2	1.9508	0.851584	6	6.42906	0.880339	11	3	-0.191871	-0.129793	-0.23178	-0.183869
P20290	Transcription factor BTF3 OS=Homo sapiens GN=BTF3 PE=1 SV=1 - [BTF3_HUMAN]	0.921677	1	0	1.242	5	34.4914	0.932604	5	9.51436	1.0321	11	3	-0.117666	0.312671	-0.100664	0.0455762
O43776	Asparagine--tRNA ligase, cytoplasmic OS=Homo sapiens GN=NARS PE=1 SV=1 - [SYNC_HUMAN]	1.09493	2	0.717243	1.25111	3	0.801251	1.09015	5	9.42909	1.1454	10	3	0.130842	0.323211	0.124525	0.195849
Q13283	Ras GTPase-activating protein-binding protein 1 OS=Homo sapiens GN=G3BP1 PE=1 SV=1 - [G3BP1_HUMAN]	0.712836	3	1.06343	0.985033	2	0.26604	0.883185	5	9.03779	0.860351	10	3	-0.488358	-0.0217564	-0.179213	-0.217002
P34932	Heat shock 70 kDa protein 4 OS=Homo sapiens GN=HSPA4 PE=1 SV=4 - [HSP74_HUMAN]	0.751495	2	10.7095	0.896951	3	3.24843	0.875168	5	28.5573	0.841205	10	3	-0.412164	-0.156899	-0.192368	-0.249471
P24534	Elongation factor 1-beta OS=Homo sapiens GN=EEF1B2 PE=1 SV=3 - [EF1B_HUMAN]	1.0799	2	0.940727	0.882814	5	11.5467	1.03209	3	0.123828	0.998267	10	3	0.110894	-0.179818	0.0455692	-0.00250206
O00151	PDZ and LIM domain protein 1 OS=Homo sapiens GN=PDLIM1 PE=1 SV=4 - [PDLI1_HUMAN]	0.956372	2	7.21143	0.944817	5	21.4293	0.879256	3	16.1744	0.926815	10	3	-0.0643559	-0.0818929	-0.185645	-0.109646
P05141	ADP/ATP translocase 2 OS=Homo sapiens GN=SLC25A5 PE=1 SV=7 - [ADT2_HUMAN]	0.936938	2	7.19378	0.818106	5	9.18068	1.0835	3	4.3975	0.94618	10	3	-0.0939748	-0.289641	0.115693	-0.0798142
P49591	Serine--tRNA ligase, cytoplasmic OS=Homo sapiens GN=SARS PE=1 SV=3 - [SYSC_HUMAN]	1.02997	2	9.46481	1.00216	2	1.27142	0.864635	6	19.3032	0.965588	10	3	0.0425966	0.0031159	-0.209837	-0.0505209
P60953	Cell division control protein 42 homolog OS=Homo sapiens GN=CDC42 PE=1 SV=2 - [CDC42_HUMAN]	0.954727	1	0	0.948837	7	10.8631	1.02656	2	0	0.976709	10	3	-0.0668404	-0.0757685	0.0378216	-0.0339999
P61026	Ras-related protein Rab-10 OS=Homo sapiens GN=RAB10 PE=1 SV=1 - [RAB10_HUMAN]	0.398892	3	3.07124	0.930764	3	94.0148	0.619277	4	131.825	0.649644	10	3	-1.32593	-0.103513	-0.691343	-0.622278
Q06323	Proteasome activator complex subunit 1 OS=Homo sapiens GN=PSME1 PE=1 SV=1 - [PSME1_HUMAN]	1.26099	1	0	1.06405	5	8.38641	1.16521	4	0.382595	1.16342	10	3	0.334553	0.0895622	0.220594	0.218366
P49023	Paxillin OS=Homo sapiens GN=PXN PE=1 SV=3 - [PAXI_HUMAN]	0.551735	1	0	0.850216	4	18.2319	0.590579	5	18.0983	0.664177	10	3	-0.857951	-0.234099	-0.759797	-0.590361
Q92841	Probable ATP-dependent RNA helicase DDX17 OS=Homo sapiens GN=DDX17 PE=1 SV=2 - [DDX17_HUMAN]	1.07725	1	0	1.11224	1		0.913962	8	7.89154	1.03448	10	3	0.107349	0.153464	-0.129793	0.0489084
Q04637	Eukaryotic translation initiation factor 4 gamma 1 OS=Homo sapiens GN=EIF4G1 PE=1 SV=4 - [IF4G1_HUMAN]	0.974223	1	0	1.0086	6	3.83002	0.871777	3	3.49963	0.951533	10	3	-0.0376767	0.0123532	-0.197969	-0.0716746
Q9C0C2	182 kDa tankyrase-1-binding protein OS=Homo sapiens GN=TNKS1BP1 PE=1 SV=4 - [TB182_HUMAN]	0.947508	3	13.3068	0.976803	3	4.64024	1.01861	4	1.54525	0.980972	10	3	-0.0777899	-0.0338608	0.0265956	-0.0277159
P16403	Histone H1.2 OS=Homo sapiens GN=HIST1H1C PE=1 SV=2 - [H12_HUMAN]				1.15738	1		0.855813	9	14.7697	1.0066	10	2		0.21086	-0.224633	0.009484
P62910	60S ribosomal protein L32 OS=Homo sapiens GN=RPL32 PE=1 SV=2 - [RL32_HUMAN]				0.993539	5	10.7038	1.09211	5	14.3969	1.04283	10	2		-0.00935169	0.127123	0.0604988
P06753	Tropomyosin alpha-3 chain OS=Homo sapiens GN=TPM3 PE=1 SV=2 - [TPM3_HUMAN]	1.0548	3	29.7897	0.968906	4	8.81227	1.25423	2	0	1.09264	9	3	0.0769655	-0.0455712	0.326797	0.127822
P00441	Superoxide dismutase [Cu-Zn] OS=Homo sapiens GN=SOD1 PE=1 SV=2 - [SODC_HUMAN]	0.889787	1	0	1.0374	4	18.2262	1.06419	4	23.6117	0.997126	9	3	-0.168468	0.0529779	0.0897517	-0.00415216
P62847	40S ribosomal protein S24 OS=Homo sapiens GN=RPS24 PE=1 SV=1 - [RS24_HUMAN]	1.16876	2	35.4074	1.03272	2		0.907345	5	3.8455	1.03628	9	3	0.224984	0.0464519	-0.140277	0.0514095
P13987	CD59 glycoprotein OS=Homo sapiens GN=CD59 PE=1 SV=1 - [CD59_HUMAN]	0.860672	1	0	0.941866	4	16.2528	0.901764	4	16.6628	0.901434	9	3	-0.216465	-0.0864061	-0.149178	-0.149706
P62820	Ras-related protein Rab-1A OS=Homo sapiens GN=RAB1A PE=1 SV=3 - [RAB1A_HUMAN]	0.529367	2	10.0329	0.733501	3	7.46113	0.895517	4	22.1345	0.719462	9	3	-0.91766	-0.447129	-0.159207	-0.47501
Q14019	Coactosin-like protein OS=Homo sapiens GN=COTL1 PE=1 SV=3 - [COTL1_HUMAN]	1.1098	2	0.632314	1.19961	3	9.09527	1.08461	4	4.68259	1.13134	9	3	0.150295	0.262567	0.117178	0.178032
P39687	Acidic leucine-rich nuclear phosphoprotein 32 family member A OS=Homo sapiens GN=ANP32A PE=1 SV=1 - [AN32A_HUMAN]	1.15679	1	0	0.981423	4	3.16712	0.981712	4	8.61829	1.03997	9	3	0.210125	-0.0270537	-0.0266284	0.0565479
P30040	Endoplasmic reticulum resident protein 29 OS=Homo sapiens GN=ERP29 PE=1 SV=4 - [ERP29_HUMAN]	1.16934	2	11.653	1.09308	2	0.70343	0.992183	5	6.89669	1.08487	9	3	0.225691	0.128396	-0.0113216	0.117517
P14324	Farnesyl pyrophosphate synthase OS=Homo sapiens GN=FDPS PE=1 SV=4 - [FPPS_HUMAN]	1.17667	1	0	1.04713	3	16.5394	1.021	5	14.3923	1.0816	9	3	0.234716	0.0664413	0.0299807	0.113169
P20073	Annexin A7 OS=Homo sapiens GN=ANXA7 PE=1 SV=3 - [ANXA7_HUMAN]	1.3833	2	58.1648	1.22211	6	37.9277	0.346779	1	0	0.984063	9	3	0.468114	0.289374	-1.52791	-0.0231778
P61158	Actin-related protein 3 OS=Homo sapiens GN=ACTR3 PE=1 SV=3 - [ARP3_HUMAN]	0.833438	1	0	0.96826	5	12.6818	0.933094	3	23.3715	0.911597	9	3	-0.262853	-0.0465339	-0.0999052	-0.133531
Q9UJU6	Drebrin-like protein OS=Homo sapiens GN=DBNL PE=1 SV=1 - [DBNL_HUMAN]	1.73299	2	35.952	2.85885	3	10.4336	1.17416	4	18.6476	1.922	9	3	0.793266	1.51543	0.231629	0.942609
Q13418	Integrin-linked protein kinase OS=Homo sapiens GN=ILK PE=1 SV=2 - [ILK_HUMAN]	0.694497	2	7.43124	0.892602	2	5.76534	0.962015	5	12.9567	0.849705	9	3	-0.525959	-0.163911	-0.055869	-0.234967
P17301	Integrin alpha-2 OS=Homo sapiens GN=ITGA2 PE=1 SV=1 - [ITA2_HUMAN]	0.637288	4	6.31365	0.513328	1		0.555395	4	6.85622	0.56867	9	3	-0.649982	-0.962048	-0.848415	-0.814336
P06396	Gelsolin OS=Homo sapiens GN=GSN PE=1 SV=1 - [GELS_HUMAN]				1.21314	5	25.2395	1.14739	4	5.64311	1.18027	9	2		0.278747	0.198357	0.239112
P63267	Actin, gamma-enteric smooth muscle OS=Homo sapiens GN=ACTG2 PE=1 SV=1 - [ACTH_HUMAN]							1.14077	9	5.07748	1.14077	9	1			0.190006	0.190006
P34897	Serine hydroxymethyltransferase, mitochondrial OS=Homo sapiens GN=SHMT2 PE=1 SV=3 - [GLYM_HUMAN]	1.14589	2	49.7082	0.928769	6	11.654				1.03733	8	2	0.196472	-0.106608		0.0528765
Q15185	Prostaglandin E synthase 3 OS=Homo sapiens GN=PTGES3 PE=1 SV=1 - [TEBP_HUMAN]	1.14073	1	0	1.04068	2	11.6467	0.976481	5	6.12033	1.05263	8	3	0.189952	0.0575239	-0.0343366	0.0739958
Q02543	60S ribosomal protein L18a OS=Homo sapiens GN=RPL18A PE=1 SV=2 - [RL18A_HUMAN]	0.889172	2	17.5434	1.01382	3	4.05317	1.04532	3	0.803	0.982769	8	3	-0.169465	0.0197953	0.0639439	-0.0250755
Q9Y6N5	Sulfide:quinone oxidoreductase, mitochondrial OS=Homo sapiens GN=SQRDL PE=1 SV=1 - [SQRD_HUMAN]	1.03042	3	0.268884	0.988892	2		1.00856	3	8.2949	1.00929	8	3	0.0432339	-0.0161153	0.0122945	0.0133413
P22626	Heterogeneous nuclear ribonucleoproteins A2/B1 OS=Homo sapiens GN=HNRNPA2B1 PE=1 SV=2 - [ROA2_HUMAN]	1.32576	1	0	1.09181	4	6.11291	1.19127	3	0.501083	1.20295	8	3	0.406817	0.126724	0.252501	0.266572
P26599	Polypyrimidine tract-binding protein 1 OS=Homo sapiens GN=PTBP1 PE=1 SV=1 - [PTBP1_HUMAN]	0.951849	2	19.1846	1.0681	3	13.9666	1.01206	3	9.99808	1.01067	8	3	-0.0711953	0.0950492	0.0172949	0.0153125
O60506	Heterogeneous nuclear ribonucleoprotein Q OS=Homo sapiens GN=SYNCRIP PE=1 SV=2 - [HNRPQ_HUMAN]	0.736373	1	0	1.00993	4	10.6844	1.15793	3	6.99665	0.96808	8	3	-0.441491	0.0142605	0.211553	-0.0468014
Q9UHV9	Prefoldin subunit 2 OS=Homo sapiens GN=PFDN2 PE=1 SV=1 - [PFD2_HUMAN]	0.959088	1	0	1.05421	3	3.14709	1.18896	4	23.0957	1.06742	8	3	-0.0602652	0.0761601	0.249699	0.0941257
Q9Y2V2	Calcium-regulated heat stable protein 1 OS=Homo sapiens GN=CARHSP1 PE=1 SV=2 - [CHSP1_HUMAN]	1.00809	3	3.74433	0.923073	1		1.13907	4	4.42271	1.02341	8	3	0.0116311	-0.115484	0.187861	0.0333895
P43487	Ran-specific GTPase-activating protein OS=Homo sapiens GN=RANBP1 PE=1 SV=1 - [RANG_HUMAN]	0.849817	1	0	0.885449	2	10.9436	0.931971	5	12.0463	0.889079	8	3	-0.234775	-0.175519	-0.101644	-0.169616
Q14697	Neutral alpha-glucosidase AB OS=Homo sapiens GN=GANAB PE=1 SV=3 - [GANAB_HUMAN]	1.04997	2	6.85023	0.987846	4	21.9751	1.06431	2	0	1.03404	8	3	0.0703528	-0.0176413	0.0899193	0.0482969
Q9Y224	UPF0568 protein C14orf166 OS=Homo sapiens GN=C14orf166 PE=1 SV=1 - [CN166_HUMAN]	1.11217	1	0	0.974169	2	6.38902	0.847254	5	10.6098	0.977864	8	3	0.153375	-0.0377564	-0.239133	-0.0322945
P21926	CD9 antigen OS=Homo sapiens GN=CD9 PE=1 SV=4 - [CD9_HUMAN]	1.07306	2	2.77458	0.980002	3	6.77943	0.999874	3	1.3428	1.01765	8	3	0.101734	-0.0291432	-0.000182242	0.0252357
Q969H8	UPF0556 protein C19orf10 OS=Homo sapiens GN=C19orf10 PE=1 SV=1 - [CS010_HUMAN]	1.26688	1	0	0.946606	4	8.79279	0.898374	3	8.74472	1.03729	8	3	0.341284	-0.0791638	-0.154612	0.0528161
Q9H223	EH domain-containing protein 4 OS=Homo sapiens GN=EHD4 PE=1 SV=1 - [EHD4_HUMAN]	0.953078	2	7.25968	0.972592	2	3.36186	1.03988	4	0.634962	0.988517	8	3	-0.0693341	-0.0400931	0.0564178	-0.0166625
O00469	Procollagen-lysine,2-oxoglutarate 5-dioxygenase 2 OS=Homo sapiens GN=PLOD2 PE=1 SV=2 - [PLOD2_HUMAN]	1.08874	2	14.5744	1.01798	2	19.9008	0.976899	4	21.1849	1.02787	8	3	0.122655	0.0257163	-0.0337182	0.039663
Q9P289	Serine/threonine-protein kinase MST4 OS=Homo sapiens GN=MST4 PE=1 SV=2 - [MST4_HUMAN]	1.10766	1	0	0.934533	3	4.1918	1.04285	4	14.4139	1.02835	8	3	0.147513	-0.0976828	0.0605311	0.0403272
Q99613	Eukaryotic translation initiation factor 3 subunit C OS=Homo sapiens GN=EIF3C PE=1 SV=1 - [EIF3C_HUMAN]	2.51814	1	0	1.13336	2	95.6228	1.26831	5	31.8928	1.63994	8	3	1.33236	0.180605	0.342905	0.713641
A6NNT2	Putative uncharacterized protein C16orf96 OS=Homo sapiens GN=C16orf96 PE=5 SV=3 - [CP096_HUMAN]	0.84045	2	12.9142	1.12383	3	8.19687	1.23076	3	0.299167	1.06501	8	3	-0.250767	0.168429	0.299544	0.0908709
P04350	Tubulin beta-4A chain OS=Homo sapiens GN=TUBB4A PE=1 SV=2 - [TBB4A_HUMAN]				0.891072	3	10.9227	1.0959	5	18.4457	0.993486	8	2		-0.166386	0.132117	-0.00942797
P49411	Elongation factor Tu, mitochondrial OS=Homo sapiens GN=TUFM PE=1 SV=2 - [EFTU_HUMAN]				0.969966	4	13.9568	0.800085	4	41.7388	0.885026	8	2		-0.0439941	-0.321774	-0.176209
Q16555	Dihydropyrimidinase-related protein 2 OS=Homo sapiens GN=DPYSL2 PE=1 SV=1 - [DPYL2_HUMAN]				1.21842	8	15.0825				1.21842	8	1		0.285014		0.285014
O15131	Importin subunit alpha-6 OS=Homo sapiens GN=KPNA5 PE=1 SV=2 - [IMA5_HUMAN]				1.18033	2	38.8696	0.987767	6	7.69373	1.08405	8	2		0.239192	-0.0177572	0.11643
P61927	60S ribosomal protein L37 OS=Homo sapiens GN=RPL37 PE=1 SV=2 - [RL37_HUMAN]	1.09835	1	0	1.09626	3	17.7889	1.36256	3	3.23449	1.18572	7	3	0.13534	0.132588	0.446321	0.245768
P08729	Keratin, type II cytoskeletal 7 OS=Homo sapiens GN=KRT7 PE=1 SV=5 - [K2C7_HUMAN]	1.25303	1	0	1.02453	3	21.5939	0.939686	3	1.53584	1.07241	7	3	0.325418	0.0349644	-0.0897499	0.100863
Q05682	Caldesmon OS=Homo sapiens GN=CALD1 PE=1 SV=3 - [CALD1_HUMAN]	1.03947	2	9.19043	1.01472	3	19.3352	1.2256	2	0	1.09326	7	3	0.0558512	0.0210768	0.293492	0.128642
O43852	Calumenin OS=Homo sapiens GN=CALU PE=1 SV=2 - [CALU_HUMAN]	0.908005	1	0	1.25145	2		0.85294	4	4.57896	1.00413	7	3	-0.139228	0.323604	-0.229483	0.00594973
Q9Y265	RuvB-like 1 OS=Homo sapiens GN=RUVBL1 PE=1 SV=1 - [RUVB1_HUMAN]	1.10319	3	21.064	1.05472	1		0.87181	3	2.12027	1.00991	7	3	0.141685	0.0768545	-0.197914	0.0142216
Q9BS26	Endoplasmic reticulum resident protein 44 OS=Homo sapiens GN=ERP44 PE=1 SV=1 - [ERP44_HUMAN]	1.52746	1	0	1.13002	3	3.25572	0.965929	3	15.6282	1.2078	7	3	0.611135	0.17635	-0.0500111	0.272386
Q16787	Laminin subunit alpha-3 OS=Homo sapiens GN=LAMA3 PE=1 SV=2 - [LAMA3_HUMAN]	1.21819	1	0	0.989005	4	3.82431	1.08264	2	0	1.09661	7	3	0.284737	-0.0159499	0.114557	0.133053
Q8NF50	Dedicator of cytokinesis protein 8 OS=Homo sapiens GN=DOCK8 PE=1 SV=3 - [DOCK8_HUMAN]	1.06109	3	17.4439				1.13021	4	14.2918	1.09565	7	2	0.0855426		0.176592	0.131785
Q13185	Chromobox protein homolog 3 OS=Homo sapiens GN=CBX3 PE=1 SV=4 - [CBX3_HUMAN]	0.798286	1	0	0.637909	2	51.7585	0.799685	4	9.20867	0.745293	7	3	-0.325023	-0.648578	-0.322496	-0.42412
P61088	Ubiquitin-conjugating enzyme E2 N OS=Homo sapiens GN=UBE2N PE=1 SV=1 - [UBE2N_HUMAN]	1.06597	1	0	0.923581	4	7.11369	1.02705	2	0	1.00553	7	3	0.0921638	-0.11469	0.0385128	0.00796227
Q99623	Prohibitin-2 OS=Homo sapiens GN=PHB2 PE=1 SV=2 - [PHB2_HUMAN]	1.04251	1	0	1.30453	3	3.99497	0.813482	3	1.8138	1.05351	7	3	0.0600631	0.383527	-0.297818	0.0751995
Q13561	Dynactin subunit 2 OS=Homo sapiens GN=DCTN2 PE=1 SV=4 - [DCTN2_HUMAN]	1.09438	1	0	0.873019	3	10.7592	0.965783	3	4.7121	0.977728	7	3	0.130116	-0.195915	-0.0502292	-0.0324953
P30153	Serine/threonine-protein phosphatase 2A 65 kDa regulatory subunit A alpha isoform OS=Homo sapiens GN=PPP2R1A PE=1 SV=4 - [2AAA_HUMAN]	1.059	1	0	1.04001	4	9.71982	1.0331	2	30.0996	1.04404	7	3	0.0827078	0.0565995	0.046977	0.0621739
P78417	Glutathione S-transferase omega-1 OS=Homo sapiens GN=GSTO1 PE=1 SV=2 - [GSTO1_HUMAN]	0.882832	2	0.196518	1.0894	2	7.20847	1.12648	3	0.205819	1.0329	7	3	-0.179789	0.123529	0.171823	0.0467049
Q9BV86	N-terminal Xaa-Pro-Lys N-methyltransferase 1 OS=Homo sapiens GN=NTMT1 PE=1 SV=3 - [NTM1A_HUMAN]	1.01633	1	0	0.907288	2	12.4783	1.05021	4	16.4591	0.991273	7	3	0.0233638	-0.140368	0.0706717	-0.0126452
O43242	26S proteasome non-ATPase regulatory subunit 3 OS=Homo sapiens GN=PSMD3 PE=1 SV=2 - [PSMD3_HUMAN]	1.03818	1	0	0.956303	2	38.2537	0.944059	4	0.484054	0.979515	7	3	0.0540626	-0.0644597	-0.0830514	-0.0298598
Q9H6S3	Epidermal growth factor receptor kinase substrate 8-like protein 2 OS=Homo sapiens GN=EPS8L2 PE=1 SV=2 - [ES8L2_HUMAN]	1.03717	1	0	0.873672	3	44.6079	1.40163	3	39.9637	1.10416	7	3	0.0526539	-0.194836	0.487108	0.142947
O60701	UDP-glucose 6-dehydrogenase OS=Homo sapiens GN=UGDH PE=1 SV=1 - [UGDH_HUMAN]	1.09708	1	0	1.01142	4	8.15423	1.16674	2	0	1.09175	7	3	0.133668	0.0163803	0.222484	0.126638
Q9NZR1	Tropomodulin-2 OS=Homo sapiens GN=TMOD2 PE=1 SV=1 - [TMOD2_HUMAN]	0.888829	2	11.1885	0.810935	2		0.798362	3	1.93427	0.832709	7	3	-0.170022	-0.302342	-0.324885	-0.264116
P27348	14-3-3 protein theta OS=Homo sapiens GN=YWHAQ PE=1 SV=1 - [1433T_HUMAN]				0.986532	3	8.45995	1.02457	4	3.16928	1.00555	7	2		-0.0195617	0.0350155	0.00798495
P60981	Destrin OS=Homo sapiens GN=DSTN PE=1 SV=3 - [DEST_HUMAN]				1.00476	5	9.22733	1.10318	2	0	1.05397	7	2		0.00684607	0.141663	0.0758289
P32119	Peroxiredoxin-2 OS=Homo sapiens GN=PRDX2 PE=1 SV=5 - [PRDX2_HUMAN]				0.99283	3	17.4225	1.04158	4	1.04944	1.0172	7	2		-0.0103818	0.058774	0.0246104
P67775	Serine/threonine-protein phosphatase 2A catalytic subunit alpha isoform OS=Homo sapiens GN=PPP2CA PE=1 SV=1 - [PP2AA_HUMAN]				0.952835	4	28.0814	1.0935	3	0.382346	1.02317	7	2		-0.0697014	0.128951	0.0330415
P55010	Eukaryotic translation initiation factor 5 OS=Homo sapiens GN=EIF5 PE=1 SV=2 - [IF5_HUMAN]				0.767135	4	21.7802	0.768015	3	14.6002	0.767575	7	2		-0.382448	-0.380794	-0.381621
P25685	DnaJ homolog subfamily B member 1 OS=Homo sapiens GN=DNAJB1 PE=1 SV=4 - [DNJB1_HUMAN]	0.840068	3	6.92196	0.734204	2		0.70276	1	0	0.759011	6	3	-0.251423	-0.445747	-0.508896	-0.397808
P33176	Kinesin-1 heavy chain OS=Homo sapiens GN=KIF5B PE=1 SV=1 - [KINH_HUMAN]	0.969101	5	3.06079				1.23077	1	0	1.09993	6	2	-0.045281		0.299556	0.137416
P33316	Deoxyuridine 5'-triphosphate nucleotidohydrolase, mitochondrial OS=Homo sapiens GN=DUT PE=1 SV=4 - [DUT_HUMAN]	1.40731	2	4.5352	0.869528	1		1.03983	3	10.1385	1.10555	6	3	0.492937	-0.201696	0.0563465	0.144771
P08727	Keratin, type I cytoskeletal 19 OS=Homo sapiens GN=KRT19 PE=1 SV=4 - [K1C19_HUMAN]	1.33437	2	7.89018	1.21632	3	15.6508	0.865101	1	0	1.1386	6	3	0.416156	0.282524	-0.20906	0.187256
Q9GZP8	Immortalization up-regulated protein OS=Homo sapiens GN=IMUP PE=1 SV=1 - [IMUP_HUMAN]	1.20328	1	0	1.31252	2		1.18108	3	10.2457	1.23229	6	3	0.266973	0.392341	0.240103	0.301345
P05198	Eukaryotic translation initiation factor 2 subunit 1 OS=Homo sapiens GN=EIF2S1 PE=1 SV=3 - [IF2A_HUMAN]	0.929555	2	4.86589	0.918588	1		0.691032	3	13.1902	0.846391	6	3	-0.105389	-0.122511	-0.533175	-0.240603
P31948	Stress-induced-phosphoprotein 1 OS=Homo sapiens GN=STIP1 PE=1 SV=1 - [STIP1_HUMAN]	1.02036	1	0	1.13919	3	43.6544	0.947347	2	27.1829	1.03563	6	3	0.0290733	0.188006	-0.0780353	0.0505094
Q8IVF2	Protein AHNAK2 OS=Homo sapiens GN=AHNAK2 PE=1 SV=2 - [AHNK2_HUMAN]	0.862695	1	0	1.08975	4	7.30777	1.12583	1	0	1.02609	6	3	-0.213078	0.124	0.170989	0.0371603
Q13492	Phosphatidylinositol-binding clathrin assembly protein OS=Homo sapiens GN=PICALM PE=1 SV=2 - [PICAL_HUMAN]	0.86498	1	0	0.797221	1		0.848986	4	8.7737	0.837062	6	3	-0.209262	-0.326949	-0.236186	-0.256593
P43490	Nicotinamide phosphoribosyltransferase OS=Homo sapiens GN=NAMPT PE=1 SV=1 - [NAMPT_HUMAN]	1.08792	1	0	1.0389	2	6.39137	1.092	3	4.12656	1.07294	6	3	0.121576	0.0550559	0.126969	0.101569
P07339	Cathepsin D OS=Homo sapiens GN=CTSD PE=1 SV=1 - [CATD_HUMAN]				0.975155	3	27.0911	0.982949	3	5.19885	0.979052	6	2		-0.0362964	-0.024811	-0.0305423
P53618	Coatomer subunit beta OS=Homo sapiens GN=COPB1 PE=1 SV=3 - [COPB_HUMAN]				1.28111	3	17.7021	0.915686	3	0.0673602	1.0984	6	2		0.357395	-0.127075	0.135401
Q99584	Protein S100-A13 OS=Homo sapiens GN=S100A13 PE=1 SV=1 - [S10AD_HUMAN]				1.12312	2		0.96427	4	6.45288	1.0437	6	2		0.167512	-0.0524903	0.0617004
Q9UQ80	Proliferation-associated protein 2G4 OS=Homo sapiens GN=PA2G4 PE=1 SV=3 - [PA2G4_HUMAN]				1.12115	4	16.8687	1.10547	2	0	1.11331	6	2		0.164973	0.144665	0.154855
Q00534	Cyclin-dependent kinase 6 OS=Homo sapiens GN=CDK6 PE=1 SV=1 - [CDK6_HUMAN]				0.607722	1		0.621747	5	10.9819	0.614735	6	2		-0.718516	-0.6856	-0.701964
P62258	14-3-3 protein epsilon OS=Homo sapiens GN=YWHAE PE=1 SV=1 - [1433E_HUMAN]	1.08211	1	0	0.896558	2	4.22377	0.981653	2	20.4394	0.986774	5	3	0.11385	-0.157532	-0.0267153	-0.0192081
P02538	Keratin, type II cytoskeletal 6A OS=Homo sapiens GN=KRT6A PE=1 SV=3 - [K2C6A_HUMAN]	0.912285	4	3.95624	1.29201	1					1.10215	5	2	-0.132443	0.369619		0.140319
P53621	Coatomer subunit alpha OS=Homo sapiens GN=COPA PE=1 SV=2 - [COPA_HUMAN]	1.15985	2	2.99611	1.17322	1		1.31314	2	0	1.2154	5	3	0.213935	0.23048	0.393021	0.281436
P84103	Serine/arginine-rich splicing factor 3 OS=Homo sapiens GN=SRSF3 PE=1 SV=1 - [SRSF3_HUMAN]	0.940815	1	0	0.888874	2	6.45134	0.832305	2	7.01929	0.887331	5	3	-0.0880163	-0.169949	-0.264816	-0.172455
Q16718	NADH dehydrogenase [ubiquinone] 1 alpha subcomplex subunit 5 OS=Homo sapiens GN=NDUFA5 PE=1 SV=3 - [NDUA5_HUMAN]	0.88501	1	0				0.905604	4	13.1073	0.895307	5	2	-0.176234		-0.143048	-0.159545
P62318	Small nuclear ribonucleoprotein Sm D3 OS=Homo sapiens GN=SNRPD3 PE=1 SV=1 - [SMD3_HUMAN]	0.655371	1	0				0.798375	4	1.75902	0.726873	5	2	-0.609616		-0.324861	-0.460225
P08670	Vimentin OS=Homo sapiens GN=VIM PE=1 SV=4 - [VIME_HUMAN]	0.814116	1	0	0.865994	3	22.8286	1.0207	1	0	0.900271	5	3	-0.296694	-0.207572	0.029565	-0.151568
Q3V6T2	Girdin OS=Homo sapiens GN=CCDC88A PE=1 SV=2 - [GRDN_HUMAN]	0.777033	1	0	0.992775	1		0.869171	3	10.2429	0.87966	5	3	-0.363953	-0.0104608	-0.202288	-0.184982
P20962	Parathymosin OS=Homo sapiens GN=PTMS PE=1 SV=2 - [PTMS_HUMAN]	1.13959	1	0	0.919727	3	10.9436	0.977298	1	0	1.01221	5	3	0.188516	-0.120722	-0.033129	0.0175022
Q9HAV7	GrpE protein homolog 1, mitochondrial OS=Homo sapiens GN=GRPEL1 PE=1 SV=2 - [GRPE1_HUMAN]	0.870147	2	13.4452	0.794218	1		0.99303	2	2.55407	0.885798	5	3	-0.200669	-0.332394	-0.0100902	-0.17495
Q6YN16	Hydroxysteroid dehydrogenase-like protein 2 OS=Homo sapiens GN=HSDL2 PE=1 SV=1 - [HSDL2_HUMAN]	0.926488	1	0				0.593501	4	2.81713	0.759994	5	2	-0.110156		-0.752678	-0.395939
Q07955	Serine/arginine-rich splicing factor 1 OS=Homo sapiens GN=SRSF1 PE=1 SV=2 - [SRSF1_HUMAN]	0.74675	1	0	1.15662	2		0.797556	2	0	0.900307	5	3	-0.421302	0.20991	-0.326343	-0.15151
Q15758	Neutral amino acid transporter B(0) OS=Homo sapiens GN=SLC1A5 PE=1 SV=2 - [AAAT_HUMAN]	1	2	16.4303	0.911538	2	9.75475	1.12758	1	0	1.01304	5	3	0	-0.133625	0.173232	0.018691
Q9UNM6	26S proteasome non-ATPase regulatory subunit 13 OS=Homo sapiens GN=PSMD13 PE=1 SV=2 - [PSD13_HUMAN]	0.977787	1	0	0.805319	1		1.00766	3	1.12611	0.930256	5	3	-0.0324076	-0.312368	0.0110118	-0.1043
P14678	Small nuclear ribonucleoprotein-associated proteins B and B' OS=Homo sapiens GN=SNRPB PE=1 SV=2 - [RSMB_HUMAN]	0.980795	1	0	1.05973	3	8.1158	0.883001	1	0	0.97451	5	3	-0.0279759	0.0837024	-0.179514	-0.037251
P43307	Translocon-associated protein subunit alpha OS=Homo sapiens GN=SSR1 PE=1 SV=3 - [SSRA_HUMAN]	1.09283	1	0	0.91908	1		1.05053	3	3.44373	1.02081	5	3	0.128065	-0.121738	0.0711187	0.0297179
Q9Y266	Nuclear migration protein nudC OS=Homo sapiens GN=NUDC PE=1 SV=1 - [NUDC_HUMAN]	0.929868	1	0	1.09199	1		1.0763	3	16.1459	1.03272	5	3	-0.104902	0.126956	0.106077	0.0464461
P52888	Thimet oligopeptidase OS=Homo sapiens GN=THOP1 PE=1 SV=2 - [THOP1_HUMAN]	0.919004	2	14.4595	0.825373	1		0.852739	2	0	0.865706	5	3	-0.121857	-0.276881	-0.229823	-0.208052
Q92804	TATA-binding protein-associated factor 2N OS=Homo sapiens GN=TAF15 PE=1 SV=1 - [RBP56_HUMAN]	0.90642	2	10.8993	1.02903	2	8.07464	1.07244	1	0	1.00263	5	3	-0.141748	0.0412879	0.100901	0.00379198
Q86TU7	Histone-lysine N-methyltransferase setd3 OS=Homo sapiens GN=SETD3 PE=1 SV=1 - [SETD3_HUMAN]	0.918117	2	10.421				0.928056	3	3.44707	0.923087	5	2	-0.12325		-0.107716	-0.115462
Q92499	ATP-dependent RNA helicase DDX1 OS=Homo sapiens GN=DDX1 PE=1 SV=2 - [DDX1_HUMAN]	0.948831	1	0	4.43226	2		1.22817	2	0	2.20309	5	3	-0.0757764	2.14804	0.296507	1.13953
P20700	Lamin-B1 OS=Homo sapiens GN=LMNB1 PE=1 SV=2 - [LMNB1_HUMAN]	0.787103	1	0	0.887	2	2.67552	0.841993	2	0	0.838699	5	3	-0.345375	-0.172994	-0.248119	-0.253775
Q13200	26S proteasome non-ATPase regulatory subunit 2 OS=Homo sapiens GN=PSMD2 PE=1 SV=3 - [PSMD2_HUMAN]	1.02628	1	0	1.04885	2	3.3824	1.02731	2	0	1.03415	5	3	0.0374311	0.0688065	0.0388756	0.0484437
Q8TEX9	Importin-4 OS=Homo sapiens GN=IPO4 PE=1 SV=2 - [IPO4_HUMAN]	0.831805	1	0				0.899411	4	14.221	0.865608	5	2	-0.265682		-0.152947	-0.208214
O60271	C-Jun-amino-terminal kinase-interacting protein 4 OS=Homo sapiens GN=SPAG9 PE=1 SV=4 - [JIP4_HUMAN]	1.00457	2	18.9351	0.876794	1		0.897181	2	0	0.926181	5	3	0.00657525	-0.18969	-0.156529	-0.110634
P26640	Valine--tRNA ligase OS=Homo sapiens GN=VARS PE=1 SV=4 - [SYVC_HUMAN]	1.09157	1	0	1.09947	2		0.961414	2	1.88985	1.05082	5	3	0.126401	0.136805	-0.0567702	0.0715104
Q9NZM1	Myoferlin OS=Homo sapiens GN=MYOF PE=1 SV=1 - [MYOF_HUMAN]	1.5982	1	0	0.942141	1		0.877281	3	9.26598	1.13921	5	3	0.676444	-0.0859854	-0.188889	0.188028
Q562R1	Beta-actin-like protein 2 OS=Homo sapiens GN=ACTBL2 PE=1 SV=2 - [ACTBL_HUMAN]				1.35679	1		0.705134	4	15.6048	1.03096	5	2		0.440193	-0.50403	0.0439886
P52565	Rho GDP-dissociation inhibitor 1 OS=Homo sapiens GN=ARHGDIA PE=1 SV=3 - [GDIR1_HUMAN]				1.0322	4	8.53708	1.13235	1	0	1.08228	5	2		0.045726	0.179322	0.11407
P20810	Calpastatin OS=Homo sapiens GN=CAST PE=1 SV=4 - [ICAL_HUMAN]				0.925539	3	4.03125	0.996389	2	11.3224	0.960964	5	2		-0.111635	-0.00521904	-0.0574461
P50502	Hsc70-interacting protein OS=Homo sapiens GN=ST13 PE=1 SV=2 - [F10A1_HUMAN]				1.59602	2	92.7329	1.17682	3	20.0485	1.38642	5	2		0.674482	0.234888	0.471364
Q12797	Aspartyl/asparaginyl beta-hydroxylase OS=Homo sapiens GN=ASPH PE=1 SV=3 - [ASPH_HUMAN]				0.995764	2	10.545	1.17358	3	0.356617	1.08467	5	2		-0.00612353	0.230921	0.117262
Q13263	Transcription intermediary factor 1-beta OS=Homo sapiens GN=TRIM28 PE=1 SV=5 - [TIF1B_HUMAN]				0.984636	3	37.6739	0.851786	2	26.346	0.918211	5	2		-0.0223383	-0.231438	-0.123103
P35268	60S ribosomal protein L22 OS=Homo sapiens GN=RPL22 PE=1 SV=2 - [RL22_HUMAN]				1.14036	3	7.47743	1.02677	2	0	1.08357	5	2		0.189492	0.0381176	0.115789
P31689	DnaJ homolog subfamily A member 1 OS=Homo sapiens GN=DNAJA1 PE=1 SV=2 - [DNJA1_HUMAN]				0.831609	2	16.0057	1.41716	3	7.43192	1.12439	5	2		-0.266023	0.503007	0.169138
Q15942	Zyxin OS=Homo sapiens GN=ZYX PE=1 SV=1 - [ZYX_HUMAN]				1.18551	3	9.28298	1.07084	2	20.2563	1.12817	5	2		0.245502	0.0987474	0.17399
O14787	Transportin-2 OS=Homo sapiens GN=TNPO2 PE=1 SV=3 - [TNPO2_HUMAN]				1.03105	3	0.738458	1.0442	2	5.61361	1.03763	5	2		0.0441181	0.0623955	0.0532857
P51148	Ras-related protein Rab-5C OS=Homo sapiens GN=RAB5C PE=1 SV=2 - [RAB5C_HUMAN]				1.24429	3	9.43503	1.19623	2	10.6309	1.22026	5	2		0.31532	0.2585	0.28719
Q9UGI8	Testin OS=Homo sapiens GN=TES PE=1 SV=1 - [TES_HUMAN]				0.971302	2		1.25879	3	11.9783	1.11505	5	2		-0.0420084	0.332039	0.157104
P63173	60S ribosomal protein L38 OS=Homo sapiens GN=RPL38 PE=1 SV=2 - [RL38_HUMAN]				1.05922	3	0.281023	1.08144	2	16.8875	1.07033	5	2		0.0830017	0.112957	0.0980572
Q9UNX3	60S ribosomal protein L26-like 1 OS=Homo sapiens GN=RPL26L1 PE=1 SV=1 - [RL26L_HUMAN]							0.945609	5	10.1004	0.945609	5	1			-0.0806837	-0.0806837
Q13501	Sequestosome-1 OS=Homo sapiens GN=SQSTM1 PE=1 SV=1 - [SQSTM_HUMAN]							1.30945	5	33.4953	1.30945	5	1			0.388966	0.388966
P04259	Keratin, type II cytoskeletal 6B OS=Homo sapiens GN=KRT6B PE=1 SV=5 - [K2C6B_HUMAN]							0.960291	5	21.8911	0.960291	5	1			-0.0584561	-0.0584561
Q8IZP2	Putative protein FAM10A4 OS=Homo sapiens GN=ST13P4 PE=5 SV=1 - [ST134_HUMAN]	1.07933	2	4.21609	0.985561	1		0.967106	1	0	1.01067	4	3	0.110136	-0.0209835	-0.0482538	0.0153058
Q00839	Heterogeneous nuclear ribonucleoprotein U OS=Homo sapiens GN=HNRNPU PE=1 SV=6 - [HNRPU_HUMAN]	0.977326	2	15.9641	0.962114	2	11.8754				0.96972	4	2	-0.0330889	-0.0557209		-0.0443605
Q96KK5	Histone H2A type 1-H OS=Homo sapiens GN=HIST1H2AH PE=1 SV=3 - [H2A1H_HUMAN]	0.737324	2	8.06023				1.05673	2	10.3658	0.897027	4	2	-0.439629		0.0796052	-0.156777
P50552	Vasodilator-stimulated phosphoprotein OS=Homo sapiens GN=VASP PE=1 SV=3 - [VASP_HUMAN]	1.00396	1	0	0.941635	3	25.1647				0.972797	4	2	0.00570134	-0.0867604		-0.0397889
O14980	Exportin-1 OS=Homo sapiens GN=XPO1 PE=1 SV=1 - [XPO1_HUMAN]	1.23345	1	0	0.820818	1		0.83709	2	10.5496	0.963787	4	3	0.302701	-0.284865	-0.256545	-0.0532144
Q9NPQ8	Synembryn-A OS=Homo sapiens GN=RIC8A PE=1 SV=3 - [RIC8A_HUMAN]	0.788079	1	0				0.693163	3	8.5248	0.740621	4	2	-0.343588		-0.528733	-0.433192
Q96HC4	PDZ and LIM domain protein 5 OS=Homo sapiens GN=PDLIM5 PE=1 SV=5 - [PDLI5_HUMAN]	1.03223	2	10.7206	0.998782	2					1.01551	4	2	0.0457704	-0.00175853		0.0222016
P11413	Glucose-6-phosphate 1-dehydrogenase OS=Homo sapiens GN=G6PD PE=1 SV=4 - [G6PD_HUMAN]	0.900197	1	0	0.885812	1		1.13098	2	0	0.972329	4	3	-0.151687	-0.174927	0.177571	-0.0404834
P52306	Rap1 GTPase-GDP dissociation stimulator 1 OS=Homo sapiens GN=RAP1GDS1 PE=1 SV=3 - [GDS1_HUMAN]	0.832611	1	0	0.818627	1		1.01907	2	0	0.890104	4	3	-0.264285	-0.288721	0.0272565	-0.167955
O95819	Mitogen-activated protein kinase kinase kinase kinase 4 OS=Homo sapiens GN=MAP4K4 PE=1 SV=2 - [M4K4_HUMAN]	1.15179	1	0	0.879821	1		1.27005	2	16.4413	1.10056	4	3	0.203881	-0.184718	0.344891	0.138233
O75947	ATP synthase subunit d, mitochondrial OS=Homo sapiens GN=ATP5H PE=1 SV=3 - [ATP5H_HUMAN]	0.842289	1	0				0.885957	3	7.09249	0.864123	4	2	-0.247613		-0.174691	-0.210691
P52907	F-actin-capping protein subunit alpha-1 OS=Homo sapiens GN=CAPZA1 PE=1 SV=3 - [CAZA1_HUMAN]	0.773429	1	0	0.581982	2	46.3531	1.12588	1	0	0.827096	4	3	-0.370659	-0.780953	0.17105	-0.273873
O60814	Histone H2B type 1-K OS=Homo sapiens GN=HIST1H2BK PE=1 SV=3 - [H2B1K_HUMAN]	1.00092	1	0	1.47569	2	45.6976	0.886964	1	0	1.12119	4	3	0.00133144	0.561386	-0.173052	0.165032
Q13907	Isopentenyl-diphosphate Delta-isomerase 1 OS=Homo sapiens GN=IDI1 PE=1 SV=2 - [IDI1_HUMAN]	0.975465	1	0	0.934407	2		1.44032	1	0	1.11673	4	3	-0.0358381	-0.0978771	0.526392	0.159282
P43686	26S protease regulatory subunit 6B OS=Homo sapiens GN=PSMC4 PE=1 SV=2 - [PRS6B_HUMAN]	0.816911	2	0.796018	0.849897	1		0.516957	1	0	0.727922	4	3	-0.291748	-0.23464	-0.951884	-0.458145
Q8TBC4	NEDD8-activating enzyme E1 catalytic subunit OS=Homo sapiens GN=UBA3 PE=1 SV=2 - [UBA3_HUMAN]	0.954755	1	0				1.03776	3	11.6107	0.996259	4	2	-0.0667983		0.0534776	-0.00540727
Q08170	Serine/arginine-rich splicing factor 4 OS=Homo sapiens GN=SRSF4 PE=1 SV=2 - [SRSF4_HUMAN]	0.974293	1	0	1.19124	1		0.972147	2	0	1.04589	4	3	-0.0375724	0.252469	-0.0407541	0.0647374
Q96HY6	DDRGK domain-containing protein 1 OS=Homo sapiens GN=DDRGK1 PE=1 SV=2 - [DDRGK_HUMAN]	1.35053	1	0	0.872431	2	10.6873	1.19681	1	0	1.13992	4	3	0.433522	-0.196888	0.259194	0.188936
Q8N0X7	Spartin OS=Homo sapiens GN=SPG20 PE=1 SV=1 - [SPG20_HUMAN]	1.13368	2	21.2007				0.921079	2	0	1.02738	4	2	0.181014		-0.118603	0.0389692
P35998	26S protease regulatory subunit 7 OS=Homo sapiens GN=PSMC2 PE=1 SV=3 - [PRS7_HUMAN]	0.888431	1	0	1.06928	2	7.44598	1.18846	1	0	1.04872	4	3	-0.170668	0.0966382	0.249099	0.0686364
O15355	Protein phosphatase 1G OS=Homo sapiens GN=PPM1G PE=1 SV=1 - [PPM1G_HUMAN]	0.805628	1	0	0.850737	1		0.916295	2	0	0.857553	4	3	-0.311814	-0.233215	-0.126117	-0.221702
O43795	Unconventional myosin-Ib OS=Homo sapiens GN=MYO1B PE=2 SV=3 - [MYO1B_HUMAN]	1.09682	2	24.0382	1.032	1		1.19408	1	0	1.10763	4	3	0.133331	0.0454363	0.255904	0.147481
P35606	Coatomer subunit beta' OS=Homo sapiens GN=COPB2 PE=1 SV=2 - [COPB2_HUMAN]	1.21894	1	0	1.10856	1		1.12241	2	7.27525	1.14997	4	3	0.285629	0.148681	0.1666	0.201595
O60716	Catenin delta-1 OS=Homo sapiens GN=CTNND1 PE=1 SV=1 - [CTND1_HUMAN]	0.864306	2	11.9339	1.34407	2	7.37226				1.10419	4	2	-0.210385	0.426609		0.142987
P02786	Transferrin receptor protein 1 OS=Homo sapiens GN=TFRC PE=1 SV=2 - [TFR1_HUMAN]	0.868047	1	0	1.00663	1		0.891998	2	0	0.922224	4	3	-0.204155	0.00952946	-0.164888	-0.116811
O94979	Protein transport protein Sec31A OS=Homo sapiens GN=SEC31A PE=1 SV=3 - [SC31A_HUMAN]	1.27347	4	4.62284							1.27347	4	1	0.348768			0.348768
P17096	High mobility group protein HMG-I/HMG-Y OS=Homo sapiens GN=HMGA1 PE=1 SV=3 - [HMGA1_HUMAN]				0.730311	4	55.7094				0.730311	4	1		-0.453418		-0.453418
P51858	Hepatoma-derived growth factor OS=Homo sapiens GN=HDGF PE=1 SV=1 - [HDGF_HUMAN]				0.994247	2	10.3373	1.17992	2	0	1.08708	4	2		-0.00832321	0.238688	0.120463
P23246	Splicing factor, proline- and glutamine-rich OS=Homo sapiens GN=SFPQ PE=1 SV=2 - [SFPQ_HUMAN]				0.984992	3	3.34567	1.02843	1	0	1.00671	4	2		-0.0218162	0.0404494	0.00965247
O95994	Anterior gradient protein 2 homolog OS=Homo sapiens GN=AGR2 PE=1 SV=1 - [AGR2_HUMAN]				0.92663	1		1.17483	3	11.6467	1.05073	4	2		-0.109935	0.232453	0.0713927
Q15005	Signal peptidase complex subunit 2 OS=Homo sapiens GN=SPCS2 PE=1 SV=3 - [SPCS2_HUMAN]				1.15633	2	0.490199	0.898555	2	0.649325	1.02744	4	2		0.209558	-0.154321	0.0390603
Q9Y3F4	Serine-threonine kinase receptor-associated protein OS=Homo sapiens GN=STRAP PE=1 SV=1 - [STRAP_HUMAN]				1.04311	3	25.7711	1.23235	1	0	1.13773	4	2		0.0608863	0.301411	0.186155
Q9UHB9	Signal recognition particle subunit SRP68 OS=Homo sapiens GN=SRP68 PE=1 SV=2 - [SRP68_HUMAN]				0.980529	2	3.55223	0.83076	2	22.2739	0.905645	4	2		-0.0283671	-0.267497	-0.142983
O15371	Eukaryotic translation initiation factor 3 subunit D OS=Homo sapiens GN=EIF3D PE=1 SV=1 - [EIF3D_HUMAN]				0.961274	2	6.58744	1.08421	2	7.80229	1.02274	4	2		-0.0569797	0.116642	0.0324412
Q7L1Q6	Basic leucine zipper and W2 domain-containing protein 1 OS=Homo sapiens GN=BZW1 PE=1 SV=1 - [BZW1_HUMAN]				0.886469	2	26.5619	1.15878	2	18.8647	1.02262	4	2		-0.173857	0.212601	0.0322734
P62888	60S ribosomal protein L30 OS=Homo sapiens GN=RPL30 PE=1 SV=2 - [RL30_HUMAN]				0.977503	1		0.991251	3	1.63844	0.984377	4	2		-0.0328264	-0.012677	-0.0227165
Q9NQC3	Reticulon-4 OS=Homo sapiens GN=RTN4 PE=1 SV=2 - [RTN4_HUMAN]				1.004	3	3.92269	1.23399	1	0	1.11899	4	2		0.00575385	0.303325	0.162198
O14744	Protein arginine N-methyltransferase 5 OS=Homo sapiens GN=PRMT5 PE=1 SV=4 - [ANM5_HUMAN]				1.23434	1		0.848429	3	2.45007	1.04138	4	2		0.303739	-0.237135	0.0585024
P07602	Proactivator polypeptide OS=Homo sapiens GN=PSAP PE=1 SV=2 - [SAP_HUMAN]				1.43646	1		1.14799	3	0.963225	1.29222	4	2		0.522517	0.19911	0.369857
P55060	Exportin-2 OS=Homo sapiens GN=CSE1L PE=1 SV=3 - [XPO2_HUMAN]				1.13028	1		0.916192	3	22.6067	1.02324	4	2		0.176685	-0.126278	0.0331417
Q01469	Fatty acid-binding protein, epidermal OS=Homo sapiens GN=FABP5 PE=1 SV=3 - [FABP5_HUMAN]				0.955969	4	9.39918				0.955969	4	1		-0.0649639		-0.0649639
P12236	ADP/ATP translocase 3 OS=Homo sapiens GN=SLC25A6 PE=1 SV=4 - [ADT3_HUMAN]				1.09124	2	45.8986	0.92336	2	4.20558	1.0073	4	2		0.125962	-0.115036	0.0104896
Q07021	Complement component 1 Q subcomponent-binding protein, mitochondrial OS=Homo sapiens GN=C1QBP PE=1 SV=1 - [C1QBP_HUMAN]				0.696728	3	6.48723	0.664702	1	0	0.680715	4	2		-0.521333	-0.589221	-0.554878
Q9Y4Z0	U6 snRNA-associated Sm-like protein LSm4 OS=Homo sapiens GN=LSM4 PE=1 SV=1 - [LSM4_HUMAN]							0.761429	4	3.96351	0.761429	4	1			-0.393218	-0.393218
Q96EK6	Glucosamine 6-phosphate N-acetyltransferase OS=Homo sapiens GN=GNPNAT1 PE=1 SV=1 - [GNA1_HUMAN]							0.900786	4	8.49097	0.900786	4	1			-0.150744	-0.150744
P16402	Histone H1.3 OS=Homo sapiens GN=HIST1H1D PE=1 SV=2 - [H13_HUMAN]	1.13794	1	0	1.06964	1		0.879931	1	0	1.02917	3	3	0.186428	0.097132	-0.184538	0.0414854
O43390	Heterogeneous nuclear ribonucleoprotein R OS=Homo sapiens GN=HNRNPR PE=1 SV=1 - [HNRPR_HUMAN]	0.825553	2	8.67665				0.629386	1	0	0.72747	3	2	-0.276567		-0.667982	-0.459041
P62328	Thymosin beta-4 OS=Homo sapiens GN=TMSB4X PE=1 SV=2 - [TYB4_HUMAN]	1.00497	1	0	1.03796	2					1.02147	3	2	0.00715743	0.0537524		0.030643
P30405	Peptidyl-prolyl cis-trans isomerase F, mitochondrial OS=Homo sapiens GN=PPIF PE=1 SV=1 - [PPIF_HUMAN]	0.945708	1	0	0.911296	2					0.928502	3	2	-0.0805328	-0.134008		-0.107023
P14314	Glucosidase 2 subunit beta OS=Homo sapiens GN=PRKCSH PE=1 SV=2 - [GLU2B_HUMAN]	1.00141	1	0				0.942739	2	0	0.972074	3	2	0.00203216		-0.0850697	-0.0408615
Q92597	Protein NDRG1 OS=Homo sapiens GN=NDRG1 PE=1 SV=1 - [NDRG1_HUMAN]	1.18192	1	0	1.5667	2					1.37431	3	2	0.241126	0.647726		0.458703
P61586	Transforming protein RhoA OS=Homo sapiens GN=RHOA PE=1 SV=1 - [RHOA_HUMAN]	1.15633	3	11.8209							1.15633	3	1	0.209554			0.209554
Q8WW12	PEST proteolytic signal-containing nuclear protein OS=Homo sapiens GN=PCNP PE=1 SV=2 - [PCNP_HUMAN]	1.02946	1	0	1.57315	1		2.33859	1	0	1.64707	3	3	0.0418878	0.653659	1.22564	0.719899
Q01130	Serine/arginine-rich splicing factor 2 OS=Homo sapiens GN=SRSF2 PE=1 SV=4 - [SRSF2_HUMAN]	1.08027	1	0				1.08379	2	7.28246	1.08203	3	2	0.111397		0.116083	0.113742
P63000	Ras-related C3 botulinum toxin substrate 1 OS=Homo sapiens GN=RAC1 PE=1 SV=1 - [RAC1_HUMAN]	1.1828	1	0				1.05206	2	0	1.11743	3	2	0.242203		0.0732158	0.160182
P15559	NAD(P)H dehydrogenase [quinone] 1 OS=Homo sapiens GN=NQO1 PE=1 SV=1 - [NQO1_HUMAN]	0.988809	1	0				1.11539	2	0	1.0521	3	2	-0.0162366		0.157551	0.0732725
Q02818	Nucleobindin-1 OS=Homo sapiens GN=NUCB1 PE=1 SV=4 - [NUCB1_HUMAN]	0.861447	1	0	1.02399	1		0.752484	1	0	0.879308	3	3	-0.215166	0.0342077	-0.410268	-0.185559
Q96QK1	Vacuolar protein sorting-associated protein 35 OS=Homo sapiens GN=VPS35 PE=1 SV=2 - [VPS35_HUMAN]	0.443201	1	0	1.07803	1		1.09377	1	0	0.871666	3	3	-1.17397	0.108398	0.129306	-0.198152
O75153	Clustered mitochondria protein homolog OS=Homo sapiens GN=CLUH PE=1 SV=2 - [CLU_HUMAN]	1.70121	1	0	1.96283	1		1.51879	1	0	1.72761	3	3	0.766563	0.972939	0.602918	0.788778
O75347	Tubulin-specific chaperone A OS=Homo sapiens GN=TBCA PE=1 SV=3 - [TBCA_HUMAN]	0.985296	2	8.5972				1.20963	1	0	1.09746	3	2	-0.0213706		0.274562	0.13417
Q9NRP0	Oligosaccharyltransferase complex subunit OSTC OS=Homo sapiens GN=OSTC PE=1 SV=1 - [OSTC_HUMAN]	0.905853	1	0				0.933866	2	0	0.919859	3	2	-0.142652		-0.0987133	-0.120515
O60361	Putative nucleoside diphosphate kinase OS=Homo sapiens GN=NME2P1 PE=5 SV=1 - [NDK8_HUMAN]	0.810246	1	0	0.911403	1		1.34319	1	0	1.02161	3	3	-0.303568	-0.133839	0.42566	0.0308477
Q15691	Microtubule-associated protein RP/EB family member 1 OS=Homo sapiens GN=MAPRE1 PE=1 SV=3 - [MARE1_HUMAN]	1.16022	1	0	1.36645	1		0.717389	1	0	1.08135	3	3	0.214401	0.450431	-0.479172	0.112838
P61970	Nuclear transport factor 2 OS=Homo sapiens GN=NUTF2 PE=1 SV=1 - [NTF2_HUMAN]	1.06299	1	0	0.898806	1		1.06228	1	0	1.00803	3	3	0.0881293	-0.153918	0.0871673	0.0115336
O15145	Actin-related protein 2/3 complex subunit 3 OS=Homo sapiens GN=ARPC3 PE=1 SV=3 - [ARPC3_HUMAN]	0.816727	1	0				0.950749	2	0	0.883738	3	2	-0.292074		-0.0728641	-0.178309
Q12805	EGF-containing fibulin-like extracellular matrix protein 1 OS=Homo sapiens GN=EFEMP1 PE=1 SV=2 - [FBLN3_HUMAN]	1.0328	1	0	0.822499	1		1.1826	1	0	1.01263	3	3	0.0465649	-0.281915	0.241958	0.0181109
Q9Y2Q3	Glutathione S-transferase kappa 1 OS=Homo sapiens GN=GSTK1 PE=1 SV=3 - [GSTK1_HUMAN]	0.848334	2	2.79706				1.02721	1	0	0.937771	3	2	-0.237296		0.0387289	-0.0926922
P11177	Pyruvate dehydrogenase E1 component subunit beta, mitochondrial OS=Homo sapiens GN=PDHB PE=1 SV=3 - [ODPB_HUMAN]	0.833158	1	0				0.869379	2	0	0.851269	3	2	-0.263338		-0.201942	-0.232314
P30085	UMP-CMP kinase OS=Homo sapiens GN=CMPK1 PE=1 SV=3 - [KCY_HUMAN]	1.17779	1	0				0.891853	2	0	1.03482	3	2	0.236076		-0.165122	0.0493787
P04181	Ornithine aminotransferase, mitochondrial OS=Homo sapiens GN=OAT PE=1 SV=1 - [OAT_HUMAN]	0.923619	1	0	0.751905	1		0.795039	1	0	0.823521	3	3	-0.114631	-0.411377	-0.330902	-0.280123
Q99615	DnaJ homolog subfamily C member 7 OS=Homo sapiens GN=DNAJC7 PE=1 SV=2 - [DNJC7_HUMAN]	0.80945	2	12.3304				0.602848	1	0	0.706149	3	2	-0.304986		-0.730134	-0.501955
P62873	Guanine nucleotide-binding protein G(I)/G(S)/G(T) subunit beta-1 OS=Homo sapiens GN=GNB1 PE=1 SV=3 - [GBB1_HUMAN]	1.11573	1	0	0.926283	2					1.02101	3	2	0.157989	-0.110475		0.0299924
Q01650	Large neutral amino acids transporter small subunit 1 OS=Homo sapiens GN=SLC7A5 PE=1 SV=2 - [LAT1_HUMAN]	0.975234	1	0	0.850305	1		1.02705	1	0	0.950864	3	3	-0.036179	-0.233948	0.0385115	-0.0726888
Q9NVA2	Septin-11 OS=Homo sapiens GN=SEPT11 PE=1 SV=3 - [SEP11_HUMAN]	0.957842	2	1.60053				0.983672	1	0	0.970757	3	2	-0.0621408		-0.0237512	-0.0428183
Q9P0V9	Septin-10 OS=Homo sapiens GN=SEPT10 PE=1 SV=2 - [SEP10_HUMAN]	0.997045	1	0	0.893364	1		1.01769	1	0	0.969367	3	3	-0.00426976	-0.16268	0.0253032	-0.0448845
O95202	LETM1 and EF-hand domain-containing protein 1, mitochondrial OS=Homo sapiens GN=LETM1 PE=1 SV=1 - [LETM1_HUMAN]	0.823114	1	0				0.943342	2	20.7347	0.883228	3	2	-0.280836		-0.0841473	-0.179142
Q86XP3	ATP-dependent RNA helicase DDX42 OS=Homo sapiens GN=DDX42 PE=1 SV=1 - [DDX42_HUMAN]	1.19914	2	25.0687	1.91161	1					1.55538	3	2	0.262004	0.934787		0.637263
P29317	Ephrin type-A receptor 2 OS=Homo sapiens GN=EPHA2 PE=1 SV=2 - [EPHA2_HUMAN]	0.899319	1	0				0.974129	2	0	0.936724	3	2	-0.153096		-0.0378153	-0.0943044
Q9Y678	Coatomer subunit gamma-1 OS=Homo sapiens GN=COPG1 PE=1 SV=1 - [COPG1_HUMAN]	1.17651	1	0	1.0699	1		1.02172	1	0	1.08938	3	3	0.234516	0.0974801	0.0310041	0.123506
P13647	Keratin, type II cytoskeletal 5 OS=Homo sapiens GN=KRT5 PE=1 SV=3 - [K2C5_HUMAN]				1.06482	1		1.03059	2	32.8861	1.0477	3	2		0.0906033	0.0434716	0.0672299
P14209	CD99 antigen OS=Homo sapiens GN=CD99 PE=1 SV=1 - [CD99_HUMAN]				1.24915	2	6.51602	0.961757	1	0	1.10545	3	2		0.320945	-0.0562551	0.144638
Q9Y3P9	Rab GTPase-activating protein 1 OS=Homo sapiens GN=RABGAP1 PE=1 SV=3 - [RBGP1_HUMAN]				0.829293	2	22.0426	0.967616	1	0	0.898455	3	2		-0.270047	-0.047493	-0.154483
Q5VYK3	Proteasome-associated protein ECM29 homolog OS=Homo sapiens GN=ECM29 PE=1 SV=2 - [ECM29_HUMAN]				0.792815	2	23.7798	0.970165	1	0	0.88149	3	2		-0.334944	-0.0436975	-0.181983
P21291	Cysteine and glycine-rich protein 1 OS=Homo sapiens GN=CSRP1 PE=1 SV=3 - [CSRP1_HUMAN]				0.890595	1		1.12037	2	0	1.00548	3	2		-0.167158	0.163976	0.00788857
Q00765	Receptor expression-enhancing protein 5 OS=Homo sapiens GN=REEP5 PE=1 SV=3 - [REEP5_HUMAN]				0.772252	1		0.916687	2	0	0.84447	3	2		-0.372856	-0.125499	-0.243883
Q15428	Splicing factor 3A subunit 2 OS=Homo sapiens GN=SF3A2 PE=1 SV=2 - [SF3A2_HUMAN]				1.09667	2	5.94336	1.02986	1	0	1.06326	3	2		0.133125	0.0424428	0.0884961
Q8WUM4	Programmed cell death 6-interacting protein OS=Homo sapiens GN=PDCD6IP PE=1 SV=1 - [PDC6I_HUMAN]				1.16929	2	37.2206	0.685417	1	0	0.927353	3	2		0.225632	-0.544945	-0.108809
O43143	Putative pre-mRNA-splicing factor ATP-dependent RNA helicase DHX15 OS=Homo sapiens GN=DHX15 PE=1 SV=2 - [DHX15_HUMAN]				1.12593	2	4.75552	0.994219	1	0	1.06007	3	2		0.171113	-0.00836395	0.0841636
P52788	Spermine synthase OS=Homo sapiens GN=SMS PE=1 SV=2 - [SPSY_HUMAN]				0.738066	3	2.24802				0.738066	3	1		-0.438179		-0.438179
P31942	Heterogeneous nuclear ribonucleoprotein H3 OS=Homo sapiens GN=HNRNPH3 PE=1 SV=2 - [HNRH3_HUMAN]				0.739098	2	29.2185	1.38209	1	0	1.06059	3	2		-0.436162	0.46685	0.0848719
P17980	26S protease regulatory subunit 6A OS=Homo sapiens GN=PSMC3 PE=1 SV=3 - [PRS6A_HUMAN]				0.75129	1		0.656819	2	20.1078	0.704055	3	2		-0.412558	-0.606432	-0.506241
P36873	Serine/threonine-protein phosphatase PP1-gamma catalytic subunit OS=Homo sapiens GN=PPP1CC PE=1 SV=1 - [PP1G_HUMAN]				1.34402	1		1.10725	2	62.5004	1.22563	3	2		0.426557	0.146975	0.293528
Q6P9B6	TLD domain-containing protein KIAA1609 OS=Homo sapiens GN=KIAA1609 PE=1 SV=2 - [K1609_HUMAN]				0.886434	1		0.815289	2	16.9675	0.850861	3	2		-0.173915	-0.294617	-0.233004
Q14839	Chromodomain-helicase-DNA-binding protein 4 OS=Homo sapiens GN=CHD4 PE=1 SV=2 - [CHD4_HUMAN]				1.34551	1		1.18273	2	0	1.26412	3	2		0.428152	0.242119	0.338132
P35241	Radixin OS=Homo sapiens GN=RDX PE=1 SV=1 - [RADI_HUMAN]				0.944614	1		0.673726	2	0	0.80917	3	2		-0.0822037	-0.569766	-0.305485
P16152	Carbonyl reductase [NADPH] 1 OS=Homo sapiens GN=CBR1 PE=1 SV=3 - [CBR1_HUMAN]				0.909003	3	11.3909				0.909003	3	1		-0.137643		-0.137643
Q13838	Spliceosome RNA helicase DDX39B OS=Homo sapiens GN=DDX39B PE=1 SV=1 - [DX39B_HUMAN]				1.14023	1		1.12996	2	10.5407	1.13509	3	2		0.189321	0.17627	0.18281
Q15233	Non-POU domain-containing octamer-binding protein OS=Homo sapiens GN=NONO PE=1 SV=4 - [NONO_HUMAN]				0.957942	1		1.13152	2	0	1.04473	3	2		-0.0619902	0.178267	0.0631342
Q6IBS0	Twinfilin-2 OS=Homo sapiens GN=TWF2 PE=1 SV=2 - [TWF2_HUMAN]				0.906656	1		1.23289	2	11.3179	1.06977	3	2		-0.141373	0.302045	0.097305
Q6DKJ4	Nucleoredoxin OS=Homo sapiens GN=NXN PE=1 SV=2 - [NXN_HUMAN]							0.850552	3	1.76633	0.850552	3	1			-0.233529	-0.233529
O94874	E3 UFM1-protein ligase 1 OS=Homo sapiens GN=UFL1 PE=1 SV=2 - [UFL1_HUMAN]							0.94137	3	5.83415	0.94137	3	1			-0.0871666	-0.0871666
P11498	Pyruvate carboxylase, mitochondrial OS=Homo sapiens GN=PC PE=1 SV=2 - [PYC_HUMAN]							1.03832	3	19.498	1.03832	3	1			0.0542561	0.0542561
P18077	60S ribosomal protein L35a OS=Homo sapiens GN=RPL35A PE=1 SV=2 - [RL35A_HUMAN]	1.01214	1	0	1.44093	1					1.22653	2	2	0.0174094	0.526996		0.294586
O60869	Endothelial differentiation-related factor 1 OS=Homo sapiens GN=EDF1 PE=1 SV=1 - [EDF1_HUMAN]	1.07231	1	0	1.12081	1					1.09656	2	2	0.100727	0.164539		0.132986
P35613	Basigin OS=Homo sapiens GN=BSG PE=1 SV=2 - [BASI_HUMAN]	1.02912	1	0				1.0463	1	0	1.03771	2	2	0.0414091		0.0652913	0.0533996
P49321	Nuclear autoantigenic sperm protein OS=Homo sapiens GN=NASP PE=1 SV=2 - [NASP_HUMAN]	0.923305	1	0	0.779064	1					0.851185	2	2	-0.11512	-0.360186		-0.232456
Q99729	Heterogeneous nuclear ribonucleoprotein A/B OS=Homo sapiens GN=HNRNPAB PE=1 SV=2 - [ROAA_HUMAN]	0.673747	1	0				0.789161	1	0	0.731454	2	2	-0.569722		-0.341609	-0.451162
Q9Y6M1	Insulin-like growth factor 2 mRNA-binding protein 2 OS=Homo sapiens GN=IGF2BP2 PE=1 SV=2 - [IF2B2_HUMAN]	0.840101	1	0	0.752425	1					0.796263	2	2	-0.251365	-0.410381		-0.328683
O15031	Plexin-B2 OS=Homo sapiens GN=PLXNB2 PE=1 SV=3 - [PLXB2_HUMAN]	1.26516	1	0				0.920222	1	0	1.09269	2	2	0.339319		-0.119946	0.127885
P22061	Protein-L-isoaspartate(D-aspartate) O-methyltransferase OS=Homo sapiens GN=PCMT1 PE=1 SV=4 - [PIMT_HUMAN]	0.471348	1	0	1.15805	1					0.814697	2	2	-1.08514	0.211694		-0.295664
O60613	15 kDa selenoprotein OS=Homo sapiens GN=SEP15 PE=1 SV=3 - [SEP15_HUMAN]	0.664295	1	0	0.877947	1					0.771121	2	2	-0.590105	-0.187795		-0.374972
P51397	Death-associated protein 1 OS=Homo sapiens GN=DAP PE=1 SV=3 - [DAP1_HUMAN]	1.38695	1	0	0.966204	1					1.17658	2	2	0.471916	-0.0496009		0.234596
P15374	Ubiquitin carboxyl-terminal hydrolase isozyme L3 OS=Homo sapiens GN=UCHL3 PE=1 SV=1 - [UCHL3_HUMAN]	1.23298	1	0	0.745657	1					0.989317	2	2	0.302146	-0.423415		-0.0154947
Q15717	ELAV-like protein 1 OS=Homo sapiens GN=ELAVL1 PE=1 SV=2 - [ELAV1_HUMAN]	0.97929	1	0				1.82983	1	0	1.40456	2	2	-0.0301919		0.871709	0.490118
Q8IWE2	Protein NOXP20 OS=Homo sapiens GN=FAM114A1 PE=1 SV=2 - [NXP20_HUMAN]	0.917609	1	0				0.770017	1	0	0.843813	2	2	-0.124049		-0.377039	-0.245005
P40939	Trifunctional enzyme subunit alpha, mitochondrial OS=Homo sapiens GN=HADHA PE=1 SV=2 - [ECHA_HUMAN]	0.794038	1	0				1.10035	1	0	0.947195	2	2	-0.33272		0.137965	-0.0782664
Q9BW04	Specifically androgen-regulated gene protein OS=Homo sapiens GN=SARG PE=1 SV=2 - [SARG_HUMAN]	2.43017	1	0				1.52411	1	0	1.97714	2	2	1.28106		0.607965	0.983414
P08237	6-phosphofructokinase, muscle type OS=Homo sapiens GN=PFKM PE=1 SV=2 - [K6PF_HUMAN]	0.934105	1	0				0.970613	1	0	0.952359	2	2	-0.0983434		-0.0430321	-0.0704227
P11586	C-1-tetrahydrofolate synthase, cytoplasmic OS=Homo sapiens GN=MTHFD1 PE=1 SV=3 - [C1TC_HUMAN]	0.671115	1	0	0.995769	1					0.833442	2	2	-0.575367	-0.00611647		-0.262846
Q99959	Plakophilin-2 OS=Homo sapiens GN=PKP2 PE=1 SV=2 - [PKP2_HUMAN]	1.0066	2	26.2118							1.0066	2	1	0.00948999			0.00948999
Q14764	Major vault protein OS=Homo sapiens GN=MVP PE=1 SV=4 - [MVP_HUMAN]	1.10788	1	0				1.25209	1	0	1.17999	2	2	0.147798		0.324342	0.238769
P55786	Puromycin-sensitive aminopeptidase OS=Homo sapiens GN=NPEPPS PE=1 SV=2 - [PSA_HUMAN]	1.27653	1	0				1.30491	1	0	1.29072	2	2	0.352227		0.383946	0.368174
P11047	Laminin subunit gamma-1 OS=Homo sapiens GN=LAMC1 PE=1 SV=3 - [LAMC1_HUMAN]	0.697024	2	5.72144							0.697024	2	1	-0.520719			-0.520719
Q6NUP7	Serine/threonine-protein phosphatase 4 regulatory subunit 4 OS=Homo sapiens GN=PPP4R4 PE=1 SV=1 - [PP4R4_HUMAN]	1.28963	1	0	1.11608	1					1.20286	2	2	0.366953	0.158446		0.266463
[truncated: 326 more rows]

## Sheet: Rep1_FT
Accession	Description	ΣCoverage	Σ# Proteins	Σ# Unique Peptides	Σ# Peptides	Σ# PSMs	C1	C1 Count	C1 variability [%]	C3	C3 Count	C3 [%]	C2	C2 Count	C2 [%]	Score A	Coverage A	# Peptides	# PSM	AAs	MW [kDa]
[truncated: 504 more rows]

[truncated: 4 more sheets: Rep2_TMT, Rep2_FT, Rep3_TMT, Rep3_FT]
