# Supplementary material for: Unique signalling connectivity of FGFR3-TACC3 oncoprotein revealed by quantitative phosphoproteomics and differential network analysis
Source: Oncotarget. 2017 Oct 25;8(61):102898–911. doi: 10.18632/oncotarget.22048 (PMC5732698; doi:10.18632/oncotarget.22048)
Supplement: Supplementary file 5 [file oncotarget-08-102898-s005.xlsx]

## Sheet: C1
Unique Phosphopeptides	Protein Sequence	Counts	Number of Replicates	log2 C1_aver
VVQDTyQIMK	O14964	2	2	5.15522
DLVSCAyQVAR	P22607	1	1	4.21355
SLyPSSEIQLNNK	O75886	1	1	3.2969
STYTSyPK	O14964	1	1	2.68444
YYRPtEVDFLQGDCTK	O60547	1	1	2.21352
sRsPATAK	Q9UQ35	1	1	1.593
RDNEVDGQDYHFVVsR	Q92796	1	1	1.408
ALDyYMLR	Q9Y490	2	2	1.40718
MQNHGyENPTYK	Q06481	1	1	1.27789
APsAsPLALHASR	Q8N3F8	2	2	1.27469
NEEENIySVPHDSTQGK	Q9NRY4	3	3	1.21949
tASISSsPsEGtPTVGSYGCTPQSLPK	Q6PKG0	1	1	1.21448
LKsEDGVEGDLGETQSR	Q09666	2	2	1.04221
AKTQtPPVsPAPQPTEERLPSSPVyEDAASFK	Q14247	1	1	0.890211
LEPVsPPsPPHTDPELELVPPR	Q9Y618	1	1	0.8808
LSSFTSyENPT	Q13882	1	1	0.873496
HVsPVtPPREVPIYANR	Q13443	1	1	0.858995
EAEEEsDHN	Q04637	2	2	0.850263
sRTPsASNDDQQE	O43765	3	3	0.829629
TKEYVSNDAAQsDDEEKLQSQPTDTDGGR	Q5JSH3	1	1	0.817512
SPSLSLAPLsPR	Q969H4	1	1	0.797096
KVMDsDEDDDY	O14737	2	2	0.792311
sRPtSFADELAAR	Q9Y4E1	5	2	0.779278
GGQGDPAVPAQQPADPStPERQSSPSGsEQLVR	O15231	1	1	0.753627
LSLEGDHSTPPSAYGsVK	P07355	4	2	0.751911
KPAQEETEEtssQESAEED	P52926	19	3	0.696746
FGsNINLEADES	Q9NQP4	1	1	0.694392
ERsPsPLRGNVVPsPLPTR	Q9Y2V2	1	1	0.651908
AKTQtPPVsPAPQPTEER	Q14247	2	2	0.64292
SsKAsLGsLEGEAEAEASSPK	Q09666	3	2	0.63674
sVDFDSLTVR	Q9Y5K6	1	1	0.631183
HDsDTsPPRR	Q9BRD0	1	1	0.598391
GADNDGsGsESGYTTPK	Q7Z417	3	2	0.595793
sIQDLTVTGTEPGQVSSR	O43318	1	1	0.579523
AEPAsPDsPKGsSETETEPPVALAPGPAPTR	P11474	1	1	0.541188
VVEAVNsDsDSEFGIPK	Q02880	1	1	0.534977
AAsLTEDRDR	Q04637	1	1	0.532751
SKVAQQPLSLVGCEVVPDPSPDHLySFR	Q8N4X5	1	1	0.532657
sGsGSRGQEEAGAGGR	Q9NR19	1	1	0.531294
TAHNSEADLEEsFNEHELEPSsPK	Q8IWS0	1	1	0.529051
sRDAtPPVsPINMEDQER	P17275	1	1	0.526615
SRsDIDVNAAASAK	Q7Z460	1	1	0.519713
RPDHSGGsPsPPTSEPAR	Q8TAD8	1	1	0.517461
HRsNsFSDER	Q09666	1	1	0.510575
SRsHtSEGAHLDITPNsGAAGNSAGPK	Q92597	1	1	0.510547
sRsRsPtPPSSAGLGSNSAPPIPDSR	Q8IWX8	1	1	0.506392
AATAARPPAPPPAPQPPsPTPsPPRPTLAR	Q96B36	2	1	-0.527434
QNQQSSSDSGSSssSEDERPKR	Q8IYB3	1	1	-0.551027
dSQDASAEQsDHDDEVASLASASGGFGTK	Q6P2E9	1	1	-0.557924
KPstSDDsDSNFEK	P11388	4	3	-0.558538
GTGSGGQLQDLDCsssDDEGAAQNSTKPSATK	P08240	3	1	-0.577197
VPPAPVPCPPPsPGPSAVPsSPK	O95817	1	1	-0.583078
RQRsDQDsDSDQPSR	Q6PD62	2	2	-0.58951
INssGESGDEsDEFLQSR	O60841	4	3	-0.592312
GLPSPYNMSSAPGsRsGSR	P15924	1	1	-0.592807
STSADSASSSDtsRsR	Q9UQ35	1	1	-0.59709
EVELVsE	O60832	2	2	-0.597908
LCDFGSASHVADNDITPyLVSR	Q13523	12	2	-0.612317
SKEFVSSDEssSGENK	Q08945	1	1	-0.689888
DYSTLTSVssHDSR	P16144	1	1	-0.76125
DCLIEDsDDEAGQS	Q2VPK5	1	1	-0.781966
VENMSSNQDGNDsDEFM	Q86WR0	2	1	-0.835197
EADIDssDEsDIEEDIDQPSAHK	Q9P2I0	2	1	-0.860972
RPASPssPEHLPATPAESPAQR	Q9H7L9	1	1	-0.901612
tDsCSsAQAQYDTPK	Q96PD2	4	2	-0.902537
AIISsSDDssDEDKLK	Q6PD62	2	2	-1.01084
SAGGsSPEGGEDsDREDGNYCPPVKR	Q9H6Z4	1	1	-1.03624
SQsPAASDcSSSSSSASLPSSGR	O95817	1	1	-1.07633
tRHSPtPQQSNR	Q8IYB3	1	1	-1.29601
QQPVESSEDSSDESDSssEEEKKPPTK	Q14978	2	2	-1.3592

## Sheet: C2
Unique Phosphopeptides	Protein Sequence	Counts	Number of Replicates	log2 C2_aver
SLyPSSEIQLNNK	O75886	1	1	3.28935
STYTSyPK	O14964	1	1	2.64084
YYRPtEVDFLQGDCTK	O60547	1	1	1.93697
QQPVESSEDSSDESDSssEEEKKPPTK	Q14978	2	2	1.62515
AIISsSDDssDEDKLK	Q6PD62	2	2	1.56777
ALDyYMLR	Q9Y490	2	2	1.47377
VPPAPVPCPPPsPGPSAVPsSPK	O95817	1	1	1.11255
SKEFVSSDEssSGENK	Q08945	1	1	1.10673
SSSPVTELAsRsPIRQDR	Q9UQ35	1	1	1.08594
ESESEDssDDEPLIKK	P35659	2	1	1.03891
VGDSTPVSEKPVSAAVDANASEsP	Q9H8Y8	1	1	1.03759
RDNEVDGQDYHFVVsR	Q92796	1	1	1.03572
HSHsHsPMSTR	P62995	2	2	1.01369
GSGGssGDELREDDEPVK	Q7Z4V5	1	1	0.990294
QSLTHGssGYINSTGSTR	Q9UMD9	5	3	0.949021
KPAQEETEEtssQESAEED	P52926	19	3	0.935251
HGsGADSDyENTQSGDPLLGLEGK	Q9Y2X7	1	1	0.928482
GASAATGIPLEsDEDsNDNDNDIENENCMHTN	Q9Y4E8	2	1	0.895885
KESEsEDssDDEPLIKK	P35659	5	2	0.88917
SRINssGESGDEsDEFLQSR	O60841	8	3	0.880447
RPDHSGGsPsPPTSEPAR	Q8TAD8	1	1	0.838068
sRtsVQTEDDQLIAGQSAR	P35221	3	3	0.82169
ADAPDAGAQsDSELPSYHQNDVSLDR	Q92538	1	1	0.821603
NHsPsPPVTPTGAAPSLASPK	Q5SYE7	3	2	0.798456
AAKLsEGsQPAEEEEDQETPSR	Q9UKV3	1	1	0.765786
RHsHsHsPMSTR	P62995	4	2	0.759003
INssGESGDEsDEFLQSR	O60841	4	3	0.755356
KAsSSDSEDssEEEEEVQGPPAKK	Q14978	2	1	0.744147
dSQDASAEQsDHDDEVASLASASGGFGTK	Q6P2E9	1	1	0.715012
QsPSSsPTR	P49585	1	1	0.708361
AKTQtPPVsPAPQPTEER	Q14247	2	2	0.695616
SESVVyADIR	O95297	2	2	0.665907
GFFPsSCVR	Q6XZF7	1	1	0.656435
AHRstSADSASSSDtsRsR	Q9UQ35	2	2	0.653765
sRSssVGsSSSYPISPAVSR	Q15149	1	1	0.653403
SRsGsDsDDDDSHSK	O75400	4	3	0.62905
VADAKGDsEsEEDEDLEVPVPSR	P13861	7	3	0.625237
sVENLPECGITHEQR	Q9UBF8	1	1	0.61672
MQNHGyENPTYK	Q06481	1	1	0.57629
sRSRDsGDENEPIQER	Q8WX93	1	1	0.575572
SGAQASsTPLsPTR	P02545	1	1	0.575439
GGQGDPAVPAQQPADPStPERQSSPSGsEQLVR	O15231	1	1	0.56947
YESQEPLAGQEsPLPLATR	Q9C0C2	1	1	0.533793
sQsRsNsPLPVPPSK	Q13247	1	1	0.530211
yAGSALQYEDVSTAVQNLQK	Q9NP79	2	2	0.524917
EKLQEEGGGsDEEETGSPSEDGMQSAR	Q13610	1	1	0.517866
sREsLNVDVVK	Q07866	2	1	0.516863
tYNsTSFsR	P78362	1	1	0.515096
sPsPAPPPR	Q8IYB3	1	1	0.514995
ERsPsPLRGNVVPsPLPTR	Q9Y2V2	1	1	0.509812
AEKQEDsEssEEEsDSEEAAASPAQVk	Q13428	1	1	0.50593
ATAPQTQHVsPMR	P29692	1	1	0.504304
QGDDssDEEDKER	Q12846	2	2	0.50399
RFsLsPSLGPQASR	Q9NYF3	1	1	0.503733
MLPHAPGVQMQAIPEDAVHEDsGDEDGEDPDKR	Q92769	1	1	-0.51155
NSNsNsDsDEDEQRKK	Q6PD62	1	1	-0.550007
DSAIPVEsDtDDEGAPR	Q96D46	1	1	-0.553309
SGKNSQEDsEDsEDKDVK	Q9H1E3	1	1	-0.557803
KLEKEEEEGIsQEssEEEQ	P17096	10	3	-0.559076
KQSQIQNQQGEDsGsDPEDTY	P18858	1	1	-0.576737
tRHSPtPQQSNR	Q8IYB3	1	1	-0.578311
KLsGDQPAAR	Q13428	1	1	-0.591525
KTsSDDEsEEDEDDLLQR	Q9Y5J1	1	1	-0.639448
VRLQsAsPSTR	Q9UMD9	1	1	-0.64242
KAPSAsDsDsKADsDGAKPEPVAMAR	Q7Z4V5	1	1	-0.649595
KYVIsDEEEEDDD	Q8WVC0	1	1	-0.65426
sQTTTERDsDtDVEEEELPVENR	Q14676	1	1	-0.675368
ELFDDPSyVNVQNLDKAR	P29353	2	1	-0.733134
VQEHEDsGDsEVENEAK	Q9Y5J1	1	1	-0.755468
IYssDSDEGsEEDKAQR	Q8WVC0	1	1	-0.822532
SKVAQQPLSLVGCEVVPDPSPDHLySFR	Q8N4X5	1	1	-0.857186
GLRDsHsSEEDEASSQTDLSQTISK	Q5JTV8	1	1	-0.889558
QSLGHPPPEPGPDRVADAKGDsEsEEDEDLEVPVPSR	P13861	1	1	-0.921779
TLsSSAQEDIIR	Q9H788	1	1	-0.926709
FIHQQPQSSSPVyGSSAK	P49023	3	3	-1.66239
KVMDsDEDDDY	O14737	2	2	-1.76512

## Sheet: C3
Unique Phosphopeptides	Protein Sequence	Counts	Number of Replicates	log2 C3_aver
SKVAQQPLSLVGCEVVPDPSPDHLySFR	Q8N4X5	1	1	1.83605
sRsPATAK	Q9UQ35	1	1	1.59899
LKsEDGVEGDLGETQSR	Q09666	2	2	1.22261
NEEENIySVPHDSTQGK	Q9NRY4	3	3	1.20515
LSLEGDHSTPPSAYGsVK	P07355	4	2	1.13347
HRsNsFSDER	Q09666	1	1	1.07402
sRTPsASNDDQQE	O43765	3	3	1.0721
APsAsPLALHASR	Q8N3F8	2	2	1.07206
tASISSsPsEGtPTVGSYGCTPQSLPK	Q6PKG0	1	1	1.07165
sRPtSFADELAAR	Q9Y4E1	5	2	1.01304
SPSLSLAPLsPR	Q969H4	1	1	0.982147
VAGEAAEtDsEPEPEPEPTAAPR	Q6QNY0	1	1	0.981726
VVSStsEEEEAFTEK	Q8N573	1	1	0.957618
AKTQtPPVsPAPQPTEERLPSSPVyEDAASFK	Q14247	1	1	0.945874
SRTAsGSsVTsLDGTR	Q92597	1	1	0.924869
RAsGQAFELILsPR	P16949	3	2	0.857956
KVMDsDEDDDY	O14737	2	2	0.784141
EAEEEsDHN	Q04637	2	2	0.783676
EYIPGQPPLSQSsDSSPtR	P07814	1	1	0.771099
AMDNHsDsEEELAAFCPQLDDSTVAR	Q86VR2	2	1	0.729028
AsLGsLEGEAEAEASSPK	Q09666	14	3	0.713143
SRsGsDsDDDDSHSK	O75400	4	3	0.707934
sQTTTERDsDtDVEEEELPVENR	Q14676	1	1	0.690927
KQSQIQNQQGEDsGsDPEDTY	P18858	1	1	0.674057
HDsDTsPPRR	Q9BRD0	1	1	0.666805
FGsNINLEADES	Q9NQP4	1	1	0.650661
sVASNQsEMEFSSLQDMPK	Q8N163	2	1	0.570975
NSATCHsEDsDLEID	Q13371	1	1	0.570818
EGRGEsENAGTNQETR	Q08170	1	1	0.55805
ILQEKLDQPVsAPPsPR	Q16204	1	1	0.556545
TSSVSNPQDSVGsPCSR	P49023	1	1	0.545939
LSSFTSyENPT	Q13882	1	1	0.532247
TGSTssKEDDYESDAATIVQK	Q5T4S7	1	1	0.531377
RGsASGSEPAGDSDR	P50747	2	2	0.528682
MGGAGGEGsDDDTSLT	Q9Y365	1	1	0.522312
IHGVNSGSSEGAQPNTENGVPEITDAATDQGPAESPPTsPsSASR	Q8IWE2	1	1	0.516385
TMQFEPSTMVyDACR	Q9Y490	1	1	0.514023
IYssDSDEGsEEDKAQR	Q8WVC0	1	1	0.512018
AGMSSNQSISsPVLDAVPRtPsRER	Q9UQ35	3	2	0.511399
ESSPLySPtFSDSTSAVK	P46821	1	1	0.509826
MAESPCSPSGQQPPsPPsPDELPANVK	Q14160	3	1	-0.517374
GFFPsSCVR	Q6XZF7	1	1	-0.526832
RSDSASSEPVGIyQGFEKK	Q05655	6	3	-0.53591
SLyPSSEIQLNNK	O75886	1	1	-0.540536
AHRstSADSASSSDtsRsR	Q9UQ35	2	2	-0.601787
LCDFGSASHVADNDITPyLVSR	Q13523	5	2	-0.673947
RHsHsHsPMSTR	P62995	4	2	-0.807072
AAKLsEGsQPAEEEEDQETPSR	Q9UKV3	1	1	-0.810197
QQPVESSEDSSDESDSssEEEKKPPTK	Q14978	2	2	-0.812519
CQTAEADsEsDHEVPEPESEMK	Q9BPX3	1	1	-0.956073
HSHsHsPMSTR	P62995	2	2	-0.968395
AIISsSDDssDEDKLK	Q6PD62	2	2	-0.975835
VPPAPVPCPPPsPGPSAVPsSPK	O95817	1	1	-1.0546
SSSPVTELAsRsPIRQDR	Q9UQ35	1	1	-1.19205
GASAATGIPLEsDEDsNDNDNDIENENCMHTN	Q9Y4E8	2	1	-1.32305
