# Supplementary material for: Unique signalling connectivity of FGFR3-TACC3 oncoprotein revealed by quantitative phosphoproteomics and differential network analysis
Source: Oncotarget. 2017 Oct 25;8(61):102898–911. doi: 10.18632/oncotarget.22048 (PMC5732698; doi:10.18632/oncotarget.22048)
Supplement: Supplementary file 6 [file oncotarget-08-102898-s006.xlsx]

## Sheet: C1
Unique Phosphopeptides	Counts	Protein ID	log2 C1_aver	P-Value
DLVSCAyQVAR	1	P22607	4.21	8.12658e-39
SLyPSSEIQLNNK	1	O75886	3.3	2.2549e-24
STYTSyPK	1	O14964	2.68	1.58395e-16
sRsPATAK	1	Q9UQ35	1.59	1.27411e-06
QQPVESSEDSSDESDSssEEEKKPPTK	2	Q14978	-1.36	3.06125e-06
tRHSPtPQQSNR	1	Q8IYB3	-1.3	7.94478e-06
ALDyYMLR	2	Q9Y490	1.41	1.85847e-05
RDNEVDGQDYHFVVsR	1	Q92796	1.41	1.85847e-05
MQNHGyENPTYK	1	Q06481	1.28	0.000106625
APsAsPLALHASR	2	Q8N3F8	1.27	0.000121169
SQsPAASDcSSSSSSASLPSSGR	1	O95817	-1.08	0.000188962
NEEENIySVPHDSTQGK	3	Q9NRY4	1.22	0.000226468
tASISSsPsEGtPTVGSYGCTPQSLPK	1	Q6PKG0	1.21	0.000255932
SAGGsSPEGGEDsDREDGNYCPPVKR	1	Q9H6Z4	-1.04	0.000318217
AIISsSDDssDEDKLK	2	Q6PD62	-1.01	0.000465258
RPASPssPEHLPATPAESPAQR	1	Q9H7L9	-0.9	0.00172833
tDsCSsAQAQYDTPK	4	Q96PD2	-0.9	0.00172833
LKsEDGVEGDLGETQSR	2	Q09666	1.04	0.00177805

## Sheet: C2
Unique Phosphopeptides	Counts	Protein ID	log2 C2_aver	P-Value
SLyPSSEIQLNNK	1	O75886	3.29	6.17229e-19
STYTSyPK	1	O14964	2.64	1.40727e-12
KVMDsDEDDDY	2	O14737	-1.77	1.07076e-07
FIHQQPQSSSPVyGSSAK	3	P49023	-1.66	5.73303e-07
QQPVESSEDSSDESDSssEEEKKPPTK	2	Q14978	1.63	1.88768e-05
AIISsSDDssDEDKLK	2	Q6PD62	1.57	3.93759e-05
ALDyYMLR	2	Q9Y490	1.47	0.000126418

## Sheet: C3
Unique Phosphopeptides	Counts	Protein ID	log2 C3_aver	P-Value
SKVAQQPLSLVGCEVVPDPSPDHLySFR	1	Q8N4X5	1.84	9.36005e-09
GASAATGIPLEsDEDsNDNDNDIENENCMHTN	2	Q9Y4E8	-1.32	1.11022e-07
sRsPATAK	1	Q9UQ35	1.6	6.7737e-07
SSSPVTELAsRsPIRQDR	1	Q9UQ35	-1.19	1.52682e-06
VPPAPVPCPPPsPGPSAVPsSPK	1	O95817	-1.05	1.96148e-05
AIISsSDDssDEDKLK	2	Q6PD62	-0.98	6.33425e-05
HSHsHsPMSTR	2	P62995	-0.97	7.44684e-05
CQTAEADsEsDHEVPEPESEMK	1	Q9BPX3	-0.96	8.74253e-05
LKsEDGVEGDLGETQSR	2	Q09666	1.22	0.000182608
NEEENIySVPHDSTQGK	3	Q9NRY4	1.21	0.000207523
LSLEGDHSTPPSAYGsVK	4	P07355	1.13	0.000557247
AAKLsEGsQPAEEEEDQETPSR	1	Q9UKV3	-0.81	0.000819409
QQPVESSEDSSDESDSssEEEKKPPTK	2	Q14978	-0.81	0.000819409
RHsHsHsPMSTR	4	P62995	-0.81	0.000819409
APsAsPLALHASR	2	Q8N3F8	1.07	0.00112175
HRsNsFSDER	1	Q09666	1.07	0.00112175
sRTPsASNDDQQE	3	O43765	1.07	0.00112175
tASISSsPsEGtPTVGSYGCTPQSLPK	1	Q6PKG0	1.07	0.00112175
